# Supplementary material for: Allosteric regulation accompanied by oligomeric state changes of Trypanosoma brucei GMP reductase through cystathionine-β-synthase domain
Source: Nat Commun. 2020 Apr 15;11:1837. doi: 10.1038/s41467-020-15611-3 (PMC7160140; doi:10.1038/s41467-020-15611-3)
Supplement: Supplementary file 4 — Source Data [file 41467_2020_15611_MOESM4_ESM.xlsx]

## Sheet: Figure 1a
	Consumption of NADPH (µM/min)
GTP	Blank (n=3)					TbGMPR (n=3)
(µM)	1	2	3	average	SD	1	2	3	average	SD	v0 (µM/min)	SD
0	0.236078	0.269123	0.260787	0.255329	0.0171853	0.377486	0.374509	0.527033	0.426343	0.0872132	0.171014	0.0888902
1	0.245009	0.229826	0.217322	0.230719	0.0138647	0.458759	0.39773	0.409936	0.422141	0.0322935	0.191422	0.035144
10	0.170313	0.161652	0.182491	0.171485	0.010469	0.827016	0.777895	0.877923	0.827612	0.0500166	0.656126	0.0511005
100	0.277458	0.212262	0.208987	0.232902	0.0386214	0.92243	0.932998	1.02886	0.961429	0.0586341	0.728527	0.0702109
1000	0.288473	0.283412	0.247688	0.273191	0.0222309	1.00836	1.03184	1.17235	1.07085	0.0886839	0.797657	0.0914278
	Consumption of NADPH (µM/min)
Mg-GTP	Blank (n=3)					TbGMPR (n=3)
(µM)	1	2	3	average	SD	1	2	3	average	SD	v0 (µM/min)	SD
0	0.293832	0.278649	0.22804	0.26684	0.0344491	0.336403	0.401898	0.389692	0.375998	0.0348286	0.109157	0.0489874
1	0.233994	0.223277	0.196186	0.217819	0.019486	0.402195	0.362006	0.387906	0.384036	0.0203725	0.166217	0.0281912
10	0.21173	0.185171	0.182491	0.193131	0.0161633	0.833666	0.871858	0.899113	0.868212	0.0328751	0.675081	0.0366337
100	0.241139	0.247986	0.204521	0.231215	0.0233698	0.893465	0.940738	0.969318	0.934507	0.0383082	0.703292	0.0448738
1000	0.297107	0.286985	0.269123	0.284405	0.0141693	1.0017	1.07857	1.12263	1.06764	0.0612063	0.783231	0.062825

## Sheet: Figure 1b
	Consumption of NADPH (µM/min)
ATP	Blank (n=3)					TbGMPR (n=3)
(µM)	1	2	3	average	SD	1	2	3	average	SD	v0 (µM/min)	SD
0	0.220388	0.22548	0.208506	0.218125	0.00871073	0.955129	0.959566	1.03913	0.984609	0.0472712	0.766485	0.0480671
1	0.230856	0.200584	0.259996	0.230478	0.0297075	0.95597	1.03093	1.0595	1.01547	0.0534702	0.784989	0.0611686
10	0.231421	0.245001	0.226046	0.234156	0.00976898	1.04196	1.11552	1.17295	1.11014	0.0656592	0.875988	0.066382
100	0.25943	0.227744	0.25264	0.246604	0.016683	0.913804	1.0479	1.01509	0.992264	0.0699022	0.74566	0.0718654
1000	0.303564	0.252357	0.277536	0.277819	0.0256046	0.427278	0.423639	0.474159	0.441692	0.0281763	0.163873	0.0380723
10000	0.566106	0.566388	0.48972	0.540738	0.0441834	0.621168	0.747452	0.754525	0.707715	0.0750352	0.166977	0.0870773
	Consumption of NADPH (µM/min)
Mg-ATP	Blank (n=3)					TbGMPR (n=3)
(µM)	1	2	3	average	SD	1	2	3	average	SD	v0 (µM/min)	SD
0	0.183327	0.203979	0.196623	0.194643	0.0104677	0.988492	0.965293	1.0745	1.00943	0.0575333	0.814785	0.0584778
1	0.162391	0.183609	0.226612	0.190871	0.0327204	0.966142	0.975478	1.03744	0.993019	0.0387485	0.802148	0.0507156
10	0.166918	0.234251	0.235948	0.212372	0.0393738	1.11598	1.08492	1.11439	1.1051	0.017493	0.892724	0.0430848
100	0.162108	0.182761	0.218408	0.187759	0.0284805	0.971235	0.867123	0.980288	0.939549	0.0628853	0.75179	0.069034
1000	0.18559	0.234816	0.259996	0.226801	0.037845	0.471047	0.427479	0.513484	0.47067	0.0430038	0.24387	0.0572849
10000	0.57431	0.547999	0.549414	0.557241	0.0147991	0.845056	0.869952	0.783381	0.832797	0.0445685	0.275556	0.0469613

## Sheet: Figure 1c
Ligand: None
	Consumption of NADPH (µM/min)
	Blank (n=3)					TbGMPR (n=3)
GMP (mM)	1	2	3	average	SD	1	2	3	average	SD	v0 (µM/min)	SD
0.1	0.303356	0.378948	0.243715	0.308673	0.0677728	0.578775	0.50358	0.482477	0.521611	0.0506175	0.212937	0.0845889
0.2	0.216769	0.218309	0.211946	0.215674	0.00331957	1.21552	1.18252	1.13482	1.17762	0.0405714	0.961946	0.040707
0.3	0.224142	0.205861	0.252951	0.227651	0.0237407	1.57987	1.55515	1.64567	1.59357	0.046788	1.36592	0.0524665
0.4	0.20076	0.221692	0.221718	0.214723	0.0120924	1.69824	1.69196	1.77586	1.72202	0.0467333	1.5073	0.0482724
1	0.176773	0.158442	0.158745	0.164653	0.0104972	1.80677	1.77298	1.95453	1.84476	0.0965517	1.68011	0.0971207
2	0.220455	0.203992	0.199498	0.207982	0.0110335	1.82432	1.86769	1.95667	1.88289	0.067476	1.67491	0.0683721
Ligand: GTP
	Consumption of NADPH (µM/min)
	Blank (n=3)					TbGMPR (n=3)
GMP (mM)	1	2	3	average	SD	1	2	3	average	SD	v0 (µM/min)	SD
0.05	0.295346	0.240882	0.314283	0.283504	0.0381064	1.32172	1.34424	1.43519	1.36705	0.0600763	1.05277	0.0711426
0.1	0.30691	0.329685	0.306632	0.314409	0.0132302	1.77457	1.77298	1.95655	1.8347	0.105525	1.52807	0.106351
0.2	0.233433	0.260829	0.36554	0.286601	0.069722	1.82995	2.04836	2.06181	1.98004	0.130158	1.6145	0.147656
0.4	0.231312	0.273858	0.277216	0.260796	0.0255884	2.12289	2.16392	2.36855	2.21845	0.131593	1.94124	0.134058
0.7	0.243357	0.148493	0.190509	0.19412	0.0475345	2.18627	2.28846	2.31194	2.26222	0.0668153	2.07171	0.0819988
1	0.211037	0.180485	0.21995	0.203824	0.0206978	2.16784	2.16238	2.33459	2.2216	0.097885	2.00165	0.100049
Ligand: ATP
	Consumption of NADPH (µM/min)
	Blank (n=3)					TbGMPR (n=3)
GMP (mM)	1	2	3	average	SD	1	2	3	average	SD	v0 (µM/min)	SD
0.8	0.24185	0.214107	0.215739	0.223899	0.0155675	0.569538	0.505567	0.594344	0.556483	0.0458054	0.332584	0.0483785
1.2	0.234669	0.237607	0.201378	0.224552	0.0201223	0.85545	0.876339	0.958913	0.896901	0.0547108	0.672349	0.0582939
1.5	0.253273	0.265676	0.259148	0.259366	0.00620414	1.20044	1.25592	1.34111	1.26582	0.0708562	1.00646	0.0711273
2	0.355758	0.209212	0.215739	0.260236	0.0827884	1.27877	1.29215	1.40116	1.32403	0.0671353	1.06379	0.106588
3	0.226183	0.232385	0.247072	0.235213	0.0107277	1.41748	1.41716	1.60026	1.4783	0.105619	1.24308	0.106163
5	0.238912	0.166129	0.286238	0.230426	0.0605025	1.29966	1.63877	1.66912	1.53585	0.205111	1.30542	0.213848

## Sheet: Figure 1d
kcat/K0.5, for GTP (n=3)
GTP (µM)	kcat (/min)	sd_kcat	K0.5 (µM)	sd_K0.5	kcat/K0.5 (10^5 /M/min)	sd_kcat/K0.5
1	159.79	3.22	15.084	0.119	0.943989	2.16407e-07
10	67.94	12.5	15.813	0.135	2.32749	1.84184e-06
100	49.875	0.986	18.413	0.128	3.69183	2.0956e-07
1000	49.353	8.93	21.503	1.68	4.35698	1.97088e-06
kcat/K0.5, for ATP (n=3)
ATP (µM)	kcat (/min)	sd_kcat	K0.5 (µM)	sd_K0.5	kcat/K0.5 (10^5 /M/min)	sd_kcat/K0.5
1	160.97	4.7	14.968	0.136	0.929863	3.05791e-07
10	145.78	14.7	14.664	0.461	1.0059	1.05624e-06
100	269.47	7.42	13.755	0.311	0.510446	3.56289e-07
1000	1198.5	11.9	13.362	0.0976	0.111489	1.23264e-07

## Sheet: Figure 1e
GTP = 0 µM, ATP = 1 mM
	Consumption of NADPH (µM/min)
	Blank (n=3)					TbGMPR (n=3)
GMP (mM)	1	2	3	average	SD	1	2	3	average	SD	v0 (µM/min)	SD
0.8	0.24185	0.214107	0.215739	0.223899	0.0155675	0.569538	0.505567	0.594344	0.556483	0.0458054	0.332584	0.0483785
1.2	0.234669	0.237607	0.201378	0.224552	0.0201223	0.85545	0.876339	0.958913	0.896901	0.0547108	0.672349	0.0582939
1.5	0.253273	0.265676	0.259148	0.259366	0.00620414	1.20044	1.25592	1.34111	1.26582	0.0708562	1.00646	0.0711273
2	0.355758	0.209212	0.215739	0.260236	0.0827884	1.27877	1.29215	1.40116	1.32403	0.0671353	1.06379	0.106588
5	0.238912	0.166129	0.286238	0.230426	0.0605025	1.29966	1.63877	1.66912	1.53585	0.205111	1.30542	0.213848
GTP = 1 µM, ATP = 1 mM
	Consumption of NADPH (µM/min)
	Blank (n=3)					TbGMPR (n=3)
GMP (mM)	1	2	3	average	SD	1	2	3	average	SD	v0 (µM/min)	SD
0.7	0.272623	0.263468	0.272793	0.269628	0.00533541	0.487094	0.51829	0.552029	0.519138	0.0324756	0.249509	0.0329109
1	0.202094	0.169203	0.201416	0.190904	0.018797	0.633239	0.665113	0.747171	0.681841	0.0587793	0.490937	0.0617117
2	0.25906	0.262621	0.296359	0.27268	0.0205841	1.36871	1.43348	1.51689	1.43969	0.0742852	1.16701	0.0770843
5	0.260379	0.167476	0.203708	0.210521	0.0468249	1.54067	1.62433	1.66783	1.61094	0.0646257	1.40042	0.0798063
GTP = 10 µM, ATP = 1 mM
	Consumption of NADPH (µM/min)
	Blank (n=3)					TbGMPR (n=3)
GMP (mM)	1	2	3	average	SD	1	2	3	average	SD	v0 (µM/min)	SD
0.3	0.247531	0.239732	0.228034	0.238433	0.00981344	0.340949	0.409444	0.4108	0.387064	0.0399429	0.148632	0.0411307
0.4	0.275336	0.210571	0.235155	0.240354	0.0326941	0.423346	0.435214	0.464036	0.440866	0.0209254	0.200512	0.0388172
0.7	0.214301	0.206163	0.23702	0.219161	0.0159922	0.706481	0.553724	0.656636	0.638947	0.0778998	0.419786	0.0795243
1	0.241258	0.2516	0.219557	0.237472	0.0163538	0.820922	0.858391	0.95876	0.879358	0.0712706	0.641886	0.0731229
2	0.258382	0.241428	0.229729	0.24318	0.0144064	1.44314	1.45874	1.57996	1.49395	0.0748977	1.25077	0.0762707
3	0.259777	0.250826	0.298849	0.269817	0.0255371	1.46266	1.5291	1.65092	1.54756	0.0954778	1.27774	0.0988339
5	0.214035	0.269071	0.220576	0.234561	0.0300655	1.60363	1.58921	1.71521	1.63602	0.0689591	1.40145	0.0752282
GTP = 100 µM, ATP = 1 mM
	Consumption of NADPH (µM/min)
	Blank (n=3)					TbGMPR (n=3)
GMP (mM)	1	2	3	average	SD	1	2	3	average	SD	v0 (µM/min)	SD
0.2	0.29619	0.211588	0.201416	0.236398	0.0520304	1.49027	1.56114	1.60844	1.55329	0.0594757	1.31689	0.0790223
0.3	0.292629	0.223626	0.224474	0.24691	0.0395968	1.56606	1.6159	1.71644	1.6328	0.0766026	1.38589	0.0862315
0.7	0.223626	0.220405	0.211927	0.218653	0.00604277	1.82953	1.79172	1.94346	1.8549	0.0789884	1.63625	0.0792192
2	0.268724	0.300089	0.279066	0.282626	0.0159829	1.91074	1.94855	2.06061	1.9733	0.0779434	1.69067	0.0795652
GTP = 1 mM, ATP = 1 mM
	Consumption of NADPH (µM/min)
	Blank (n=3)					TbGMPR (n=3)
GMP (mM)	1	2	3	average	SD	1	2	3	average	SD	v0 (µM/min)	SD
0.1	0.306532	0.203281	0.299242	0.269685	0.0576229	1.65948	1.67406	1.69084	1.67479	0.0156955	1.40511	0.0597223
0.2	0.257534	0.240071	0.210741	0.236115	0.0236463	1.7785	1.87344	1.97635	1.87609	0.0989545	1.63998	0.101741
0.3	0.276014	0.275167	0.267198	0.272793	0.00486382	1.97839	1.91074	2.02908	1.97273	0.0593722	1.69994	0.0595711
0.7	0.250753	0.2516	0.205654	0.236002	0.0262856	1.99568	2.04383	2.13775	2.05909	0.0722567	1.82308	0.0768893
2	0.274488	0.284152	0.280422	0.279688	0.00487366	2.09147	2.14793	2.29933	2.17958	0.107482	1.89989	0.107593

## Sheet: Figure 1f
Wild-type
	Consumption of NADPH (µM/min)
	Blank (n=3)					TbGMPR (n=3)
GMP (mM)	1	2	3	average	SD	1	2	3	average	SD	v0 (µM/min)	SD	kcat (/min)	SD
0.2	0.249009	0.243734	0.238058	0.2436	0.00547672	0.349651	0.333921	0.331625	0.338399	0.00981156	0.0947986	0.0112366	0.947986	0.112366
0.25	0.296594	0.24937	0.273549	0.273171	0.0236144	0.430377	0.391066	0.469752	0.430399	0.0393429	0.157228	0.0458858	1.57228	0.458858
0.3	0.376664	0.375811	0.290636	0.347704	0.0494236	0.733927	0.672538	0.730679	0.712381	0.0345432	0.364678	0.0602987	3.64678	0.602987
0.4	0.248802	0.350287	0.405007	0.334699	0.0792605	0.976703	0.885035	0.880193	0.913977	0.054376	0.579278	0.0961195	5.79278	0.961195
0.7	0.300844	0.299246	0.242181	0.280757	0.0334175	1.24785	1.20726	1.23022	1.22845	0.0203537	0.947689	0.039128	9.47689	0.39128
1	0.314876	0.308711	0.361241	0.328276	0.0287148	1.40914	1.37092	1.31748	1.36585	0.0460378	1.03757	0.0542588	10.3757	0.542588
1.5	0.314231	0.291236	0.30079	0.302085	0.011552	1.38769	1.38854	1.38966	1.38863	0.000987455	1.08654	0.0115942	10.8654	0.115942
2	0.372036	0.323725	0.284668	0.326809	0.0437656	1.49097	1.48548	1.34862	1.44169	0.0806486	1.11488	0.0917585	11.1488	0.917585
∆CBS
	Consumption of NADPH (µM/min)
	Blank (n=3)					TbGMPR (n=3)
GMP (mM)	1	2	3	average	SD	1	2	3	average	SD	v0 (µM/min)	SD	kcat (/min)	SD
0.01	1.21678	1.22443	1.26996	1.23705	0.0287532	1.30309	1.27955	1.27186	1.28483	0.0162684	0.0477785	0.0330365	0.0477785	0.0330365
0.025	1.16121	1.32956	1.23637	1.24238	0.084332	1.46118	1.4395	1.49432	1.465	0.0276119	0.22262	0.0887372	0.22262	0.0887372
0.05	1.2582	1.30087	1.26848	1.27585	0.0222669	2.14113	1.92057	1.84487	1.96886	0.15392	0.693008	0.155522	0.693008	0.155522
0.1	1.1223	1.2873	1.3523	1.25397	0.118568	2.03084	2.16542	2.19371	2.12999	0.087019	0.876023	0.147074	0.876023	0.147074
0.175	1.31376	1.24428	1.26383	1.27396	0.0358307	2.40077	2.41109	2.52581	2.44589	0.069402	1.17193	0.0781056	1.17193	0.0781056
0.25	1.32054	1.28895	1.26895	1.29281	0.0260087	2.80367	2.60801	2.57243	2.66137	0.124511	1.36856	0.127199	1.36856	0.127199
0.35	1.2531	1.27752	1.25904	1.26322	0.0127386	2.88277	2.6595	2.74189	2.76138	0.112902	1.49816	0.113619	1.49816	0.113619
0.5	1.22567	1.20881	1.22382	1.21943	0.00924347	2.99919	3.04027	2.97317	3.00421	0.0338275	1.78478	0.0350677	1.78478	0.0350677
0.7	1.24031	1.26245	1.19123	1.23133	0.0364498	3.17231	3.03093	3.16247	3.1219	0.0789362	1.89058	0.0869454	1.89058	0.0869454
1	1.19205	1.17223	1.28249	1.21559	0.0587775	3.1726	3.15496	3.19502	3.17419	0.0200782	1.9586	0.0621122	1.9586	0.0621122

## Sheet: Figure 2a
(Upper panel)
Blank
	[GTP]/[E]
	0					0.25					0.508053					1					1.52416					3					4.57247					9					13.7174					24
nm	1	2	3	average	SD	1	2	3	average	SD	1	2	3	average	SD	1	2	3	average	SD	1	2	3	average	SD	1	2	3	average	SD	1	2	3	average	SD	1	2	3	average	SD	1	2	3	average	SD	1	2	3	average
310	22.19	25.33	29.21	25.5767	3.51649	32.95	33.38	31.75	32.6933	0.844768	24.09	26.08	25.94	25.37	1.11072	31.13	31.88	33.78	32.2633	1.36596	25.82	25.53	28.09	26.48	1.40182	32.57	33.23	34.3	33.3667	0.87306	25.29	28.21	28.84	27.4467	1.8941	35.09	35.29	34.8	35.06	0.246374	28.5	29.89	32	30.13	1.7623	38.76	38.54	43.23	40.1767
310.2	22.89	26.47	28.25	25.87	2.72991	33	33.47	32.49	32.9867	0.490136	24.33	26.86	26.57	25.92	1.38459	31.77	31.98	33.86	32.5367	1.15084	25.2	26.36	27.49	26.35	1.14503	32.73	32.48	33.92	33.0433	0.769437	25.42	28.16	26.89	26.8233	1.37122	34.63	35.27	33.85	34.5833	0.711149	28.34	29.76	31.5	29.8667	1.5827	38.73	39.25	41.01	39.6633
310.4	23.41	26.31	28.57	26.0967	2.58661	32.79	32.81	32.75	32.7833	0.0305505	24.6	26.92	26.88	26.1333	1.32806	31.03	32.03	34.56	32.54	1.81942	25.24	25.93	28.4	26.5233	1.66146	32.28	32.04	33.36	32.56	0.703136	25.34	27.68	28.04	27.02	1.46602	34.26	34.58	33.98	34.2733	0.300222	28.8	29.73	30.56	29.6967	0.880473	39.77	39.63	40.92	40.1067
310.6	23.04	26.35	28.53	25.9733	2.76431	32.84	33.34	32.79	32.99	0.304138	25.26	27.2	27.21	26.5567	1.12296	30.95	31.69	34.22	32.2867	1.71471	24.85	26.09	28.86	26.6	2.05307	32.71	31.67	34.11	32.83	1.22442	24.75	27.45	28.18	26.7933	1.80683	34.21	35.04	34.32	34.5233	0.450814	28.64	30.3	30.91	29.95	1.17478	39.24	38.84	40.86	39.6467
310.8	23.57	26.25	28.89	26.2367	2.66003	32.19	32.78	32.48	32.4833	0.295014	25.22	27	27.33	26.5167	1.135	30.76	31.42	34	32.06	1.71219	24.65	26.1	28.1	26.2833	1.73229	33.49	32.23	34.5	33.4067	1.13729	24.9	28.28	27.62	26.9333	1.79157	34.02	34.86	34.04	34.3067	0.479305	28.77	29.6	31.64	30.0033	1.4769	40.31	38.71	40.78	39.9333
311	23.89	27.59	29.28	26.92	2.75676	32.3	32.14	32.17	32.2033	0.085049	24.89	26.85	27.88	26.54	1.51891	31.49	32.26	34.02	32.59	1.29688	25.16	27.49	29.81	27.4867	2.325	32.73	32.88	35.09	33.5667	1.32138	25.77	28	27.81	27.1933	1.2363	34.89	34.58	33.93	34.4667	0.489932	27.7	31.18	31.21	30.03	2.01789	40.32	37.43	40.63	39.46
311.2	23.67	27.5	29.15	26.7733	2.81134	32.7	32.5	32.27	32.49	0.215174	25	27.37	28.69	27.02	1.86973	31.46	32.84	34.92	33.0733	1.74176	26.34	27.27	29.9	27.8367	1.84641	33.11	32.66	34.37	33.38	0.886397	25.67	28.76	28.53	27.6533	1.72146	34.72	33.89	33.51	34.04	0.618789	28.17	31.76	31.25	30.3933	1.94228	40.05	37.56	39.87	39.16
311.4	23.78	27.82	29.03	26.8767	2.74919	32.97	32.92	33.75	33.2133	0.465439	26.45	27.15	28.99	27.53	1.31195	32.53	33.25	34.11	33.2967	0.791033	26.66	27.64	30.2	28.1667	1.82782	32.82	32.95	34.36	33.3767	0.854069	26.02	30.1	29.55	28.5567	2.21396	34.61	35.47	33.94	34.6733	0.766964	28.39	31.49	31.72	30.5333	1.85974	40.95	38.05	40.82	39.94
311.6	24.47	28.85	29.22	27.5133	2.64209	32.98	34.69	35.15	34.2733	1.14343	26.98	27.72	29.11	27.9367	1.0814	32.39	32.94	34.35	33.2267	1.01096	26.77	27.94	30.19	28.3	1.73819	33.13	34.18	34.55	33.9533	0.736637	26.88	30.67	30.22	29.2567	2.07052	34.96	35.61	34.69	35.0867	0.472899	28.06	32.53	31.97	30.8533	2.43525	40.52	38.12	41.57	40.07
311.8	24.81	29.05	29.34	27.7333	2.53583	32.94	34.22	34.88	34.0133	0.986374	27.04	29.11	29.34	28.4967	1.26674	33.12	32.64	34.46	33.4067	0.943257	27.03	29.14	29.89	28.6867	1.48291	34.29	33.94	35.34	34.5233	0.728583	27.28	30.73	30.69	29.5667	1.98041	35.76	36.1	35.08	35.6467	0.519359	30.49	31.45	31.99	31.31	0.759737	40.85	38.51	42.14	40.5
312	25.57	28.94	29.09	27.8667	1.99039	33.46	35.61	35.24	34.77	1.14948	26.67	29.69	29.11	28.49	1.60262	34.14	33.49	35.07	34.2333	0.794124	27.72	29.14	31.25	29.37	1.7762	35.59	34.95	35.37	35.3033	0.325167	27.75	31.92	31.81	30.4933	2.37643	36.29	36.37	35.45	36.0367	0.50964	30.81	31.93	32.25	31.6633	0.756131	40.79	39.26	41.95	40.6667
312.2	25.98	29.94	29.84	28.5867	2.25799	33.93	36.34	35.79	35.3533	1.26295	27.67	30.2	30.17	29.3467	1.45211	34.34	34.74	36.07	35.05	0.905704	28.04	30.48	31.46	29.9933	1.76117	35.89	35.15	34.9	35.3133	0.514814	27.64	32.34	31.67	30.55	2.5423	38.52	37.66	36.74	37.64	0.890169	31.35	33.38	32.39	32.3733	1.0151	41.32	39.83	42.19	41.1133
312.4	27.77	31.11	31	29.96	1.89739	35.71	37.26	36.16	36.3767	0.797392	28.43	30.46	30.32	29.7367	1.13377	34.83	35.31	37.78	35.9733	1.58292	28.85	31.12	31.92	30.63	1.59258	36.78	35.75	36.1	36.21	0.523737	28.82	32.36	32.67	31.2833	2.13893	38.69	38.43	38.41	38.51	0.156205	32.7	33.71	33.96	33.4567	0.667108	43.07	41.38	43.46	42.6367
312.6	28.29	32.08	31.71	30.6933	2.08955	36.56	37.69	37.27	37.1733	0.571168	29.71	31.13	31.51	30.7833	0.948754	35.08	36.59	38.27	36.6467	1.59575	29.8	32.56	32.49	31.6167	1.57367	37.81	36.12	37.31	37.08	0.868159	30.24	32.51	32.15	31.6333	1.22001	38.91	39.73	39.26	39.3	0.411461	33.18	33.92	34.25	33.7833	0.547936	44.08	42.25	44.15	43.4933
312.8	28.96	32.83	32.88	31.5567	2.24892	37.14	38.73	38.63	38.1667	0.890524	30.01	32.54	32.67	31.74	1.49963	36.37	38.65	38.93	37.9833	1.40418	30.84	33.78	33.42	32.68	1.60362	38.94	37.4	39.05	38.4633	0.922515	30.67	32.67	32.67	32.0033	1.1547	40	40.61	40.41	40.34	0.310966	33.67	34.69	35.56	34.64	0.945992	44.73	42.61	45.93	44.4233
313	30.35	33.69	33.97	32.67	2.01405	37.67	39.76	40.1	39.1767	1.31584	30.58	33.96	33.92	32.82	1.94	38.13	40.14	40.48	39.5833	1.27005	31.94	34.2	34.87	33.67	1.53522	39.3	39.01	40.63	39.6467	0.863848	31.7	33.64	34.38	33.24	1.38405	41.29	42.2	41.03	41.5067	0.614356	35.45	36.76	36.9	36.37	0.799812	46.5	44.61	46.21	45.7733
313.2	31.62	33.77	35.45	33.6133	1.9198	38.5	40.26	41.44	40.0667	1.4795	32.03	35.58	34.74	34.1167	1.85527	38.53	41.58	41.9	40.67	1.86019	32.47	35.72	34.96	34.3833	1.70001	40.17	40.49	41.31	40.6567	0.587991	32.86	35.44	35.76	34.6867	1.59001	42.96	42.67	42.99	42.8733	0.17673	37.6	37.82	38.07	37.83	0.23516	47.54	46.37	47.46	47.1233
313.4	33.02	34.12	36.27	34.47	1.65303	40.78	42.57	42.9	42.0833	1.14072	32.88	35.84	36.15	34.9567	1.80511	40.68	41.84	42.31	41.61	0.838987	32.95	37.42	36.97	35.78	2.46116	41.64	42.6	42.6	42.28	0.554256	34.47	37.23	36.82	36.1733	1.48931	43.84	43.58	44.51	43.9767	0.479826	38.41	38.16	39.65	38.74	0.797935	48.12	48.01	49.85	48.66
313.6	34.11	36.97	37.76	36.28	1.92034	41.34	44.74	44.8	43.6267	1.98054	34.08	36.31	38	36.13	1.96619	42	44.15	43.91	43.3533	1.17815	34.87	38.96	39.43	37.7533	2.50807	42.86	44.21	44.98	44.0167	1.07314	36.67	38.76	39.18	38.2033	1.34441	44.8	45	45.3	45.0333	0.251661	41.46	39.02	41.18	40.5533	1.33527	50.22	49.57	51.96	50.5833
313.8	36.66	38.4	39.37	38.1433	1.37311	42.91	46.68	45.97	45.1867	2.00336	36.28	38	39.42	37.9	1.57239	43.72	46.96	45.51	45.3967	1.62297	35.4	39.59	41.07	38.6867	2.94096	45.24	45.34	46.42	45.6667	0.654319	38.53	40.33	40.96	39.94	1.26107	47.02	46.37	47.47	46.9533	0.553022	41.68	40.9	43.26	41.9467	1.20239	52.05	50.73	54.51	52.43
314	38.41	41.72	40.75	40.2933	1.7016	45.28	48.42	47.76	47.1533	1.65558	38.76	40.07	40.91	39.9133	1.08353	45.1	49.62	47.42	47.38	2.26027	37.6	40.95	42.62	40.39	2.55642	48.32	46.7	47.94	47.6533	0.847191	39.83	41.72	42.15	41.2333	1.23419	48.87	48.83	48.98	48.8933	0.0776745	43.22	43.29	45.3	43.9367	1.1812	54.56	52.96	56.16	54.56
314.2	41.04	43.93	42.79	42.5867	1.45569	47.68	50.06	50.87	49.5367	1.65814	40.21	40.67	42.79	41.2233	1.37613	47.11	51.2	49.06	49.1233	2.04574	39.38	42.4	44.53	42.1033	2.58779	50.97	49.05	49.86	49.96	0.963898	42.36	44.27	44.88	43.8367	1.3147	51.32	51.67	51.48	51.49	0.175214	44.44	45.01	47.47	45.64	1.61025	56.18	55.06	58.61	56.6167
314.4	43.33	45.68	44.33	44.4467	1.17934	50.64	51.93	52.8	51.79	1.08678	41.75	43.88	46.15	43.9267	2.20037	49.44	52.94	52.31	51.5633	1.86565	42.21	45.42	46.56	44.73	2.25559	53.95	50.46	52.18	52.1967	1.74506	44.81	46.93	47.9	46.5467	1.58026	54.06	54.76	53.29	54.0367	0.735278	46.43	47.76	49.05	47.7467	1.31005	57.4	57.03	61.24	58.5567
314.6	45.29	48.44	47.91	47.2133	1.6866	53.12	54.84	55.78	54.58	1.34893	45.2	47.41	49.01	47.2067	1.91312	52.69	55.57	54.69	54.3167	1.47585	45.42	48.37	49.54	47.7767	2.12312	56.85	54.77	54.7	55.44	1.2216	47.61	48.9	50.18	48.8967	1.285	57.17	55.85	56.34	56.4533	0.667258	48.98	51.43	52.15	50.8533	1.66182	61.52	60.36	63.54	61.8067
314.8	49.28	50.56	52.39	50.7433	1.56308	56.27	59.16	58	57.81	1.45434	47.9	50.38	51.25	49.8433	1.73828	54.89	57.81	57.93	56.8767	1.72155	49.47	50.58	52.99	51.0133	1.79956	57.73	57.6	58.81	58.0467	0.664254	50.26	52.1	53.62	51.9933	1.68254	59.66	60.97	59.81	60.1467	0.716961	51.79	53.8	54.34	53.31	1.34376	63.56	63.04	66.41	64.3367
315	51.26	54.37	55.06	53.5633	2.02436	59.22	62.58	62.2	61.3333	1.84004	50.66	53.68	54.8	53.0467	2.14143	58.57	60.41	60.87	59.95	1.21705	52.56	54.61	57.24	54.8033	2.34598	62.31	61.51	62.02	61.9467	0.40501	52.71	55.67	58.05	55.4767	2.67524	63.73	63.77	62.89	63.4633	0.496924	54.33	56.98	58.27	56.5267	2.00874	68.1	64.06	68.33	66.83
315.2	54.3	56.4	57.53	56.0767	1.6391	62.71	64.9	64.79	64.1333	1.23387	55.2	57.94	57.96	57.0333	1.58774	62.44	63.18	63.62	63.08	0.596322	55.14	58.79	59.5	57.81	2.33938	64.77	63.65	64.64	64.3533	0.612563	54.57	58.26	60.38	57.7367	2.94014	65.83	66.94	64.44	65.7367	1.25261	58.46	60.44	59.96	59.62	1.03286	69.93	69.15	73.03	70.7033
315.4	57.9	60.36	61.6	59.9533	1.88322	67.15	70.18	68.4	68.5767	1.52271	58.08	61.48	61.44	60.3333	1.95155	66.4	66.97	67	66.79	0.338083	58.21	61.01	62.96	60.7267	2.38764	69.21	67.3	67.72	68.0767	1.00371	58.62	61.67	62.2	60.83	1.93217	68.23	70.39	69.07	69.23	1.08885	62.98	62.86	63.82	63.22	0.523068	73.01	72.22	77.17	74.1333
315.6	62.47	64.19	66.8	64.4867	2.18019	70.38	74.81	71.7	72.2967	2.27447	62.26	65.32	65.95	64.51	1.97385	71.9	73.15	70.77	71.94	1.1905	61.56	64.81	67.18	64.5167	2.82146	73.62	72.1	71.54	72.42	1.07629	63	65.43	65.67	64.7	1.47713	73.33	76.54	73.46	74.4433	1.81693	66.08	66.43	67.89	66.8	0.960052	77.98	77.77	79.7	78.4833
315.8	67.91	68.64	70.43	68.9933	1.29662	73.8	79.04	76.4	76.4133	2.62003	66.16	70.91	70.99	69.3533	2.7658	77.83	77.16	76.82	77.27	0.513907	66.38	68.51	71.77	68.8867	2.71467	78.45	77.83	76.31	77.53	1.10109	67.05	69.57	71.23	69.2833	2.10469	78.12	80.59	77.86	78.8567	1.50673	69.62	70.32	72.23	70.7233	1.35094	81.62	80.94	85.78	82.78
316	70.59	73.47	76.16	73.4067	2.78554	80.5	85	82.55	82.6833	2.25296	71.07	77.54	72.69	73.7667	3.36669	82.49	81.35	81.61	81.8167	0.597439	70.94	73.83	74.71	73.16	1.97228	82.54	83.96	83.3	83.2667	0.710587	72.63	73.9	78.09	74.8733	2.85717	83.09	87.7	83.66	84.8167	2.51325	76.79	73.61	78	76.1333	2.26747	86.4	84.66	93.28	88.1133
316.2	73.87	78.08	79.2	77.05	2.81032	87.76	90.93	85	87.8967	2.96736	77.06	81.28	77.4	78.58	2.34444	86.23	85.61	87.55	86.4633	0.990825	75.73	79.08	79.67	78.16	2.12502	87.76	87.57	86.79	87.3733	0.514036	78.89	79.44	82.87	80.4	2.15669	89.6	92.12	89.51	90.41	1.48159	80.71	80.52	82.3	81.1767	0.977463	93.24	91.06	97.86	94.0533
316.4	81.77	84.06	85.03	83.62	1.67395	93.92	96.78	91.56	94.0867	2.61399	81.73	84.95	84.34	83.6733	1.71039	92.92	92.96	96.74	94.2067	2.19402	82.78	84.41	86.05	84.4133	1.635	92.71	93.75	92.81	93.09	0.57376	83.73	85.07	89.22	86.0067	2.86235	97.86	96.12	96.24	96.74	0.971802	88.42	86.33	88.41	87.72	1.20379	100.7	94.94	102.5	99.38
316.6	88.5	91.57	89.25	89.7733	1.60051	100.2	103.5	100.2	101.3	1.90526	87.35	92.27	89.58	89.7333	2.46358	98.76	98.81	101.7	99.7567	1.68316	87.2	92.11	93.7	91.0033	3.38837	100.2	99.51	99.13	99.6133	0.542433	89.73	88.97	95.64	91.4467	3.65136	106.5	101.9	103	103.8	2.40208	95.83	93.88	95.34	95.0167	1.01441	107.1	101.3	110.2	106.2
316.8	94.11	97.22	95.96	95.7633	1.5643	105.9	111.1	107.3	108.1	2.69072	94.26	98.98	98.18	97.14	2.52602	105.6	106	109.2	106.933	1.97315	95.29	99.33	99.61	98.0767	2.41738	107.1	107.9	106.5	107.167	0.702377	96.27	97.66	100.4	98.11	2.10145	116.7	106.8	108.5	110.667	5.29371	102.3	101.2	102.9	102.133	0.862168	110.9	107.8	115	111.233
317	99.33	103.5	105	102.61	2.93791	115.6	119.1	114.2	116.3	2.52389	103.3	103.8	105.5	104.2	1.15326	113.9	115.5	117.9	115.767	2.01329	100.7	106.7	106.2	104.533	3.32916	115.6	116.1	114.3	115.333	0.929157	103.9	106	108	105.967	2.0502	123.8	114.4	117.7	118.633	4.769	109.5	109.1	109.7	109.433	0.305505	119.8	118.3	123.8	120.633
317.2	108.6	109.4	111	109.667	1.22202	122.1	124	119.7	121.933	2.15484	110.9	111.3	112.7	111.633	0.945163	122.4	124.8	126.2	124.467	1.9218	110.8	115.4	114.2	113.467	2.38607	124.7	123.5	123.3	123.833	0.757188	111.2	113.9	118	114.367	3.42394	131.7	124.1	128.4	128.067	3.81095	113.2	113.2	113.9	113.433	0.404145	128.7	128.5	131.3	129.5
317.4	116.9	118.5	119.9	118.433	1.50111	129.9	134.4	130.3	131.533	2.49065	117.2	118.7	117.3	117.733	0.83865	130.2	134.6	136.9	133.9	3.40441	119.9	124.2	125.1	123.067	2.77909	132.1	130.9	131.1	131.367	0.64291	117.7	124.1	122.8	121.533	3.3828	140.6	130.9	134.3	135.267	4.92172	120.6	122.1	124.6	122.433	2.02073	136.8	141	142.1	139.967
317.6	127.2	130.1	130.1	129.133	1.67432	139.1	145.6	139.2	141.3	3.72424	125.1	129.2	126.9	127.067	2.05508	137.2	144.2	145.3	142.233	4.39356	125.4	133.4	136	131.6	5.52449	140.4	138.9	143	140.767	2.07445	126.1	133.4	130.3	129.933	3.66379	151.8	140.3	142	144.7	6.20725	131.3	133.9	135	133.4	1.9	147.2	146.6	152	148.6
317.8	137.8	140	143.1	140.3	2.66271	152.2	157.1	150.9	153.4	3.26956	132.1	141.4	138.9	137.467	4.81283	149.2	155.6	154.6	153.133	3.44287	135.4	143.8	143.2	140.8	4.68615	149.8	151.8	153	151.533	1.61658	135.1	144.8	140	139.967	4.85009	160.6	151.3	151.1	154.333	5.42801	139.1	142.6	145.8	142.5	3.35112	153.7	156.8	163.1	157.867
318	148.7	151.9	154.6	151.733	2.95353	161.8	170.9	164.9	165.867	4.62637	144.8	152.2	152.7	149.9	4.4238	164.3	162.6	165.3	164.067	1.36504	145.8	152.8	153.1	150.567	4.13078	162.6	161.1	165.2	162.967	2.07445	144.6	152.2	152.8	149.867	4.57092	171.2	163.4	165.9	166.833	3.98288	148.7	152.4	153.8	151.633	2.63502	168.5	171.2	176.6	172.1
318.2	159.1	164.2	163.1	162.133	2.6839	175.2	183.1	176	178.1	4.34856	155.5	163.7	166.2	161.8	5.59732	177.7	175.9	178.1	177.233	1.17189	158.2	163.3	164.8	162.1	3.45977	173.2	176.3	179.7	176.4	3.25115	155.4	160.6	166	160.667	5.30031	183.8	174.7	177	178.5	4.73181	160.8	160.1	166.2	162.367	3.33816	180.2	181.7	188.8	183.567
318.4	170.1	176.1	179	175.067	4.53909	185.8	194.1	190.2	190.033	4.15251	170.1	174.4	176.9	173.8	3.43948	192.4	187	188.4	189.267	2.80238	170.3	172.6	178.7	173.867	4.34089	185.8	186.4	191.3	187.833	3.01717	168.3	174.1	178.9	173.767	5.30786	199.2	188.6	193.5	193.767	5.30503	170.8	170.5	181.4	174.233	6.20833	192.8	193.1	201.9	195.933
318.6	179.3	189.5	188.8	185.867	5.69766	201.4	206.5	202	203.3	2.78747	181.2	187	189.7	185.967	4.34319	205.9	200	204.1	203.333	3.02379	184.5	188.3	190.8	187.867	3.17228	198.1	201.3	201.6	200.333	1.93993	182.3	185.7	190.7	186.233	4.22532	210	201	205.2	205.4	4.50333	186.7	184	194.6	188.433	5.50848	205.2	204.6	215.4	208.4
318.8	192.5	203.2	202.8	199.5	6.06548	211.8	221.2	212	215	5.37029	197.2	201.2	204.2	200.867	3.51188	219.7	214.5	216.4	216.867	2.63122	194.3	203.4	205.4	201.033	5.91636	210.2	213.3	210.7	211.4	1.66433	193.2	198.1	203.4	198.233	5.10131	224.3	216	219.8	220.033	4.15492	198.7	198.9	206.1	201.233	4.21584	220.5	216.4	226.1	221
319	203.9	215.8	213.5	211.067	6.31216	223	235.1	228.7	228.933	6.05337	210.2	211.1	214.4	211.9	2.21133	231.9	224.2	230.3	228.8	4.06325	201.9	215.5	219.5	212.3	9.22605	225.1	226.3	224.5	225.3	0.916515	207.1	210.1	215.3	210.833	4.1489	234.6	228.4	231.1	231.367	3.10859	211.1	213.7	218.6	214.467	3.80832	232.6	229	239.4	233.667
319.2	219.6	226.9	226	224.167	3.98037	236.4	249.4	244.5	243.433	6.56531	224.1	223.9	227.5	225.167	2.0232	240.9	239.6	245.4	241.967	3.04357	217.8	225.5	231.8	225.033	7.01166	237	243.8	237.4	239.4	3.81576	220.9	225.5	230.3	225.567	4.70035	248.2	243.6	242.9	244.9	2.87924	222.9	224.7	228.7	225.433	2.96873	245.3	242	255.8	247.7
319.4	233.8	241.7	242.3	239.267	4.74377	250.2	263.8	257.4	257.133	6.80392	234.1	237.4	241.7	237.733	3.81095	256.5	251.5	259.2	255.733	3.90683	230.6	239.9	244.2	238.233	6.9515	253.9	258.3	253.2	255.133	2.76466	235.3	240.5	243	239.6	3.9281	260.7	257.4	256.6	258.233	2.17332	236.2	234.9	241.7	237.6	3.60971	258.5	254.6	265.9	259.667
319.6	245.4	255.2	255.3	251.967	5.68712	264.3	276.4	271.1	270.6	6.06548	245.4	252.8	256.5	251.567	5.65184	269.8	266.1	275.6	270.5	4.78853	244.4	251.7	258.9	251.667	7.25006	266.3	269.6	265.9	267.267	2.0306	248.3	253.4	254.4	252.033	3.27159	270	270.5	270.7	270.4	0.360555	248.6	249.4	254.8	250.933	3.37244	273.7	266.2	280.9	273.6
319.8	255.8	266.2	269.8	263.933	7.27003	278.3	289.4	283.5	283.733	5.55368	256.8	263.5	269.8	263.367	6.50103	279.7	279.5	284.6	281.267	2.88848	256.6	267.1	269.5	264.4	6.86076	282.5	283	281.9	282.467	0.550757	261.2	266.3	268	265.167	3.53883	283.3	280.6	282.5	282.133	1.38684	261	265.5	264.6	263.7	2.38118	288.1	282.2	293.2	287.833
320	268.2	280.9	286.8	278.633	9.50491	291.7	302.5	296.2	296.8	5.42494	271.9	274	279.8	275.233	4.09186	293.7	293.3	301.7	296.233	4.73849	271.6	280.7	281.1	277.8	5.37308	297.2	295.4	296.1	296.233	0.907377	270	275.8	281.4	275.733	5.70029	296.6	296.3	300.8	297.9	2.51595	272.3	276.7	279.1	276.033	3.44867	303.7	297.1	306.6	302.467
320.2	282.7	291.2	296.3	290.067	6.87047	306.5	316	310	310.833	4.80451	285	286.2	292.7	287.967	4.14287	306.7	307.9	314.4	309.667	4.14287	284.6	288.8	294.7	289.367	5.07379	306.4	309.3	310.7	308.8	2.19317	281.3	289.2	293.4	287.967	6.14356	311.8	309.2	312.5	311.167	1.73877	288	291.7	293.7	291.133	2.89194	315.9	309.7	318.6	314.733
320.4	293.7	304	305.6	301.1	6.45833	320.4	330.1	324.8	325.1	4.85695	292.6	296.2	301.8	296.867	4.63609	319.4	322.1	330	323.833	5.50848	297.3	298.5	305.9	300.567	4.65761	318.9	321.9	324.5	321.767	2.80238	295.8	299.3	300.3	298.467	2.36291	328.1	320	323.2	323.767	4.07962	299	302.2	305.9	302.367	3.45302	326.9	321.2	330.9	326.333
320.6	304.1	311.7	316.3	310.7	6.16117	332.2	339.8	334.1	335.367	3.95517	302.2	309.9	313	308.367	5.56088	331.4	333	338.8	334.4	3.89358	306.5	314.2	317	312.567	5.43722	328.5	336	337.1	333.867	4.6801	305.6	310.5	310.3	308.8	2.77308	340.3	335.3	337.8	337.8	2.5	310.3	313.5	314.7	312.833	2.2745	337.4	335.1	341.8	338.1
320.8	316	325	324.2	321.733	4.9813	344.6	353	348.6	348.733	4.20159	315.6	322.4	329.4	322.467	6.90024	343.4	345.1	351.3	346.6	4.15812	314.2	323.3	331.2	322.9	8.50706	339.9	346.8	347.9	344.867	4.33628	321.2	325.4	324.1	323.567	2.15019	351.9	343.7	348	347.867	4.10163	322.2	326.6	327.7	325.5	2.91033	348.1	349.7	354.1	350.633
321	332.2	337	338.8	336	3.41174	355	364.8	360.6	360.133	4.91664	326.3	336.1	339.3	333.9	6.77348	354	360	360.2	358.067	3.52326	329	335	344.5	336.167	7.81558	353.1	358	359.7	356.933	3.42685	333.4	336	336.3	335.233	1.59478	359.5	358.6	357.4	358.5	1.05357	334.6	334.4	339.5	336.167	2.88848	361.3	362.9	363.4	362.533
321.2	341.4	347.8	348	345.733	3.75411	370	375.7	368.3	371.333	3.87599	336.1	346.1	350.9	344.367	7.55072	368.1	367.4	370.4	368.633	1.5695	340.6	346.4	354	347	6.72012	367.7	369.5	372	369.733	2.15948	344.5	346.9	346.8	346.067	1.35769	372	368.2	369.3	369.833	1.95533	342.3	344.4	350.4	345.7	4.20357	372.7	374.4	376.4	374.5
321.4	352.3	356.3	361	356.533	4.35469	378.4	385.8	378.9	381.033	4.13562	346.8	353.5	359.1	353.133	6.15819	378.4	381.6	381.8	380.6	1.90788	351.7	354.4	361.5	355.867	5.06195	380.4	383.4	379.6	381.133	2.00333	353.8	356.3	357	355.7	1.68226	382.1	381.8	381	381.633	0.568624	353.1	355.4	362.4	356.967	4.8439	383.5	385.8	387.1	385.467
321.6	362.6	363.7	370.8	365.7	4.45084	388.8	397	392.1	392.633	4.12593	360.3	366.3	369.9	365.5	4.84974	391.8	391.8	391	391.533	0.46188	364.8	364.4	373.3	367.5	5.02693	392.3	392	389.7	391.333	1.42244	363.8	364.6	366.1	364.833	1.16762	391.4	388.9	391.8	390.7	1.57162	362.4	365.6	370.1	366.033	3.86825	393.8	389.1	398.8	393.9
321.8	369	374.8	378.3	374.033	4.69716	394.5	411.3	398.3	401.367	8.80984	368.7	372.7	378.9	373.433	5.13939	398.5	398.6	398.4	398.5	0.1	369.9	374.7	378.3	374.3	4.21426	399.8	399.8	399.4	399.667	0.23094	373.1	370.9	377.5	373.833	3.36056	402.4	398.7	404.5	401.867	2.93655	370.8	370.2	377.6	372.867	4.11015	403.1	398.7	406.6	402.8
322	377.4	378.7	385.5	380.533	4.3501	404.4	418	409.9	410.767	6.8413	375.7	380	383.9	379.867	4.10163	407.3	408.1	405.8	407.067	1.16762	375.4	382	386	381.133	5.35288	408.7	406.6	405	406.767	1.85562	377.9	380.1	385	381	3.63456	412.3	408.1	411.9	410.767	2.31805	379	379.7	384	380.9	2.7074	411.2	406	411.8	409.667
322.2	384.5	386.4	393.2	388.033	4.5742	415.7	423.1	416.4	418.4	4.08534	386.8	386.5	392	388.433	3.09246	413.2	413.1	412.4	412.9	0.43589	381.3	389.5	393.1	387.967	6.04759	413.9	414.7	409.3	412.633	2.91433	383	384.9	389	385.633	3.06649	419.1	414.4	419.8	417.767	2.93655	386.7	388.4	387.5	387.533	0.85049	418.1	416.8	420	418.3
322.4	389.9	395.1	400.1	395.033	5.10033	415.3	429	421.9	422.067	6.85152	389.4	392.9	399.7	394	5.23737	421.1	417.8	420.3	419.733	1.72143	385.1	397.1	399.6	393.933	7.75134	422.1	417.7	419	419.6	2.26053	389.7	397	397.6	394.767	4.39811	427.4	416.8	428.2	424.133	6.36344	389.8	395.6	394.5	393.3	3.08058	425.4	421.7	425.2	424.1
322.6	395.9	404.6	405	401.833	5.14231	420.9	431.6	427.3	426.6	5.38424	394.5	399.3	403.6	399.133	4.55229	428.5	423.9	428.4	426.933	2.62742	391.9	403.3	404.4	399.867	6.92122	426	426.2	423.1	425.1	1.73494	393.2	402	401.7	398.967	4.99633	435.3	423.3	431.7	430.1	6.15792	396.3	400	398.2	398.167	1.85023	431.9	423.8	430	428.567
322.8	401.5	407.6	409.2	406.1	4.06325	425.8	434.9	431.5	430.733	4.59819	404.5	403.4	408.6	405.5	2.74044	434	433.4	432.7	433.367	0.650641	400	405.9	409.2	405.033	4.66083	429.4	432.1	429.6	430.367	1.50444	398.4	407.3	405.6	403.767	4.72476	438.9	428.6	434.8	434.1	5.18556	402.7	403.4	407.1	404.4	2.36432	433.6	432.3	434.1	433.333
323	407	411.6	415	411.2	4.01497	429.5	436.4	437.2	434.367	4.2336	408.2	407.6	408.9	408.233	0.650641	435.3	438	437.6	436.967	1.45717	405	407.9	412.5	408.467	3.78197	435.1	438.3	434.8	436.067	1.93993	406.1	414	407.9	409.333	4.14045	438.8	432.9	438.5	436.733	3.32315	407.7	406.1	415.7	409.833	5.14328	436.1	439.7	441.1	438.967
323.2	407.3	417	417.5	413.933	5.75007	434.2	439.8	440.3	438.1	3.38674	411.9	411.9	415.8	413.2	2.25167	435.2	440.8	442.5	439.5	3.81969	410.6	409.8	414.8	411.733	2.68576	437.8	440.8	437.3	438.633	1.89297	409.6	419.5	409.6	412.9	5.71577	441	435.2	441.1	439.1	3.37787	410.6	408.1	416.1	411.6	4.09268	440.1	440.8	441.3	440.733
323.4	406.9	420	417.2	414.7	6.89855	434.1	440	440.2	438.1	3.46554	414.3	413.6	418.7	415.533	2.76466	436.3	437.6	444.8	439.567	4.57857	412.8	417.3	417.6	415.9	2.68887	442.5	437.7	437.6	439.267	2.8006	412.6	419.7	415.4	415.9	3.57631	442.9	440.6	442.1	441.867	1.16762	411.5	411.7	417.8	413.667	3.58097	442.5	441.9	443.3	442.567
323.6	407.1	421.2	420.2	416.167	7.86787	436.4	440.5	439.1	438.667	2.08407	412.8	416.6	419.8	416.4	3.50428	436.3	437.2	444.9	439.467	4.72687	412.3	418.6	417.3	416.067	3.32616	440.9	435.1	438.9	438.3	2.94618	414	419.8	416.3	416.7	2.92062	443.5	439.6	445.1	442.733	2.82902	413.1	411.2	417.3	413.867	3.12143	442.6	441.2	442.4	442.067
323.8	407.1	419.7	419.6	415.467	7.24592	433.2	442.1	440.3	438.533	4.70567	411.7	417.9	419.6	416.4	4.15812	440	438.5	441.1	439.867	1.30512	411	417.9	420.8	416.567	5.03422	439.4	435.7	440.3	438.467	2.4379	413.3	417	417.1	415.8	2.16564	439	440.8	446.7	442.167	4.02782	412.8	412.4	415.2	413.467	1.51438	440.9	445	442.4	442.767
324	409.2	417.5	415.7	414.133	4.36616	438.3	437.5	438	437.933	0.404145	410.2	416.4	413.2	413.267	3.10054	440.3	434.8	443.8	439.633	4.53689	412.2	416.6	417.8	415.533	2.94845	442.8	435.3	435.1	437.733	4.389	412.4	417.6	417.4	415.8	2.94618	440.3	438.2	444	440.833	2.93655	411.2	413.6	411.9	412.233	1.23423	443.4	444.6	442.3	443.433
324.2	407.9	414.8	418	413.567	5.16172	435.6	439.7	435.8	437.033	2.31157	408.4	411.5	411.7	410.533	1.85023	433.5	434.8	438.8	435.7	2.76225	408	409.4	412.1	409.833	2.08407	438.3	435.3	436.6	436.733	1.50444	407.6	416.8	412.5	412.3	4.60326	432.8	433.3	438.3	434.8	3.04138	405.6	410	413.4	409.667	3.91067	437.4	441.3	436.2	438.3
324.4	399.9	411.5	412.3	407.9	6.93974	432.6	433.7	430.8	432.367	1.46401	405.6	409.6	403.9	406.367	2.92632	429.6	430.8	432.4	430.933	1.40475	401.5	406.3	410.6	406.133	4.55229	435	429.1	430.3	431.467	3.11823	406.8	412.7	411.3	410.267	3.08275	428.6	429.2	431.5	429.767	1.5308	404	405.8	409	406.267	2.53246	430.9	433.8	432.9	432.533
324.6	395.9	403.9	407	402.267	5.72742	427.9	424.1	428	426.667	2.22336	399.3	400.9	401.5	400.567	1.13725	422.9	427.9	425.3	425.367	2.50067	397.9	399.2	407.7	401.6	5.32259	429.7	422.2	425.3	425.733	3.76873	400.8	406.4	406.9	404.7	3.38674	424.5	424.7	432.2	427.133	4.389	401.2	400	402.1	401.1	1.05357	426.3	428.8	428.4	427.833
324.8	387.4	397.7	395.9	393.667	5.50121	419.9	417.6	421.9	419.8	2.15174	392.9	399.8	393.8	395.5	3.751	421.3	421.7	421	421.333	0.351188	388.6	393.4	397.5	393.167	4.45459	419.4	415.9	418.9	418.067	1.89297	392.2	397.8	398.3	396.1	3.38674	418.1	421.1	424.9	421.367	3.40783	395.8	394.9	396.5	395.733	0.802081	420.2	423.2	421.8	421.733
325	382.2	390.8	387.6	386.867	4.34665	413.8	408.1	412.7	411.533	3.02379	387.1	390.1	388.2	388.467	1.51767	415.9	417.2	414.2	415.767	1.50444	380.5	387.8	390.2	386.167	5.05206	413.1	410.6	415.9	413.2	2.65141	387	389.1	391.3	389.133	2.15019	412.2	412.1	416.1	413.467	2.28108	387.4	387.8	388	387.733	0.305505	412.1	415.8	415.7	414.533
325.2	373.7	385.2	380.7	379.867	5.79511	405.2	400	404.4	403.2	2.8	375.9	384.3	379.2	379.8	4.23202	406.8	405.1	404.8	405.567	1.07858	373.6	377.9	384.4	378.633	5.43722	403.5	402.7	405.2	403.8	1.27671	382.2	382.4	380.7	381.767	0.929157	404.2	406.8	406.8	405.933	1.50111	377.1	380.2	383.9	380.4	3.40441	406.3	410.4	403.5	406.733
325.4	365.5	373.6	373.5	370.867	4.64794	395.6	392.1	395.5	394.4	1.99249	370.2	374.3	370.1	371.533	2.39653	395.4	396.3	396.4	396.033	0.550757	365	369.7	376.6	370.433	5.83467	389.8	394.1	397	393.633	3.62261	371.1	374.3	374	373.133	1.7673	393.5	399.5	394.6	395.867	3.19427	368.6	369.7	376.8	371.7	4.45084	397	402	394.1	397.7
325.6	355.2	364.8	364.6	361.533	5.48574	384.4	384.1	382.5	383.667	1.02144	360.5	363.8	361.5	361.933	1.69214	386.3	383.7	387.7	385.9	2.02978	357.5	360.4	365.3	361.067	3.9425	383.2	383.9	384.4	383.833	0.602771	362.5	366	364.4	364.3	1.75214	381.1	385.8	387.5	384.8	3.31512	360.8	361.1	368.4	363.433	4.30387	386.2	391.7	384.2	387.367
325.8	344.4	356.3	354	351.567	6.31216	374.9	375.6	372.7	374.4	1.51327	350.5	355.5	348.8	351.6	3.48281	376	374.2	376.9	375.7	1.37477	348.9	352	354.3	351.733	2.70986	372.6	373.8	372.4	372.933	0.757188	353.2	355.9	353.7	354.267	1.43643	369.6	374	379.5	374.367	4.96017	349.4	352.6	354.7	352.233	2.66896	377.1	381.3	375.2	377.867
326	335.3	347.5	343.8	342.2	6.2554	362.3	363.7	362.4	362.8	0.781025	342.6	344.7	338	341.767	3.42685	367.1	362.3	364.6	364.667	2.40069	339	338.5	341.5	339.667	1.60728	362.5	362.7	360.4	361.867	1.2741	341	340.4	344.3	341.9	2.1	359.9	363.7	366.7	363.433	3.40783	340.5	340.6	344.3	341.8	2.16564	364.2	369.3	361.7	365.067
326.2	323.6	332.4	332.6	329.533	5.13939	349.2	349.9	348.9	349.333	0.51316	330.1	331.8	324	328.633	4.10163	355.8	350.5	357.7	354.667	3.7314	326.9	329.9	330.3	329.033	1.85831	349.1	347.2	349.4	348.567	1.19304	326.4	329.2	334.3	329.967	4.00541	350.9	349.5	356.4	352.267	3.64737	326.4	329	334.1	329.833	3.91706	356	355.7	351.6	354.433
326.4	309.3	317.2	321.1	315.867	6.01193	338.2	338	336.5	337.567	0.929157	317.4	322.6	309.8	316.6	6.43739	341.5	334.7	339.7	338.633	3.52326	316.1	316.8	317.4	316.767	0.650641	334.4	337.4	336.3	336.033	1.51767	313.6	315.8	321.4	316.933	4.02161	341.2	333.7	341.6	338.833	4.45009	313.2	316.6	322.7	317.5	4.81352	343.3	345	339.8	342.7
326.6	298.8	304.2	305.1	302.7	3.40735	320.8	325.7	323.2	323.233	2.45017	305.6	309.1	299.6	304.767	4.80451	326.2	322.9	326.8	325.3	2.1	301.9	301.7	303	302.2	0.7	323.3	325.6	323.5	324.133	1.2741	303.2	305.3	307.3	305.267	2.0502	324	320.7	330.4	325.033	4.93187	303.5	304.4	311.7	306.533	4.49704	332.6	331.5	325	329.7
326.8	284.9	292.9	292.8	290.2	4.59021	308.6	314.3	309.2	310.7	3.13209	290	295.5	290.8	292.1	2.97153	314.5	309.4	311.4	311.767	2.5697	294.2	289.1	289.3	290.867	2.88848	309.5	311.5	311	310.667	1.04083	292	294	293.8	293.267	1.10151	311.3	309.4	315.8	312.167	3.28684	293.5	293.3	301.2	296	4.50444	317.7	316.6	312.1	315.467
327	271.5	279	278	276.167	4.07226	298.6	301.6	295.5	298.567	3.05014	275.5	282.9	279.1	279.167	3.70045	302.5	293.3	300.2	298.667	4.78783	283.7	279.4	279.5	280.867	2.45425	300.7	298.2	298.5	299.133	1.36504	277.9	282.6	281	280.5	2.38956	297.5	299.1	303.2	299.933	2.93995	281.1	283.9	285.9	283.633	2.41109	306.6	305.2	300.5	304.1
327.2	259.3	264.9	268.1	264.1	4.45421	283.4	284.5	284.4	284.1	0.608276	265.1	272.6	262.9	266.867	5.0856	289.1	280.9	283.5	284.5	4.19047	268.5	263.1	266.4	266	2.72213	283.6	285.3	282.8	283.9	1.27671	261.3	268.7	269.6	266.533	4.55448	282.7	283.5	290.3	285.5	4.17612	268.3	271.5	277.3	272.367	4.56216	292.1	291.1	287.2	290.133
327.4	244.6	251.7	255.9	250.733	5.71168	269.5	270.7	270.9	270.367	0.757188	253.8	256.4	246.9	252.367	4.90951	274	264.8	268.6	269.133	4.62313	255.1	248.1	252.1	251.767	3.51188	270.9	273.3	268.3	270.833	2.50067	249	252.3	254.4	251.9	2.72213	269.7	266.7	271.8	269.4	2.5632	253.5	261.1	260.8	258.467	4.30387	281.5	278	274.4	277.967
327.6	232.2	238.3	240.1	236.867	4.14045	256.8	254.3	256.4	255.833	1.34288	241.5	241.4	237	239.967	2.5697	260.6	254.7	253.6	256.3	3.76431	241.7	235	237.9	238.2	3.36006	255.2	257	252.7	254.967	2.15948	236	241.2	242.1	239.767	3.29292	255.3	255.1	256.4	255.6	0.7	242.2	247.8	246.9	245.633	3.00721	264.3	265.7	260.2	263.4
327.8	220	225.2	225.6	223.6	3.1241	240.7	239.2	242.6	240.833	1.70392	228.7	226.9	222.1	225.9	3.41174	243.7	241.7	237.8	241.067	3.00056	229.2	222.8	222.7	224.9	3.72424	241	245.1	240.2	242.1	2.62869	221.8	227.9	228.9	226.2	3.84318	241.1	243.4	244.3	242.933	1.65025	225.3	233.1	227.8	228.733	3.98288	250.4	250.3	247.8	249.5
328	209.5	207.6	209.6	208.9	1.12694	227.8	224.2	227	226.333	1.89033	212.7	210.3	208.4	210.467	2.15484	225.8	226.1	224.7	225.533	0.737111	211.3	207.8	209	209.367	1.77858	227	228.4	224	226.467	2.24796	209.2	212.1	212.5	211.267	1.80093	226.2	230.3	229.8	228.767	2.23681	212.2	218.2	214.2	214.867	3.05505	236.9	234.5	233.4	234.933
328.2	194.3	194.7	196.3	195.1	1.0583	209.9	207.6	211.3	209.6	1.86815	198	198.2	195.5	197.233	1.50444	211.6	212.1	213.5	212.4	0.984886	197.1	196.3	196.7	196.7	0.4	211.4	215.1	212.2	212.9	1.94679	195	196.8	198.2	196.667	1.60416	215.1	216.9	217	216.333	1.06927	200.2	204	201.5	201.9	1.93132	219.5	218.2	217.9	218.533
328.4	180.2	185.9	182.2	182.767	2.89194	195.7	194.7	196.9	195.767	1.10151	183.2	184.8	182.7	183.567	1.09697	197	199.9	198.1	198.333	1.46401	183.9	182.5	185.9	184.1	1.7088	198.6	201.4	198	199.333	1.81475	181	183.7	185.8	183.5	2.40624	202	201.2	201.7	201.633	0.404145	187.3	190.1	190.1	189.167	1.61658	204.3	207	203.6	204.967
328.6	167.1	174.1	169	170.067	3.61985	183.6	181.4	185	183.333	1.81475	169	168.3	170.8	169.367	1.2897	183.1	185.9	188.5	185.833	2.70062	171.9	169.8	176.1	172.6	3.2078	185.7	188.1	187.6	187.133	1.26623	169.4	170.6	171.9	170.633	1.25033	187	189.3	189.8	188.7	1.49332	174.9	174.6	175.9	175.133	0.680686	193.3	194.5	191.7	193.167
328.8	154.5	158.4	157.5	156.8	2.04206	171.6	170.4	172.5	171.5	1.05357	158.5	156.5	158.9	157.967	1.28582	172.5	174.6	174.7	173.933	1.24231	156.3	159.2	162	159.167	2.85015	171.8	177.1	173	173.967	2.77909	156.4	159	158	157.8	1.31149	175.5	176.9	175.6	176	0.781025	162.2	162.7	166.5	163.8	2.3516	182	182.4	177.7	180.7
329	144.9	147.1	149.7	147.233	2.40278	157	160.1	159.8	158.967	1.70978	146.3	146.2	149	147.167	1.5885	160.5	160.6	162.3	161.133	1.0116	146.3	147.8	151.7	148.6	2.78747	159.1	163.3	158.6	160.333	2.58134	145.2	147.8	146.3	146.433	1.30512	162.1	162.3	164.3	162.9	1.21655	148.4	152.1	153.6	151.367	2.67644	169.9	170.2	166.2	168.767
329.2	133.9	136	137	135.633	1.58219	144.4	145.9	146.9	145.733	1.25831	133.9	135.6	137.8	135.767	1.95533	147.5	147.4	151.5	148.8	2.3388	133.6	135.7	139.8	136.367	3.15331	148.1	152.4	147	149.167	2.85365	132.4	136.8	131.9	133.7	2.69629	147.8	150.3	150.6	149.567	1.53731	138.1	141.7	142.2	140.667	2.23681	157.1	156.8	154.1	156
329.4	123.1	124.8	127.6	125.167	2.2723	134.1	135.7	137.8	135.867	1.85562	123	125.5	128.2	125.567	2.60064	136.2	136.9	139	137.367	1.45717	123.8	125.6	126.1	125.167	1.20968	137.3	141.8	137.1	138.733	2.65769	125	127.3	123.6	125.3	1.86815	136.3	138.8	139.3	138.133	1.60728	131.1	131.4	130.5	131	0.458258	144.8	146.1	142.8	144.567
329.6	113.5	117.1	118.1	116.233	2.41937	124.3	127.9	128.2	126.8	2.17025	112.2	114.5	118.4	115.033	3.13422	126	126.1	129.9	127.333	2.22336	114.6	117.2	117.2	116.333	1.50111	126.8	130.1	124.7	127.2	2.72213	115.6	117.3	115	115.967	1.19304	125.6	126.8	128.7	127.033	1.56312	120.2	122.1	119.1	120.467	1.51767	134.6	134.5	134.7	134.6
329.8	103.6	107.6	107.7	106.3	2.3388	115.4	119.6	119.6	118.2	2.42487	102.5	104.1	108	104.867	2.82902	115.9	117.9	120.5	118.1	2.30651	107	107.5	108.9	107.8	0.984886	115.9	119	115.5	116.8	1.91572	107.5	107.5	107	107.333	0.288675	115.8	116.9	122.2	118.3	3.42199	113.1	111.8	111.1	112	1.01489	126.4	124.1	127.7	126.067
330	96.23	99.79	98.97	98.33	1.8643	107.3	110	110.3	109.2	1.65227	94.66	98	98.3	96.9867	2.02053	107.7	108.7	110.1	108.833	1.20554	97.88	98.14	100.1	98.7067	1.21364	104.7	109.8	107.3	107.267	2.55016	98.99	99.88	100.9	99.9233	0.955737	108	110.4	112.9	110.433	2.45017	105.5	104.1	103.2	104.267	1.15902	116.5	115.6	119.2	117.1
330.2	89.22	91.68	92.85	91.25	1.85281	98.68	102.5	101.4	100.86	1.96642	86.8	89.05	90.62	88.8233	1.92006	99.55	101	101.9	100.817	1.18568	89.17	90.19	91.24	90.2	1.03504	97.84	102.6	101.5	100.647	2.49209	91.13	93.45	91.79	92.1233	1.19538	101	102.8	103.1	102.3	1.13578	97.1	96.51	94.91	96.1733	1.13315	109.4	107.9	109.9	109.067
330.4	82.32	83.48	85.7	83.8333	1.71748	89.47	94.82	93.72	92.67	2.82533	79.85	82.36	84.01	82.0733	2.09476	92.38	92.39	93.91	92.8933	0.880473	82.64	82.91	85.48	83.6767	1.56756	91.83	94.6	93.76	93.3967	1.42029	84.79	85.77	85.61	85.39	0.525738	94.57	94.55	94.9	94.6733	0.196554	89.92	89.44	87.36	88.9067	1.36078	102.8	101.9	101.8	102.167
330.6	74.61	77.15	78.73	76.83	2.07856	82.43	88.31	86.05	85.5967	2.9661	73.98	76.73	76.91	75.8733	1.64214	85.3	86.47	87.83	86.5333	1.26619	76.39	76.14	80.35	77.6267	2.36179	85.65	87.09	87.71	86.8167	1.05685	77.31	79.75	79.05	78.7033	1.2564	87.8	87.02	87.02	87.28	0.450333	83.07	82.53	82.84	82.8133	0.270986	95.18	93.55	96.62	95.1167
330.8	67.35	69.69	72.26	69.7667	2.4559	77.23	80.2	79.86	79.0967	1.62549	69.1	70.41	70.49	70	0.780449	79.13	80.24	80.83	80.0667	0.863153	68.77	69.65	74.17	70.8633	2.89726	79.08	80.32	81.42	80.2733	1.1707	72.37	74.07	73.97	73.47	0.953939	82.63	81.77	80.83	81.7433	0.900296	77.55	76.72	76.59	76.9533	0.520801	88.49	86.85	87.99	87.7767
331	61.56	64.34	65.24	63.7133	1.91837	72.71	74.56	74.93	74.0667	1.18938	62.64	64.46	64.77	63.9567	1.15075	72.94	75.27	74.5	74.2367	1.18711	62.36	64.94	68.87	65.39	3.27825	73.88	74.44	74.24	74.1867	0.283784	66.96	68.33	68.2	67.83	0.756241	76.81	77.25	76.98	77.0133	0.221886	70.87	71.42	70.09	70.7933	0.668306	83.15	81.78	83.04	82.6567
331.2	57.55	60.15	61.26	59.6533	1.90421	67.38	68.27	68.69	68.1133	0.668905	58.05	60.22	60.02	59.43	1.19929	69.28	69.97	69.49	69.58	0.353695	58.17	60.96	64.66	61.2633	3.25562	68.95	69.9	69.11	69.32	0.508626	61.8	63.03	64.07	62.9667	1.13632	71.72	71.91	71.93	71.8533	0.115902	65.05	65.5	65.22	65.2567	0.22723	77.85	76.48	78.04	77.4567
331.4	53.39	56.07	56.56	55.34	1.70643	62.84	64	64.18	63.6733	0.727278	53.71	55.43	56.08	55.0733	1.2246	64.17	64.57	64.84	64.5267	0.337095	53.58	55.91	60.2	56.5633	3.35801	64.69	65.37	65.46	65.1733	0.420991	56.04	58.33	58.99	57.7867	1.54824	65.86	66.54	67.38	66.5933	0.761402	60.03	61.08	61.35	60.82	0.697352	72.96	72.18	72.12	72.42
331.6	49.22	51.58	52.34	51.0467	1.62694	58.47	59.6	60.66	59.5767	1.09519	49.41	52.48	52.34	51.41	1.73346	59.15	61.14	59.51	59.9333	1.06039	50.03	51.34	55.71	52.36	2.97421	60.2	60.44	60.55	60.3967	0.178979	50.72	53.08	54.84	52.88	2.06727	61.56	60.92	62.11	61.53	0.595567	55.8	55.58	56.29	55.89	0.363456	68.76	68.43	67.67	68.2867
331.8	46.16	47.41	49.12	47.5633	1.48595	53.59	55.73	57.05	55.4567	1.74612	45.27	47.81	49.16	47.4133	1.9751	55.34	57.35	55.95	56.2133	1.03055	46.55	47.59	51.01	48.3833	2.33344	56.51	56.1	56.91	56.5067	0.40501	46.81	51.58	51.85	50.08	2.83512	57.06	56.68	58.92	57.5533	1.19872	51.59	53.09	53.39	52.69	0.964365	63.93	64.95	63.7	64.1933
332	42.08	43.44	45.45	43.6567	1.69542	51.07	51.86	53.39	52.1067	1.17951	42.99	45.25	45.26	44.5	1.30771	52.17	54.6	52.33	53.0333	1.35913	43.14	44.59	46.85	44.86	1.86968	53.23	53.26	54.41	53.6333	0.67278	43.95	47.07	48.9	46.64	2.50286	53.5	53.16	55.69	54.1167	1.37311	49.45	50.14	50.98	50.19	0.766225	61.52	60.85	60.9	61.09
332.2	38.62	40.99	40.91	40.1733	1.34582	47.58	48.61	49.8	48.6633	1.11096	40.3	41.53	42.22	41.35	0.972574	48.11	51.59	50.73	50.1433	1.81266	40.09	41.06	43.4	41.5167	1.7016	49.8	49.92	50.34	50.02	0.283549	41.94	43.66	45.33	43.6433	1.69506	50.75	50.66	51.73	51.0467	0.593492	47.38	46.4	47.81	47.1967	0.722657	58.43	57.11	59.13	58.2233
332.4	36.16	37.78	37.21	37.05	0.821766	45.07	45.76	46.84	45.89	0.892132	37.64	39.63	39.57	38.9467	1.132	44.73	48.92	47.77	47.14	2.16488	37.61	39.28	40.92	39.27	1.65502	46.54	47.36	47.78	47.2267	0.630661	38.2	40.6	42.2	40.3333	2.01329	48.43	48.67	48.61	48.57	0.1249	43.9	43.47	45.35	44.24	0.985038	55.65	55.1	57.47	56.0733
332.6	34.4	35.78	35.11	35.0967	0.690097	42.36	42.79	43.53	42.8933	0.591805	35.74	35.94	37.84	36.5067	1.15902	43.48	45.27	45.99	44.9133	1.29245	35.37	37.35	38.48	37.0667	1.57424	44.75	45.45	45.8	45.3333	0.534634	35.63	39.26	38.78	37.89	1.97188	46.56	46.53	46.3	46.4633	0.142244	41.88	40.97	42.63	41.8267	0.831284	52.53	53.73	54.72	53.66
332.8	32.3	33.42	33.76	33.16	0.763937	40.88	41.78	41.32	41.3267	0.450037	33.25	33.46	35.52	34.0767	1.25437	40.76	43.21	43.36	42.4433	1.45974	33.28	34.89	35.72	34.63	1.2406	42.65	42.84	43.51	43	0.451774	33.56	36.49	36.53	35.5267	1.7033	44.74	44.87	44.31	44.64	0.293087	39.56	38.64	40.47	39.5567	0.915005	50.35	51.13	52.16	51.2133
333	30.55	32.37	32.45	31.79	1.07462	39.33	39.06	40.5	39.63	0.765441	31.91	32.23	33.56	32.5667	0.875005	39.24	41.95	40.5	40.5633	1.35611	30.96	33.18	34.45	32.8633	1.76642	41.09	41.77	42.23	41.6967	0.573527	31.69	34.62	34.95	33.7533	1.7945	43.73	43.15	41.97	42.95	0.896883	37.97	37.15	38.87	37.9967	0.86031	48.61	50.34	51.19	50.0467
333.2	29.09	30.2	30.98	30.09	0.949789	37.74	38.41	39.91	38.6867	1.11114	29	30.76	32.35	30.7033	1.67572	36.87	40.48	38.65	38.6667	1.80506	28.72	31.73	32.8	31.0833	2.11547	39.58	40.49	41.46	40.51	0.94016	30.92	33.5	33.48	32.6333	1.48382	43.42	40.89	40.67	41.66	1.52817	37.7	35.26	37.45	36.8033	1.3424	46.65	49.16	49.41	48.4067
333.4	26.55	29.3	30.65	28.8333	2.08946	35.9	36.65	39.75	37.4333	2.04104	27.59	29.35	30.23	29.0567	1.34422	35.12	39.47	37.3	37.2967	2.175	27.93	30.88	31.67	30.16	1.97122	37.92	38.76	39.22	38.6333	0.659191	29.62	31.98	32.76	31.4533	1.63491	41.17	39.96	40.07	40.4	0.669104	36.44	34.4	35.57	35.47	1.02367	44.7	47.31	48.61	46.8733
333.6	24.68	28.46	29.36	27.5	2.4833	35.41	35.81	38.01	36.41	1.4	26.83	28.33	28.92	28.0267	1.07751	34.16	37.14	35.87	35.7233	1.4954	27.34	29.74	30.81	29.2967	1.77697	36.97	38.14	37.49	37.5333	0.586202	28.45	30.41	31.3	30.0533	1.45809	39.48	38.47	39.76	39.2367	0.678552	34.51	33.83	35.54	34.6267	0.860949	44.51	45.57	49.08	46.3867
333.8	24.19	27.58	28.27	26.68	2.18383	35.06	35.13	37.44	35.8767	1.35434	25.18	26.3	27.8	26.4267	1.31458	33.15	36.71	34.86	34.9067	1.78046	26.58	27.93	29.39	27.9667	1.40536	35.81	36.88	35.81	36.1667	0.617765	27.5	29.49	31.05	29.3467	1.77934	38.56	37.18	38.1	37.9467	0.702662	32.77	33.51	34.47	33.5833	0.852369	43.17	45.02	48.33	45.5067
334	24.43	26.51	28.88	26.6067	2.22657	33.52	33.93	36.2	34.55	1.44357	24.65	25.29	26.15	25.3633	0.752684	32.19	35.84	34.07	34.0333	1.82528	25.8	26.47	27.58	26.6167	0.899018	33.75	35.5	34.56	34.6033	0.875804	26.04	28.09	29.67	27.9333	1.82006	37.42	36.91	36.95	37.0933	0.283608	32.36	32.97	33.26	32.8633	0.459384	42.11	45.8	47.29	45.0667
334.2	23.7	26.51	27.45	25.8867	1.95116	32.97	33.14	34.86	33.6567	1.04558	24.06	24.95	25.51	24.84	0.731232	31.23	34.47	33.45	33.05	1.65662	24.68	25.49	27.33	25.8333	1.35795	34.03	34.98	34.19	34.4	0.508626	25.51	26.91	28.53	26.9833	1.51133	36.29	36.95	36.46	36.5667	0.342685	30.94	32.44	32.31	31.8967	0.831044	41.99	43.58	46.86	44.1433
334.4	22.71	25.85	25.45	24.67	1.70915	32.54	32.02	34.93	33.1633	1.55191	23.49	24.04	24.47	24	0.491223	29.61	32.89	33.47	31.99	2.08144	23.46	24.88	26.01	24.7833	1.27775	33.34	34.45	33.42	33.7367	0.619058	24.84	25.96	27.54	26.1133	1.35652	36.09	35.86	36	35.9833	0.115902	30.33	31	31.27	30.8667	0.483977	42.65	41.82	44.85	43.1067
334.6	21.58	25.41	24.45	23.8133	1.9928	31.65	32.18	33.6	32.4767	1.00828	22.54	22.78	23.69	23.0033	0.606658	30.21	32.23	32.18	31.54	1.15209	22.65	24.13	25.77	24.1833	1.56068	31.95	33.49	32.78	32.74	0.770779	24.43	26.58	26.33	25.78	1.1758	35.43	34.87	36.02	35.44	0.575065	30.13	31.19	30.23	30.5167	0.585263	41.92	41.54	44.15	42.5367
334.8	20.75	23.59	24.17	22.8367	1.83023	31.11	30.28	32.6	31.33	1.17554	21.72	22.68	23.59	22.6633	0.935111	30.06	31.06	31.7	30.94	0.826559	21.4	23.24	25.38	23.34	1.99188	30.98	32.55	31.67	31.7333	0.786914	23.65	25.69	25.79	25.0433	1.2077	34.52	34.28	36.17	34.99	1.02893	28.59	30.2	30.39	29.7267	0.988956	42.1	40.39	43.76	42.0833
335	20.24	23.96	23.86	22.6867	2.11947	30.5	30.52	31.65	30.89	0.658255	21.23	23.13	23.39	22.5833	1.17921	29.06	30.35	31.69	30.3667	1.31508	21.48	22.87	25.04	23.13	1.79419	30.25	31.56	31.05	30.9533	0.660328	23.18	25.41	24.87	24.4867	1.16337	33.37	33.54	35.83	34.2467	1.37384	28.46	29.62	29.1	29.06	0.581034	40.97	39.03	43.71	41.2367
335.2	20.23	23.26	23.11	22.2	1.70772	30.44	30.72	30.59	30.5833	0.140119	20.12	22.59	23.4	22.0367	1.70858	28.88	30.7	31.73	30.4367	1.44313	20.58	22.21	24.82	22.5367	2.13879	29.68	30.68	30.87	30.41	0.639296	23.2	24.2	25.21	24.2033	1.005	33.22	33.45	35.26	33.9767	1.11733	27.08	28.22	28.68	27.9933	0.823731	40.54	39.48	43.71	41.2433
335.4	19.5	22.2	22.55	21.4167	1.66908	29.92	31.02	31.2	30.7133	0.692917	19.47	22.17	22.16	21.2667	1.55597	28.59	30.32	30.51	29.8067	1.05794	19.76	21.51	23.89	21.72	2.07299	29.4	30.28	31.47	30.3833	1.03886	21.81	24.04	25.01	23.62	1.64082	32.6	33.04	33.99	33.21	0.710422	26.99	28.25	29.18	28.14	1.09914	40.62	38.95	43.42	40.9967
335.6	18.77	21.42	22.53	20.9067	1.93185	29.32	30.11	31.13	30.1867	0.907432	18.85	22.31	21.95	21.0367	1.90224	28.43	29.33	29.7	29.1533	0.653172	19.42	21.11	24.56	21.6967	2.61974	28.53	28.8	30.71	29.3467	1.18837	21.37	24.32	24.8	23.4967	1.85732	32.46	31.8	33.51	32.59	0.86238	26.73	27.97	28.67	27.79	0.982446	40.17	38.29	42.1	40.1867
335.8	18.18	21.46	21.5	20.38	1.90536	29.26	29.57	30.45	29.76	0.617333	18.17	21.62	21.23	20.34	1.88936	27.51	28.93	29.73	28.7233	1.12434	18.55	21.24	23.62	21.1367	2.53658	27.84	29.36	30.88	29.36	1.52	21.24	24.36	23.88	23.16	1.68	32.7	31.7	33.48	32.6267	0.892263	26.19	28.63	28.78	27.8667	1.45397	39.75	37.31	41.86	39.64
336	18.44	20.69	20.71	19.9467	1.30485	29.12	29.03	30.43	29.5267	0.783603	18.46	21.99	21.22	20.5567	1.85613	26.65	28.84	28.98	28.1567	1.30669	18.99	21.27	23.09	21.1167	2.0543	28.11	28.24	30.69	29.0133	1.45349	21.08	22.71	23.94	22.5767	1.43465	31.87	31.56	32.9	32.11	0.701498	25.14	27.65	28.52	27.1033	1.75506	39.37	37.22	41.04	39.21
336.2	18.77	21.14	21.29	20.4	1.41361	27.51	29.34	30.34	29.0633	1.43514	18.46	22.36	20.94	20.5867	1.97386	25.99	28.24	28.88	27.7033	1.5179	19.21	21.32	22.88	21.1367	1.84186	26.92	28.51	29.82	28.4167	1.45225	20.91	23.06	24.15	22.7067	1.64865	30.94	31.66	33.08	31.8933	1.08891	24.77	27.07	29.15	26.9967	2.19092	38.25	37.24	41.71	39.0667
336.4	18.11	21.08	21.2	20.13	1.7504	27.13	29.47	29.95	28.85	1.50877	17.65	21.43	20.42	19.8333	1.9571	25.54	27.61	28.79	27.3133	1.64518	18.88	21	21.78	20.5533	1.50071	27.22	28.49	29.5	28.4033	1.14247	19.92	22.83	23.87	22.2067	2.04745	31.16	31.49	32.18	31.61	0.520481	25.27	25.91	29.22	26.8	2.12007	38.3	37.25	40.83	38.7933
336.6	17.52	21.17	20.92	19.87	2.03899	26.7	28.46	30.38	28.5133	1.84058	17.54	20.95	20.2	19.5633	1.79194	25.59	28.08	27.66	27.11	1.333	18.29	20.51	21.59	20.13	1.6825	28	28.08	30.22	28.7667	1.25926	19.83	22	22.93	21.5867	1.5908	31.44	30.93	30.59	30.9867	0.427824	25.26	26.46	29.2	26.9733	2.01954	38.49	37.41	40.36	38.7533
336.8	17.58	20.76	20.2	19.5133	1.69757	26.28	28.07	30.43	28.26	2.08151	17.19	20.04	20.24	19.1567	1.70612	25.27	28.05	27.68	27	1.5096	18.27	20.4	21.88	20.1833	1.81473	27.16	28.13	29.16	28.15	1.00015	19.62	22.47	22.61	21.5667	1.68732	30.86	30.98	30.9	30.9133	0.061101	25.12	26.46	28.04	26.54	1.46164	37.97	37.83	40.1	38.6333
337	16.95	18.82	20.5	18.7567	1.77585	26.59	28.21	29.44	28.08	1.42944	17.85	20.32	20.21	19.46	1.39539	25.5	27.39	27.6	26.83	1.15659	18.4	20.26	22.45	20.37	2.02724	26.61	27.34	28.3	27.4167	0.847604	19.58	21.89	22.84	21.4367	1.67661	30.72	30.68	31.12	30.84	0.243311	24.87	25.85	27.33	26.0167	1.23844	37.88	37.58	40.71	38.7233
337.2	16.64	19.16	20.47	18.7567	1.9466	27.09	27.69	29.25	28.01	1.11499	17.13	20.13	20.06	19.1067	1.7122	24.7	27.92	26.98	26.5333	1.65582	17.68	19.1	21.72	19.5	2.04949	27.39	27.59	28.34	27.7733	0.500833	19.19	21.37	23.01	21.19	1.91635	30.55	30.84	31.66	31.0167	0.575702	24.52	24.99	26.68	25.3967	1.13597	37.58	37.83	40.37	38.5933
337.4	15.83	18.77	20.85	18.4833	2.52225	27.21	26.96	29.07	27.7467	1.15284	17.27	19.65	20.17	19.03	1.54622	24.66	28.43	27.53	26.8733	1.96892	16.78	19.32	21.17	19.09	2.20402	27.4	28.68	28.76	28.28	0.763151	19.58	21.47	22.6	21.2167	1.52585	30	30.27	31.69	30.6533	0.907873	24.97	25.27	26.12	25.4533	0.596518	38.63	37.28	41.33	39.08
337.6	15.87	18.4	20.48	18.25	2.30866	26.6	26.54	28.46	27.2	1.0916	16.98	19.25	20.23	18.82	1.66712	24.61	28.65	27.38	26.88	2.06589	17.68	19.55	21.17	19.4667	1.74649	27.29	27.99	28.07	27.7833	0.429108	19.42	21.1	22.13	20.8833	1.36793	30.46	29.65	30.45	30.1867	0.464794	24.73	24.79	26.59	25.37	1.05698	38.88	37.47	41.01	39.12
337.8	15.83	17.73	20.58	18.0467	2.39078	26.05	26.42	28.91	27.1267	1.55545	16.55	20.05	19.58	18.7267	1.89964	25.3	28.35	27.68	27.11	1.6029	16.96	19.77	21.23	19.32	2.17028	26.55	27.02	27.65	27.0733	0.551936	19.15	20.14	21.51	20.2667	1.18509	29.52	29.82	30.39	29.91	0.441928	24.1	25.84	26.08	25.34	1.08056	38.61	37.53	40.86	39
338	16.09	17.55	19.97	17.87	1.95969	25.92	26.34	28.73	26.9967	1.51573	16.13	19.38	19.28	18.2633	1.8482	24.34	28.37	27.7	26.8033	2.15945	16.91	18.91	21.26	19.0267	2.17735	25.67	26.67	28.63	26.99	1.50572	18.75	20.72	21.56	20.3433	1.44237	30.96	29.93	31.37	30.7533	0.741912	24.69	25.6	25.15	25.1467	0.455009	37.96	37.67	40.89	38.84
338.2	16.26	17.83	20.37	18.1533	2.07399	25.69	26.59	28.01	26.7633	1.16967	15.43	18.58	19.33	17.78	2.06942	25.29	28.63	27.3	27.0733	1.6815	17.17	18.97	21.05	19.0633	1.94168	25.02	26.62	27.78	26.4733	1.38583	18.51	20.98	22.17	20.5533	1.86693	30.41	29.12	32.05	30.5267	1.46848	25.12	25.28	24.98	25.1267	0.150111	37.25	37.66	40.13	38.3467
338.4	15.91	17.79	19.51	17.7367	1.80059	26.31	25.95	27.78	26.68	0.969484	16.06	18.41	19.21	17.8933	1.63733	26.21	27.83	27.45	27.1633	0.847191	16.18	19.05	20.87	18.7	2.36451	24.67	26.86	27.79	26.44	1.60184	19.05	21.31	22.62	20.9933	1.80594	29.98	29.03	31.57	30.1933	1.28337	24.31	24.27	25.37	24.65	0.623859	36.86	37.28	39.18	37.7733
338.6	16.54	18.29	19.88	18.2367	1.67064	26.35	26.22	27.07	26.5467	0.457857	15.92	17.95	20.18	18.0167	2.13078	26.78	27.95	27.01	27.2467	0.619866	15.38	19.37	20.1	18.2833	2.54072	25.15	26.2	27.27	26.2067	1.06002	18.94	20.5	21.97	20.47	1.51522	30.31	29.39	31.4	30.3667	1.0062	24.51	24.93	25.09	24.8433	0.299555	36.93	38.21	38.93	38.0233
338.8	16.72	18.3	19.99	18.3367	1.63531	25.79	27.26	27.44	26.83	0.905152	15.16	18.39	19.56	17.7033	2.27895	27.01	28.61	27.13	27.5833	0.891142	15.67	19.36	20.26	18.43	2.43222	25.78	26.89	27.31	26.66	0.790506	19.09	20.59	22.19	20.6233	1.55027	30.32	29.26	31.2	30.26	0.971391	24.1	24.34	25.45	24.63	0.720208	36.48	37.05	39.51	37.68
339	16.09	17.7	19.94	17.91	1.93357	25.54	27.07	28.09	26.9	1.28347	15.62	17.44	19.75	17.6033	2.06984	25.41	27.98	26.59	26.66	1.28643	16.2	18.7	20.52	18.4733	2.1689	26.65	26.73	28.12	27.1667	0.826579	18.89	20.42	21.94	20.4167	1.525	29.29	28.75	32.12	30.0533	1.81004	23.17	24.55	25.86	24.5267	1.34515	35.49	37.3	38.89	37.2267
339.2	16.16	17.8	20.29	18.0833	2.07953	25.74	27.68	28.51	27.31	1.42158	15.24	17.39	19.13	17.2533	1.9486	25.49	27.7	26.31	26.5	1.11718	15.89	18.51	20.64	18.3467	2.37921	27.47	27.33	28.16	27.6533	0.444335	18.22	20.14	22.5	20.2867	2.14377	30.49	28.06	32.21	30.2533	2.0851	22.69	25.19	25.56	24.48	1.56119	35.82	37.08	38.82	37.24
339.4	16.13	18.62	20.24	18.33	2.07029	26.19	27.51	27.85	27.1833	0.876888	14.64	18.27	19.39	17.4333	2.48307	25.49	26.81	26.58	26.2933	0.705148	15.8	18.42	20.78	18.3333	2.49113	27.23	27.63	27.93	27.5967	0.351188	17.55	19.66	22.22	19.81	2.33861	29.69	27.86	31.68	29.7433	1.91056	23.76	24.29	25.15	24.4	0.701498	35.37	35.38	38.17	36.3067
339.6	15.9	18.48	20.31	18.23	2.2156	25.59	26.67	27.78	26.68	1.09503	14.49	18.46	19.32	17.4233	2.57648	25.87	26.19	27.37	26.4767	0.790021	16.21	18.38	20.41	18.3333	2.10039	26.36	27.32	27.58	27.0867	0.642599	17.58	19.04	21.69	19.4367	2.08351	29.16	28.61	31.94	29.9033	1.78511	23.19	24.11	24.83	24.0433	0.82203	36.04	35.55	37.32	36.3033
339.8	16.29	18.08	19.95	18.1067	1.83015	24.88	25.87	28.17	26.3067	1.68791	14.52	17.78	19.07	17.1233	2.345	25.24	26.05	27.83	26.3733	1.32493	16.47	18.28	20.66	18.47	2.10145	27.13	27.72	27.61	27.4867	0.313741	17.82	18.93	21.85	19.5333	2.08164	28.76	28.47	30.93	29.3867	1.34441	22.26	23.53	25.25	23.68	1.50063	37.18	35.64	38.66	37.16
340	15.85	17.84	20.45	18.0467	2.30695	24.55	25.79	27.42	25.92	1.43941	14.7	17.68	18.74	17.04	2.09466	24.95	26.72	27.08	26.25	1.14013	16.13	17.91	20.42	18.1533	2.15533	27.55	27.55	27.47	27.5233	0.046188	17.59	18.94	22.26	19.5967	2.40325	28.41	29.39	29.8	29.2	0.714213	22.12	23.88	25.39	23.7967	1.63659	35.98	35.73	38.35	36.6867
340.2	15.86	17.78	21.09	18.2433	2.64561	25.04	25.71	27.74	26.1633	1.40593	14.95	17.35	18.93	17.0767	2.00403	25.25	26.61	26.93	26.2633	0.892039	16.19	17.82	20.04	18.0167	1.93252	27.37	27.45	27.67	27.4967	0.155349	18.15	19.36	22.55	20.02	2.27304	28.96	29.09	29.7	29.25	0.395095	22.68	23.88	25.31	23.9567	1.31668	36.24	36.08	37.93	36.75
340.4	15.34	17.36	20.84	17.8467	2.78211	25.15	25.22	28.01	26.1267	1.63139	15.22	17.39	19.64	17.4167	2.21012	24.54	26.27	26.78	25.8633	1.17407	16.64	17.06	20.07	17.9233	1.87089	27.42	28.36	27.52	27.7667	0.516269	17.71	20.13	21.4	19.7467	1.87463	29.38	29.01	30.25	29.5467	0.636579	22.14	24.27	25.46	23.9567	1.68203	36.73	35.81	38.17	36.9033
340.6	15.19	17.35	20.06	17.5333	2.44017	24.31	25.71	27.76	25.9267	1.73518	15.44	17.41	18.96	17.27	1.76417	24.77	26.37	26.7	25.9467	1.0323	16.55	17.47	19.97	17.9967	1.76978	26.45	27.76	26.59	26.9333	0.719328	17.84	20.35	20.82	19.67	1.60215	29	27.89	30.35	29.08	1.23195	22.11	24.37	25.02	23.8333	1.52743	38.01	35.59	38.02	37.2067
340.8	14.61	17.27	19.93	17.27	2.66	24.47	25.42	26.82	25.57	1.18216	15.66	18.01	19.53	17.7333	1.94978	25.21	27.22	26.56	26.33	1.02455	16.7	17.53	19.51	17.9133	1.44369	26.39	27.44	27.76	27.1967	0.716682	17.71	20.23	20.76	19.5667	1.62961	28.83	28.27	30.42	29.1733	1.11536	22.62	24.17	26.02	24.27	1.7022	37.68	35.86	38.84	37.46
341	14.49	17.11	19.76	17.12	2.63501	24.99	24.31	27.12	25.4733	1.46603	15.51	17.59	19.29	17.4633	1.89318	24.6	27.13	26.09	25.94	1.27165	16.31	18.05	19.62	17.9933	1.65573	26.05	27.9	27.49	27.1467	0.971614	17.57	20.16	21.07	19.6	1.81596	29.29	27.38	30.04	28.9033	1.37151	23.1	24.94	26.17	24.7367	1.54507	37.87	35.38	37.98	37.0767
341.2	14.89	17.23	19.99	17.37	2.55288	24.39	24.67	27.14	25.4	1.51337	15.66	17.54	19.27	17.49	1.80552	23.89	27.55	25.98	25.8067	1.83615	16.37	17.87	19.66	17.9667	1.64713	26.01	27.63	27.65	27.0967	0.941134	17.6	20.82	21.24	19.8867	1.99141	28.98	27.84	30.49	29.1033	1.3293	23.37	23.98	26.35	24.5667	1.57424	37.69	35.15	39.05	37.2967
341.4	14.87	16.53	19.54	16.98	2.3673	25.1	25.55	27.13	25.9267	1.06613	15.04	17.85	18.85	17.2467	1.97536	23.63	27.23	25.31	25.39	1.80133	15.55	17.63	20.05	17.7433	2.25214	26.45	27.23	28.21	27.2967	0.881892	17.19	20.66	21.76	19.87	2.38523	29.41	28.22	30.62	29.4167	1.20001	22.27	24.22	25.89	24.1267	1.8118	36.84	35.81	38.64	37.0967
341.6	15.32	17.44	20.31	17.69	2.50438	24.73	25.08	26.52	25.4433	0.948701	14.24	17.78	18.54	16.8533	2.29489	24.02	26.62	25.23	25.29	1.30104	16.31	17.36	19.64	17.77	1.70244	26.36	26.71	27.99	27.02	0.858079	17.19	20.43	21.98	19.8667	2.44418	29.62	28.62	30.15	29.4633	0.776938	22.01	24.06	25.29	23.7867	1.657	36.59	35.98	38.81	37.1267
341.8	15.23	16.87	19.95	17.35	2.39633	24.41	25.19	26.84	25.48	1.24069	14.97	17.4	18.25	16.8733	1.70224	24.3	26.55	25.21	25.3533	1.13183	16.25	17.16	18.89	17.4333	1.34106	27.25	26.55	28.71	27.5033	1.10206	17.46	20.58	21.86	19.9667	2.26321	28.29	28.45	29.99	28.91	0.938723	21.6	24.2	24.99	23.5967	1.77371	35.83	35.97	37.51	36.4367
342	14.8	16.92	19.65	17.1233	2.43139	24.39	25.29	26.69	25.4567	1.15902	14.71	16.7	19.16	16.8567	2.22913	24.05	26.14	25.76	25.3167	1.1133	16.15	16.93	19.05	17.3767	1.50071	26.05	26.93	28.21	27.0633	1.08616	17.75	20.53	21.5	19.9267	1.94644	28.37	28.87	30.18	29.14	0.934719	21.98	24.75	25.21	23.98	1.74725	36.02	35.72	36.59	36.11
342.2	14.14	16.35	19.59	16.6933	2.74117	25.26	25.52	27.12	25.9667	1.00724	14.88	17.25	18.98	17.0367	2.05831	23.52	25.76	26.79	25.3567	1.6719	16.3	16.75	18.77	17.2733	1.31554	25.8	25.6	27.14	26.18	0.837377	17.03	20.46	21.07	19.52	2.17787	28.13	29.14	29.83	29.0333	0.855005	22.14	24.53	25.91	24.1933	1.90742	36.03	36.26	37.32	36.5367
342.4	14.21	16.26	19.58	16.6833	2.70991	26	25.39	26.14	25.8433	0.39879	14.6	18.16	18.71	17.1567	2.23115	23.58	25.49	26.54	25.2033	1.50068	15.78	17.38	19.1	17.42	1.66036	25.65	25.25	27.68	26.1933	1.30293	16.93	19.91	21.07	19.3033	2.13563	28.27	29.25	29.69	29.07	0.726911	21.9	24.08	25.34	23.7733	1.74038	35.82	36.09	37.5	36.47
342.6	13.96	16.33	19.45	16.58	2.75353	24.89	25.13	26.3	25.44	0.754387	15.33	17.45	18.96	17.2467	1.82352	23.15	25.66	26.33	25.0467	1.67638	15.47	17.15	18.64	17.0867	1.58595	25.11	25.26	26.93	25.7667	1.01026	16.02	19.28	20.83	18.71	2.45514	28.85	28.88	29.6	29.11	0.424617	21.47	23.62	25.51	23.5333	2.02139	35.38	36.89	37.75	36.6733
342.8	14.4	16.47	18.6	16.49	2.10007	24.25	24.9	26.54	25.23	1.18013	15.24	17.17	18.07	16.8267	1.4459	23.11	25.84	26.93	25.2933	1.9678	15.1	17.35	18.94	17.13	1.92943	25.21	25.82	26.55	25.86	0.670895	15.93	19	20.51	18.48	2.33386	29.31	28.1	30.01	29.14	0.966282	20.99	24.2	25.1	23.43	2.16049	35.38	37.09	37.55	36.6733
343	14.72	17.08	18.53	16.7767	1.92303	24.46	26.17	27.41	26.0133	1.48123	14.76	17.2	18.17	16.71	1.75701	22.77	25.7	26.21	24.8933	1.85646	15.31	17.59	18.79	17.23	1.76771	25.43	26.02	27.55	26.3333	1.09418	15.93	19.24	20.09	18.42	2.19789	29.59	28.75	29.7	29.3467	0.519647	21.09	24.66	24.92	23.5567	2.14015	35.8	36.76	38.01	36.8567
343.2	14.81	16.83	18.76	16.8	1.97517	24.79	27.13	27.69	26.5367	1.53835	14.44	17.13	18.09	16.5533	1.8921	22.94	25.18	25.73	24.6167	1.47785	15.34	17.14	18.07	16.85	1.38791	24.93	25.88	27.04	25.95	1.05674	15.68	18.67	21.23	18.5267	2.77777	29.18	29.06	29.85	29.3633	0.425715	20.48	25.28	24.81	23.5233	2.64606	35.41	36.74	37.85	36.6667
343.4	14.43	17.13	19.36	16.9733	2.46873	25.5	26.79	26.77	26.3533	0.739076	14.24	17.41	17.13	16.26	1.75496	23.27	24.79	25.33	24.4633	1.06814	15.48	17.4	18.17	17.0167	1.38536	25.84	26.2	27.78	26.6067	1.03196	15.36	18.65	20.91	18.3067	2.79088	28.84	29.21	29.09	29.0467	0.188768	20.79	25.14	24.23	23.3867	2.29435	35.09	36.99	38.07	36.7167
343.6	14.46	16.74	19.17	16.79	2.3554	25.48	26.44	27.42	26.4467	0.970017	14.01	17.29	16.54	15.9467	1.71861	22.91	25.6	26.07	24.86	1.70502	15.52	17.65	18.33	17.1667	1.46603	25.06	26.01	27.25	26.1067	1.0982	15.47	19.13	20.52	18.3733	2.60865	28.32	29.17	28.81	28.7667	0.426654	21.66	24.33	24.49	23.4933	1.58973	35.19	36.96	37.41	36.52
343.8	14.33	17.12	19.96	17.1367	2.81504	25.47	25.96	26.86	26.0967	0.705006	15.04	17.53	16.93	16.5	1.2995	23.3	25.32	25.64	24.7533	1.26875	15.43	18.05	18.83	17.4367	1.78105	25.02	26.27	27.56	26.2833	1.27005	16.69	19.37	20.27	18.7767	1.86229	29.51	28.62	29.76	29.2967	0.599194	22.47	23.97	24.69	23.71	1.13261	35.37	36.54	37.56	36.49
344	13.32	16.87	19.17	16.4533	2.94717	25.2	26.31	26.26	25.9233	0.626924	15.21	16.91	17.38	16.5	1.14162	23.46	25.64	26.14	25.08	1.42506	15.81	17.94	19.31	17.6867	1.7637	24.98	25.91	26.76	25.8833	0.8903	16.2	18.57	20.68	18.4833	2.24126	29.67	28.13	29.27	29.0233	0.799083	22.24	24.34	24.73	23.77	1.33929	35.4	36.84	37.52	36.5867
344.2	13.14	16.57	18.94	16.2167	2.9161	25.68	25.07	25.82	25.5233	0.39879	14.86	17.29	17.41	16.52	1.43885	23	26.38	26.34	25.24	1.94	16.58	17.51	19.45	17.8467	1.46432	25.33	25.93	26.93	26.0633	0.80829	15.7	18.45	20.83	18.3267	2.56722	28.23	27.85	28.88	28.32	0.520865	21.83	23.75	23.82	23.1333	1.12926	36.32	36.13	36.8	36.4167
344.4	14.09	16.03	18.82	16.3133	2.37769	25.76	25.8	27.02	26.1933	0.716194	15.31	17.43	17.78	16.84	1.33653	23.06	26.02	26.36	25.1467	1.81508	16.65	17.23	19.56	17.8133	1.54021	25.16	25.2	26.32	25.56	0.658483	15.79	19.18	21.79	18.92	3.00844	28.05	27.8	28.62	28.1567	0.420278	22.41	23.2	24.2	23.27	0.897051	35.74	35.36	37.24	36.1133
344.6	14.34	15.85	18.95	16.38	2.35026	25.28	25.99	26.16	25.81	0.466798	15.52	17.24	18.07	16.9433	1.30063	23.8	25.5	26.1	25.1333	1.19304	15.87	16.89	19.02	17.26	1.60726	25.13	25.82	26.09	25.68	0.495076	16.49	19.28	20.93	18.9	2.24426	29.4	28.43	29.3	29.0433	0.53351	22.38	23.77	24.46	23.5367	1.05945	36.14	35.07	37.27	36.16
344.8	14.84	16.04	18.9	16.5933	2.08579	25.55	26.09	26.39	26.01	0.425676	16.18	17.03	18.13	17.1133	0.977667	23.5	25.6	25.55	24.8833	1.19826	15.08	16.93	19.41	17.14	2.17263	25.26	24.59	25.16	25.0033	0.361432	16.75	18.8	20.93	18.8267	2.09013	28.73	29.25	30	29.3267	0.638462	22.71	24.2	24.72	23.8767	1.04328	36.03	35.72	38.39	36.7133
345	13.97	15.98	19.21	16.3867	2.64356	25.45	25.93	26.31	25.8967	0.430968	15.36	16.68	17.77	16.6033	1.20683	23.43	25.33	24.8	24.52	0.980459	15	17.82	19.6	17.4733	2.31951	25.28	25.29	25.09	25.22	0.112694	16.98	18.7	20.95	18.8767	1.99089	30	29.26	29.14	29.4667	0.465761	22.59	24.52	24.61	23.9067	1.14115	35.14	35.76	38.22	36.3733
345.2	13.79	16.67	19.19	16.55	2.702	25.14	25.32	26.85	25.77	0.939628	15.08	16.89	18.61	16.86	1.76519	23	25.55	25.29	24.6133	1.40322	15.5	16.54	19.41	17.15	2.02512	25.47	25.25	25.84	25.52	0.298161	16.98	18.46	20.28	18.5733	1.65292	29.16	29.15	29.5	29.27	0.199249	21.84	25.23	25.33	24.1333	1.98671	35.78	36.42	38.85	37.0167
345.4	13.85	16.13	18.65	16.21	2.401	24.43	24.75	27.17	25.45	1.49813	14.52	17.25	18.27	16.68	1.93889	22.88	25.14	25.56	24.5267	1.44143	15.12	15.97	18.46	16.5167	1.73581	24.31	25.44	26.4	25.3833	1.04615	17.08	18.8	20.63	18.8367	1.77528	28.15	29.18	30.28	29.2033	1.06519	21.97	24.18	25.66	23.9367	1.857	35.12	37.37	37.97	36.82
345.6	13.62	16.99	18.56	16.39	2.52406	25.09	25.16	28.04	26.0967	1.68334	14.56	16.79	17.77	16.3733	1.64506	22.79	25.77	25.84	24.8	1.74106	15.17	16.91	18.43	16.8367	1.63124	24.95	25.21	27.2	25.7867	1.23087	17.02	18.68	20.21	18.6367	1.59544	27.58	29.2	29.52	28.7667	1.04006	21.57	23.96	25.55	23.6933	2.00336	36.24	37.05	37.92	37.07
345.8	13.86	16.44	18.67	16.3233	2.40712	25.12	25.23	26.83	25.7267	0.957096	14.91	16.18	17.94	16.3433	1.52159	22.65	25.75	25.91	24.77	1.83772	15.22	17.18	18.38	16.9267	1.59516	25.22	24.98	27	25.7333	1.10351	17.41	18.81	20.55	18.9233	1.57306	27.59	29.38	30.11	29.0267	1.29662	22.46	24.29	25.4	24.05	1.48462	35.7	36.42	38.16	36.76
346	13.81	16.89	18.83	16.51	2.53148	24.27	25.35	27.16	25.5933	1.46029	14.31	16.51	17.93	16.25	1.82395	23.18	25.81	25.49	24.8267	1.435	15.32	17.21	18.53	17.02	1.61341	24.51	24.98	26.77	25.42	1.19252	17.44	18.3	21.12	18.9533	1.92503	28.05	29.58	29.86	29.1633	0.974286	21.5	24.4	26.14	24.0133	2.34404	35.62	36.08	38.25	36.65
346.2	13.77	16.78	19.02	16.5233	2.63439	23.82	25.56	27.18	25.52	1.68036	14.77	16.72	17.52	16.3367	1.41451	23.39	25.7	25.14	24.7433	1.205	15.92	17.7	19.34	17.6533	1.71048	23.86	25.33	26.11	25.1	1.1425	17.09	18.47	21.03	18.8633	1.99923	28.42	29.03	28.88	28.7767	0.317857	21.63	23.89	25.73	23.75	2.05358	36.02	35.33	37.56	36.3033
346.4	13.92	16.65	18.54	16.37	2.32269	24.09	25.71	26.59	25.4633	1.26812	14.55	16.73	17.8	16.36	1.65629	23	25.01	25.22	24.41	1.2256	16.08	17.59	19.34	17.67	1.63147	23.66	25.82	25.89	25.1233	1.26777	16.55	18.47	20.8	18.6067	2.12829	28.85	28.44	28.5	28.5967	0.221435	22.61	23.3	25.2	23.7033	1.34128	35.78	34.83	38.06	36.2233
346.6	14.26	17.39	18.47	16.7067	2.1866	24.09	25.44	26.47	25.3333	1.19358	14.52	16.58	17.72	16.2733	1.62189	23.21	24.82	24.31	24.1133	0.82282	15.74	17.78	19.41	17.6433	1.83881	23.62	25.83	26.1	25.1833	1.3606	16.77	18.11	20.61	18.4967	1.94898	29.02	28.67	28.66	28.7833	0.20502	22.08	23.07	25.35	23.5	1.67687	36.43	34.59	37.16	36.06
346.8	13.99	17.53	18.31	16.61	2.30226	24.46	24.4	26.91	25.2567	1.43214	15.25	16.67	17.17	16.3633	0.996059	23.71	25.03	25.3	24.68	0.850823	15.64	17.69	18.83	17.3867	1.61649	24.73	25.35	27.14	25.74	1.25144	16.73	18.81	20.3	18.6133	1.79311	29.67	27.97	28.17	28.6033	0.929157	22.17	23.45	25.47	23.6967	1.66377	35.74	34.31	37.42	35.8233
347	13.41	16.9	18.3	16.2033	2.51834	23.72	24.42	26.52	24.8867	1.45717	15.41	16.97	16.69	16.3567	0.831705	23.79	24.83	25.16	24.5933	0.715006	15.34	17.48	18.63	17.15	1.66964	23.89	25.38	27.02	25.43	1.5656	16.36	18.66	19.81	18.2767	1.75665	28.93	28.1	28.24	28.4233	0.444335	22.96	24.16	25.09	24.07	1.06785	34.95	34.92	37.79	35.8867
347.2	13.35	17	18.62	16.3233	2.69938	23.55	24.18	26.81	24.8467	1.72923	15.17	16.65	16.76	16.1933	0.887938	23.36	24.93	25.46	24.5833	1.09208	14.93	17.28	18.73	16.98	1.91768	24.31	25.2	26.57	25.36	1.13846	16.07	19.03	19.74	18.28	1.94656	27.7	28.39	28.83	28.3067	0.56959	22.22	24.98	25.81	24.3367	1.87948	35.55	35.08	37.33	35.9867
347.4	13.39	16.89	18.5	16.26	2.6126	23.29	24.58	26.76	24.8767	1.75392	14.86	16.96	18.06	16.6267	1.62583	22.77	25.32	24.87	24.32	1.36107	13.96	16.51	18.81	16.4267	2.42607	24.46	24.87	26.39	25.24	1.01681	16.6	19.19	19.09	18.2933	1.46732	26.64	28.39	29.37	28.1333	1.38298	22.24	25.23	26.09	24.52	2.02082	35.84	34.91	37.18	35.9767
347.6	13.61	16.98	18.44	16.3433	2.47714	23.4	24.42	27.27	25.03	2.00582	14.63	17.59	17.69	16.6367	1.73854	23.22	25.41	24.81	24.48	1.13168	14.52	16.51	19.56	16.8633	2.53851	24.13	25.25	26.11	25.1633	0.992841	16.03	18.93	19.89	18.2833	2.00961	27.41	27.87	28.91	28.0633	0.768462	22.73	25.16	26.26	24.7167	1.80628	35.62	34.91	37.24	35.9233
347.8	14.43	16.9	18.37	16.5667	1.99104	23.48	25.61	26.98	25.3567	1.7637	14.21	16.96	17.37	16.18	1.71834	23.2	25.05	24.37	24.2067	0.935753	14.78	17.36	19.77	17.3033	2.49548	24.25	25.72	26.41	25.46	1.10322	15.53	19.25	20.73	18.5033	2.6792	27.53	27.86	29.35	28.2467	0.969656	22.64	26.43	26.01	25.0267	2.07755	35.54	36.07	36.92	36.1767
348	14.38	17.11	18.18	16.5567	1.9595	22.88	25.44	26.34	24.8867	1.79514	14.37	16.42	17.12	15.97	1.42916	22.69	24.39	24.3	23.7933	0.956574	14.48	17.78	19.37	17.21	2.49433	24.37	25.92	26.57	25.62	1.13027	15.68	18.51	20.37	18.1867	2.36166	28.26	28.24	29.3	28.6	0.6063	21.83	26.08	26.15	24.6867	2.47419	35.8	35.18	35.96	35.6467
348.2	14.52	16.42	18.14	16.36	1.81075	23.54	24.89	26.62	25.0167	1.5439	15.03	16.97	17.4	16.4667	1.26263	23	24.33	23.91	23.7467	0.679877	14.4	18.28	19.49	17.39	2.65915	24.75	25.82	25.92	25.4967	0.648563	15.88	18.89	20.76	18.51	2.46209	27.96	28.33	29.81	28.7	0.978928	21.77	25.68	25.11	24.1867	2.11221	35.48	34.6	35.98	35.3533
348.4	14.12	15.93	18.56	16.2033	2.23258	23.95	24.68	25.85	24.8267	0.958454	15.14	17.16	16.91	16.4033	1.1012	22.85	24.53	23.48	23.62	0.848705	14.63	17.58	20.23	17.48	2.80134	24.81	26.01	25.38	25.4	0.60025	15.91	19.04	20.95	18.6333	2.54449	27.62	27.72	29.65	28.33	1.14425	22.1	25.09	25.03	24.0733	1.70922	35.51	34.78	36.41	35.5667
348.6	14.17	16.22	17.56	15.9833	1.70735	24.26	24.47	25.39	24.7067	0.601027	14.82	17.07	17.69	16.5267	1.51018	23.47	24.69	23.62	23.9267	0.665307	14.32	17.4	19.82	17.18	2.75659	24.44	25.63	26.34	25.47	0.960052	16.18	18.8	20.13	18.37	2.0098	27.32	27.09	29.96	28.1233	1.59475	21.64	25.28	24.41	23.7767	1.90085	35.52	34.02	37.48	35.6733
348.8	13.68	16.13	17.98	15.93	2.15697	24.32	24.29	24.52	24.3767	0.125033	14.84	17.4	17.24	16.4933	1.43406	23.3	24.47	23.86	23.8767	0.585178	14.1	17.52	19.25	16.9567	2.62081	24.42	25.54	26.44	25.4667	1.01199	15.59	18.97	19.84	18.1333	2.24514	26.73	27.36	29.05	27.7133	1.19968	21.73	25.42	25.98	24.3767	2.30912	34.87	34.4	37.29	35.52
349	14.89	16.57	18.32	16.5933	1.71512	24.76	24.44	24.16	24.4533	0.300222	14.34	16.65	16.92	15.97	1.41806	23.74	24.69	23.76	24.0633	0.542801	13.85	17.81	18.92	16.86	2.66516	24.64	25.19	26.1	25.31	0.73736	15.31	19.06	19.21	17.86	2.20964	27.55	27.9	28.57	28.0067	0.518298	21.49	25.14	24.51	23.7133	1.95106	34.73	34.3	37.94	35.6567
349.2	14.13	16.32	18.62	16.3567	2.24522	24.94	24.93	25.11	24.9933	0.10116	13.97	16.63	17.2	15.9333	1.72402	22.82	24.98	23.45	23.75	1.11081	13.87	17.94	18.96	16.9233	2.693	24.95	25.93	26.14	25.6733	0.635164	16.19	19.19	19.64	18.34	1.8755	28	27.32	27.97	27.7633	0.384231	21.94	24.5	24.76	23.7333	1.5585	35.43	34.3	36.99	35.5733
349.4	13.84	16.18	18.81	16.2767	2.48641	24.82	24.62	24.93	24.79	0.157162	13.71	17.1	17.31	16.04	2.02057	22.58	25.36	23.06	23.6667	1.48598	13.61	17.85	18.78	16.7467	2.75595	24.05	26.44	25.81	25.4333	1.23872	16.76	19	19.53	18.43	1.47034	27.94	28.35	28.36	28.2167	0.239653	22.24	24.21	24.69	23.7133	1.29832	34.81	34.64	36.74	35.3967
349.6	14.31	16.55	18.37	16.41	2.03362	23.93	23.97	25.63	24.51	0.970155	13.76	17.6	17.93	16.43	2.31817	22.6	24.87	22.95	23.4733	1.22214	13.95	17.65	18.34	16.6467	2.36073	23.43	25.88	25.93	25.08	1.42916	16.75	18.29	18.94	17.9933	1.12474	28.06	28.25	28.09	28.1333	0.102144	22.09	23.68	25.19	23.6533	1.55017	34.88	34.65	36.06	35.1967
349.8	14.21	16.62	18.76	16.53	2.27633	24.27	24.08	25.37	24.5733	0.696443	14.17	17.3	17.75	16.4067	1.95003	22.6	25.4	23.81	23.9367	1.40429	14.37	18.41	19.3	17.36	2.62738	24.15	25.68	26.65	25.4933	1.26041	16.81	18.13	19.29	18.0767	1.24086	28.53	28.08	29.42	28.6767	0.681934	22.65	23.4	25.29	23.78	1.3604	34.79	35.37	36.23	35.4633
350	14.4	16.49	18.77	16.5533	2.18569	23.35	24.73	25.11	24.3967	0.926139	14.44	17.31	17.76	16.5033	1.80101	22.46	24.6	24.3	23.7867	1.15868	14.63	16.93	19.92	17.16	2.65249	24.13	25.51	26.15	25.2633	1.03234	16.74	17.16	19.48	17.7933	1.47571	27.4	28.21	29.59	28.4	1.10729	22.09	22.91	25.16	23.3867	1.58954	35.13	34.71	35.64	35.16
350.2	14.18	17.12	18.91	16.7367	2.38819	23.25	25.69	25.32	24.7533	1.315	14.84	17.25	18.05	16.7133	1.67094	22.38	24.41	24.86	23.8833	1.32122	14.91	17.33	19.54	17.26	2.31579	23.84	25.19	25.43	24.82	0.857146	16.98	18.15	18.96	18.03	0.99544	26.65	27.55	28.6	27.6	0.975961	22.4	23.52	24.95	23.6233	1.27814	35.07	33.82	35.07	34.6533
350.4	13.99	16.82	18.48	16.43	2.27026	23.71	24.94	25.52	24.7233	0.924247	14.43	16.7	17.63	16.2533	1.6461	22.03	24.11	25.44	23.86	1.71869	14.43	17.61	19.86	17.3	2.72824	23.65	26.17	25.35	25.0567	1.28535	17.59	18.62	19.11	18.44	0.775822	26.91	27.76	30.12	28.2633	1.66314	22.2	23.48	24.24	23.3067	1.03099	34.52	34.39	35.74	34.8833
350.6	13.83	16.68	18.21	16.24	2.2229	23.23	25.7	25.89	24.94	1.48395	14.51	18.41	18.67	17.1967	2.33035	21.46	24.85	24.29	23.5333	1.81726	14.74	17.52	19.87	17.3767	2.568	23.42	26.07	25.23	24.9067	1.35426	17.19	18.22	18.16	17.8567	0.578129	27.2	27.73	29.84	28.2567	1.39658	22.46	23.91	24.26	23.5433	0.954376	34.38	34.74	35.95	35.0233
350.8	14.03	16.44	18.61	16.36	2.29105	23.68	24.34	25.36	24.46	0.846404	14.61	17.8	18.26	16.89	1.98789	22.07	24.94	24.22	23.7433	1.4932	14.66	16.99	19.99	17.2133	2.67201	23.98	25.53	24.64	24.7167	0.777839	16.67	18.96	18.13	17.92	1.15935	26.84	27.53	30	28.1233	1.66146	22.74	24.36	23.99	23.6967	0.848901	34.52	35.07	36.27	35.2867
351	14.09	16.13	18.92	16.38	2.42469	23.45	23.83	25.5	24.26	1.09055	14.88	17.4	17.94	16.74	1.63328	22.35	25.38	24.32	24.0167	1.53761	15.68	16.73	19.94	17.45	2.21939	23.65	26.08	24.8	24.8433	1.21558	16.58	18.43	18.3	17.77	1.03262	26.89	28.14	29.67	28.2333	1.39235	21.55	24.5	23.87	23.3067	1.55359	34.35	35.63	36.35	35.4433
351.2	13.28	16.54	19.42	16.4133	3.07196	24	23.72	26.58	24.7667	1.57662	15.39	17.34	18.21	16.98	1.44406	22.42	25.65	24.34	24.1367	1.62457	15.22	16.84	20.25	17.4367	2.56753	23.33	24.83	25.72	24.6267	1.2079	16.8	19.1	19.22	18.3733	1.36387	27.37	27.57	30.32	28.42	1.64848	22.42	24.95	24.75	24.04	1.40652	34.94	36.17	36.56	35.89
351.4	13.06	16.17	18.31	15.8467	2.63989	23.7	23.9	26.87	24.8233	1.77528	14.58	17.4	17.32	16.4333	1.60553	22.69	25.37	24.24	24.1	1.34547	15.01	16.62	19.75	17.1267	2.41028	23.38	24.98	25.32	24.56	1.03595	16.56	18.83	19.22	18.2033	1.43647	27.2	27.14	29.64	27.9933	1.42637	22.83	24.66	24.86	24.1167	1.11876	35.36	35.15	36.06	35.5233
351.6	13	15.94	18.01	15.65	2.51756	23.45	24.39	25.67	24.5033	1.11433	14.39	16.93	17.91	16.41	1.8167	22.02	25.03	24.37	23.8067	1.5821	15.19	16.57	18.64	16.8	1.73646	23.67	26.06	24.96	24.8967	1.19626	16.81	18.37	19.9	18.36	1.54502	26.65	26.61	28.63	27.2967	1.15487	22.06	24.25	24.62	23.6433	1.38363	35.04	35.69	36.88	35.87
351.8	13.69	16.9	18.45	16.3467	2.42776	22.61	24.64	24.67	23.9733	1.18078	14.16	16.61	17.79	16.1867	1.85166	22.11	24.82	24.31	23.7467	1.44015	15.35	15.94	18.85	16.7133	1.87378	24.66	25.7	25.1	25.1533	0.522047	17.07	19.15	20	18.74	1.50742	26.86	27.01	29.36	27.7433	1.40208	21.85	24.23	24.99	23.69	1.63817	34.07	34.63	36.75	35.15
352	13.7	16.92	18.94	16.52	2.6428	23.35	24.7	24.8	24.2833	0.809835	14.34	16.44	17.37	16.05	1.55219	22.53	25.17	24.14	23.9467	1.33058	16.01	16.24	19.33	17.1933	1.85398	24.3	25.18	26.22	25.2333	0.96111	16.21	19.24	20.01	18.4867	2.00889	26.8	26.9	28.8	27.5	1.12694	22.3	24.04	25.42	23.92	1.56346	34.74	35.12	35.89	35.25
352.2	13.43	16.69	18.24	16.12	2.45514	23.17	23.79	24.64	23.8667	0.737993	14.36	16.16	17	15.84	1.34878	22.45	25.56	24.37	24.1267	1.56921	16.35	16.25	19.74	17.4467	1.98671	24.69	25.36	26.51	25.52	0.920489	16.09	19.68	20.36	18.71	2.29432	26.54	26.55	29.35	27.48	1.61948	21.77	23.83	25.25	23.6167	1.74978	34.41	34.66	37.34	35.47
352.4	12.98	17.19	18.68	16.2833	2.95619	22.87	24.15	25.45	24.1567	1.29001	14.81	16.59	17.96	16.4533	1.57944	22.17	25.34	24.06	23.8567	1.59475	15.6	16.48	19.43	17.17	2.00607	24.85	25.23	25.86	25.3133	0.510131	16.23	19.57	20.55	18.7833	2.26489	26.98	26.52	29.42	27.64	1.55859	22.21	23.8	25.41	23.8067	1.60001	33.54	35.92	37.26	35.5733
352.6	12.9	17.32	18.53	16.25	2.9636	23.1	24.44	25.29	24.2767	1.1041	13.89	16.35	18.08	16.1067	2.10557	22.96	25.98	24.4	24.4467	1.51054	14.86	16.64	19.02	16.84	2.0872	24.78	25.51	25.07	25.12	0.36756	16.24	19.93	19.63	18.6	2.04932	27.58	27.29	28.72	27.8633	0.755932	21.99	24.3	25.17	23.82	1.64344	34.26	35.72	36.7	35.56
352.8	13.47	17.21	18.96	16.5467	2.80447	23.45	24.37	25.41	24.41	0.980612	13.81	16.11	17.89	15.9367	2.04552	23.24	25.73	24.57	24.5133	1.24597	15.07	16.06	18.95	16.6933	2.01604	24.83	24.76	25.15	24.9133	0.207926	15.81	19.85	19.19	18.2833	2.16724	28.24	26.76	28.39	27.7967	0.900907	21.75	24.01	25.56	23.7733	1.91599	33.59	35.67	36.89	35.3833
353	13.51	17.03	18.73	16.4233	2.66235	22.99	24.58	26.15	24.5733	1.58001	14.3	16.5	17.83	16.21	1.78278	23.17	25.63	24.76	24.52	1.24744	14.39	16.95	18.41	16.5833	2.03493	24.61	24.57	25.69	24.9567	0.6354	15.38	20.01	19.35	18.2467	2.50444	28.39	26.29	29.06	27.9133	1.44521	21.15	23.92	25.21	23.4267	2.07447	33.04	34.61	36.42	34.69
353.2	12.95	17.71	18.55	16.4033	3.02002	22.74	24.28	25.73	24.25	1.49523	14.24	16.1	18.1	16.1467	1.93042	22.82	24.49	23.94	23.75	0.851058	13.93	16.85	19.54	16.7733	2.80579	24.22	24.54	25.06	24.6067	0.42395	16.04	19.81	19.47	18.44	2.0854	28.08	26.79	29.17	28.0133	1.1914	20.3	23.57	25.39	23.0867	2.57919	32.85	34.81	36.58	34.7467
353.4	13.24	17.38	18.73	16.45	2.86072	23.44	24.44	25.75	24.5433	1.15846	14.85	16.14	17.81	16.2667	1.48406	23.35	24	23.79	23.7133	0.331713	14.29	16.59	19.47	16.7833	2.59541	24.96	24.27	24.79	24.6733	0.35949	16.14	19.43	19.59	18.3867	1.94731	28.17	27.73	28.65	28.1833	0.460145	20.63	23.95	25.95	23.51	2.68715	33.64	34.77	35.58	34.6633
353.6	13.91	16.44	18.46	16.27	2.27976	23.88	24.06	26.25	24.73	1.31943	15.03	16.72	18.13	16.6267	1.55211	23.48	24.78	23.76	24.0067	0.684203	14.77	16.75	19.51	17.01	2.38067	24.17	24.31	25.25	24.5767	0.58731	16.62	18.45	19.37	18.1467	1.39987	27.74	28.01	29.79	28.5133	1.11384	20.96	23.47	25.71	23.38	2.37628	34.48	34.52	35.45	34.8167
353.8	13.99	16.33	19	16.44	2.50681	23.53	24.49	26.21	24.7433	1.35784	14.62	17.35	17.57	16.5133	1.64336	23.83	24.7	24.3	24.2767	0.435469	14.26	16.89	18.94	16.6967	2.34598	23.16	24.56	25.44	24.3867	1.14984	16.36	18.27	19	17.8767	1.36324	27.7	28.57	30.01	28.76	1.16666	21.37	22.62	25.29	23.0933	2.00241	34.18	35.2	35.36	34.9133
354	13.9	16.36	18.89	16.3833	2.49508	23.78	24.69	26.02	24.83	1.12654	15.14	16.99	17.47	16.5333	1.2303	23.15	24.52	24.19	23.9533	0.715006	14.94	17.31	19.87	17.3733	2.46561	23.29	23.77	25.52	24.1933	1.17373	16.34	18.65	18.83	17.94	1.38856	28.47	27.7	29.71	28.6267	1.01412	21.13	22.87	25.46	23.1533	2.17886	34.83	35.39	36.38	35.5333
354.2	13.73	16.29	19.07	16.3633	2.67076	23.16	24.29	25.68	24.3767	1.26223	14.95	16.32	17.82	16.3633	1.43549	22.45	24.51	25.86	24.2733	1.71727	14.89	17.33	19.75	17.3233	2.43001	24.07	23.64	26.12	24.61	1.32525	17.35	19.73	19.28	18.7867	1.26437	27.63	27.43	29.19	28.0833	0.963604	20.68	23.14	24.47	22.7633	1.92287	35.26	34.65	35.93	35.28
354.4	13.17	16.63	18.66	16.1533	2.77587	23.14	24.46	25.35	24.3167	1.11195	15.27	16.42	18.05	16.58	1.39689	22.55	24.4	25.32	24.09	1.41078	14.21	17.79	19.19	17.0633	2.56829	24.54	23.19	26.37	24.7	1.59603	16.52	19	19.68	18.4	1.66325	27.15	27.09	28.46	27.5667	0.774231	20.8	23.07	25.04	22.97	2.12177	34.74	35.27	36.36	35.4567
354.6	13.59	17.31	18.49	16.4633	2.55737	23.41	24.49	25.74	24.5467	1.16603	15.01	16.65	18.05	16.57	1.52158	22.35	23.98	25.15	23.8267	1.40628	14.07	17.61	18.95	16.8767	2.5213	24.32	22.64	25.94	24.3	1.65009	16.19	19.6	21.28	19.0233	2.59354	27.41	27.49	27.96	27.62	0.297153	20.65	23.58	24.57	22.9333	2.03844	34.36	34.97	37.08	35.47
354.8	13.61	17.54	18.17	16.44	2.47101	23.19	23.87	25.24	24.1	1.04417	14.57	16.77	18.1	16.48	1.78278	22.66	24.52	24.81	23.9967	1.16663	14.24	17.39	19.09	16.9067	2.46086	24.75	23.27	25.59	24.5367	1.17462	15.64	18.79	20.77	18.4	2.58714	27.51	27.58	28.44	27.8433	0.517912	20.95	23.35	23.8	22.7	1.53216	33.65	35.29	36.76	35.2333
355	13.55	17.33	17.91	16.2633	2.36764	23.16	23.85	25.4	24.1367	1.14718	14.88	17.53	18.19	16.8667	1.75187	22.78	24.83	23.99	23.8667	1.03055	14.9	17.72	19.49	17.37	2.31493	24.33	24.11	26.28	24.9067	1.19442	15.98	18.62	20.67	18.4233	2.35118	27.98	27.4	28.74	28.04	0.672012	20.87	23.84	23.7	22.8033	1.67578	33.94	34.49	35.81	34.7467
355.2	13.4	17.35	17.86	16.2033	2.44111	23.03	24.02	25.26	24.1033	1.11733	15.3	17.12	18.16	16.86	1.44762	22.62	24.68	23.78	23.6933	1.03273	14.82	17.67	19.84	17.4433	2.51766	23.92	23.97	25.45	24.4467	0.869272	16.01	18.58	21.25	18.6133	2.62016	28.07	27.28	28.33	27.8933	0.546839	20.91	23.54	23.53	22.66	1.51555	34.78	34.79	35.56	35.0433
355.4	13.09	17.94	18.83	16.62	3.08929	23.1	24.31	25.62	24.3433	1.26033	14.55	17.67	17.69	16.6367	1.80713	23.04	25.36	24.01	24.1367	1.16518	14.65	17.98	20.62	17.75	2.99164	24.87	25.38	25.23	25.16	0.262107	16.37	18.98	21.19	18.8467	2.41276	27.64	27.76	28.39	27.93	0.402865	21.27	23.63	24.47	23.1233	1.65908	34.69	34.38	35.05	34.7067
355.6	13.55	17.88	18.33	16.5867	2.63944	23.49	24.6	26.65	24.9133	1.60313	14.65	16.43	16.76	15.9467	1.135	22.82	26.5	23.88	24.4	1.89431	14.22	17.69	19.91	17.2733	2.86779	24.56	25.31	25.07	24.98	0.383014	16.72	18.15	20.06	18.31	1.67574	28.15	27.23	28.1	27.8267	0.517333	20.79	23.53	24.11	22.81	1.77325	34.73	35.01	35.54	35.0933
355.8	13.44	17.36	18.5	16.4333	2.65423	22.67	24.24	25.94	24.2833	1.63543	14.89	16.44	16.23	15.8533	0.840853	22.31	26.02	23.36	23.8967	1.91234	14.65	17.3	19.38	17.11	2.37072	24.17	25.22	25.43	24.94	0.675056	16.4	19.25	20.37	18.6733	2.04686	27.61	26.98	28.68	27.7567	0.859438	20.7	23.47	24.17	22.78	1.83502	34.92	34.59	35.79	35.1
356	13.61	17.6	18.5	16.57	2.60263	22.74	24.64	25.82	24.4	1.55396	14.8	16.33	16.71	15.9467	1.01106	22.65	25.56	23.71	23.9733	1.47276	14.19	17.15	20.19	17.1767	3.00009	24.28	25.05	26.16	25.1633	0.94511	16.6	19.38	19.8	18.5933	1.739	27.72	26.67	28.28	27.5567	0.817333	21.98	24.01	25.1	23.6967	1.58342	35.23	34.17	36.56	35.32
356.2	13.7	17	17.96	16.22	2.23455	22.45	24.64	25.42	24.17	1.53977	14.99	16.43	16.37	15.93	0.814616	22.53	25.18	23.57	23.76	1.33518	14.55	17.34	19.31	17.0667	2.39174	24.65	24.32	26.54	25.17	1.19787	16.53	18.98	19.89	18.4667	1.73782	27.52	28.04	28.82	28.1267	0.654319	21.19	24.01	25.65	23.6167	2.25587	35.79	34.92	36.42	35.71
356.4	13.5	16.26	18.31	16.0233	2.41372	23.19	23.78	25.17	24.0467	1.01658	14.91	16.76	17.1	16.2567	1.17857	22.92	24.82	24.09	23.9433	0.958454	14.22	17.82	18.8	16.9467	2.41167	24.75	24.9	25.92	25.19	0.636632	16.84	19.37	19.84	18.6833	1.61358	27.38	27.92	28.85	28.05	0.743572	21.43	23.42	24.79	23.2133	1.68951	35.4	34.47	36.08	35.3167
356.6	13.09	16.93	18.9	16.3067	2.95473	23.75	24.04	25.48	24.4233	0.926517	14.86	17.22	16.89	16.3233	1.27798	23.08	25.31	24.31	24.2333	1.11698	13.99	17.69	17.82	16.5	2.1747	24.81	24.1	26.98	25.2967	1.50041	17.05	18.21	19.48	18.2467	1.21541	27.2	28.21	29.05	28.1533	0.926301	21.74	23.17	24.36	23.09	1.31183	35.56	35.01	35.31	35.2933
356.8	13.14	16.91	18.5	16.1833	2.7529	23.33	23.79	25.43	24.1833	1.10387	14.16	16.98	16.47	15.87	1.5027	23.02	24.94	24.08	24.0133	0.961735	14.46	17.59	18.18	16.7433	1.99931	25.64	24.84	26.37	25.6167	0.765267	16.71	18.63	19.1	18.1467	1.26619	27.45	27.91	28.6	27.9867	0.578821	21.98	23.85	24.29	23.3733	1.22655	34.59	35.75	35.03	35.1233
357	13.2	16.21	18.63	16.0133	2.72034	22.92	23.85	25.47	24.08	1.29047	14.68	16.83	16.37	15.96	1.13212	23.32	25.77	24.32	24.47	1.23187	14.38	17.91	18.9	17.0633	2.37597	25.23	24.72	25.84	25.2633	0.560744	16.73	18.91	20.34	18.66	1.81794	26.72	28.16	28.5	27.7933	0.944951	21.32	24.58	23.73	23.21	1.69106	35.51	34.68	34.57	34.92
357.2	13.22	16.07	18.44	15.91	2.61368	23.69	24.52	25.82	24.6767	1.07361	14.85	16.73	16.57	16.05	1.04231	24.04	25.38	24.32	24.58	0.706824	15.17	17.8	19.57	17.5133	2.21396	25.13	24.76	25.83	25.24	0.543415	16.73	19.63	20.26	18.8733	1.88272	26.59	27.3	29.39	27.76	1.45558	20.75	23.92	23.9	22.8567	1.82445	35.56	34.39	34.68	34.8767
357.4	13.3	16.2	17.91	15.8033	2.33046	23.86	23.73	25.99	24.5267	1.26895	14.83	17.32	17.46	16.5367	1.47967	23.31	24.86	23.96	24.0433	0.778353	14.96	17.61	19.63	17.4	2.34207	24.72	24.23	26.16	25.0367	1.00321	16.36	19.16	20.49	18.67	2.10815	26.69	27.14	28.95	27.5933	1.19626	20.78	24.37	24.42	23.19	2.08727	35.13	34.7	34.88	34.9033
357.6	13.11	16.87	17.31	15.7633	2.30836	23.64	23.46	25.17	24.09	0.939628	14.93	18	18.52	17.15	1.94008	22.81	24.16	24.43	23.8	0.867929	14.98	17.11	19.47	17.1867	2.24598	24.26	24.67	25.98	24.97	0.898387	16.07	19.27	20.3	18.5467	2.20582	26.53	27.57	28.65	27.5833	1.06006	20.81	23.1	23.77	22.56	1.55213	34.83	35.13	35.33	35.0967
357.8	12.79	16.84	17.85	15.8267	2.67788	24.58	23.97	25.22	24.59	0.62506	15.09	17.78	18.81	17.2267	1.92074	23.62	24.77	24.86	24.4167	0.6914	15.14	16.69	19.12	16.9833	2.00615	25.06	24.55	26.93	25.5133	1.25309	15.9	18.61	20.25	18.2533	2.19682	26.57	27.26	28.85	27.56	1.16923	20.95	23.4	24.17	22.84	1.68146	34.29	34.75	35.15	34.73
358	12.9	16.52	17.7	15.7067	2.50123	24.43	23.89	25.42	24.58	0.775951	15	16.82	18.45	16.7567	1.72587	23.09	24.73	25.09	24.3033	1.06608	15.57	17.01	18.32	16.9667	1.37551	24.95	24.65	26.48	25.36	0.981478	16.1	19.07	19.64	18.27	1.90076	26.49	27.94	28.9	27.7767	1.21327	21.05	23.57	23.5	22.7067	1.43514	34.25	34.97	35.96	35.06
358.2	12.92	16.55	17.78	15.75	2.52684	24.67	24.62	26.6	25.2967	1.129	15.03	16.91	18.2	16.7133	1.59412	23.26	24.84	24.71	24.27	0.877097	15.81	17.57	18.84	17.4067	1.52159	24.08	24.75	25.78	24.87	0.856329	16.12	19.29	19.87	18.4267	2.01857	26.67	28.68	28.03	27.7933	1.02569	20.62	23.86	23.69	22.7233	1.82352	34.48	35.99	36.48	35.65
358.4	12.28	16	18.22	15.5	3.0014	24.12	24.71	26.03	24.9533	0.977974	15.58	16.74	17.89	16.7367	1.155	23.16	24.95	25.27	24.46	1.13715	15.24	17.44	18.45	17.0433	1.64135	24.71	23.75	25.52	24.66	0.886059	15.84	19.59	20.25	18.56	2.37859	27.21	28.53	27.21	27.65	0.762102	21.21	23.61	23.65	22.8233	1.39733	34.71	35.49	36.03	35.41
358.6	12.31	16.65	18.17	15.71	3.04099	23.9	24.37	25.27	24.5133	0.696156	14.63	16.19	17.94	16.2533	1.65591	23.76	24.31	25.12	24.3967	0.68413	14.69	17.21	18.93	16.9433	2.13254	24.43	23.43	25.53	24.4633	1.0504	15.61	19.47	19.74	18.2733	2.31046	26.6	27.34	27.7	27.2133	0.560833	22.1	23.91	23.86	23.29	1.03087	33.9	35.37	36.33	35.2
358.8	12.55	17.28	18.01	15.9467	2.96416	23.57	24.75	24.84	24.3867	0.708684	14.87	16.65	18.66	16.7267	1.89616	23.23	24.13	25.02	24.1267	0.895005	14.51	17.18	19.6	17.0967	2.54602	24.92	23.31	25.67	24.6333	1.20583	16.32	19.9	20	18.74	2.09638	26.41	27.44	28.57	27.4733	1.08039	22.48	23.87	23.53	23.2933	0.724592	34.27	36.29	36.11	35.5567
359	13.16	16.59	17.95	15.9	2.46842	23.6	24.77	23.92	24.0967	0.604676	15.77	16.9	19.3	17.3233	1.80267	23.29	24.61	25.52	24.4733	1.12126	14.29	16.43	20.19	16.97	2.98684	24.92	23.69	25.14	24.5833	0.78143	17.13	19.44	20.67	19.08	1.79725	26.81	27.11	28.47	27.4633	0.884609	23.12	24.25	23.74	23.7033	0.565892	35.21	35.69	36.43	35.7767
359.2	13.39	16.75	17.78	15.9733	2.29574	23.54	24.99	24.59	24.3733	0.748888	15.23	17.07	19.28	17.1933	2.02781	24.14	24.3	24.91	24.45	0.406325	14.69	17.1	19.1	16.9633	2.20817	25.72	24.65	24.86	25.0767	0.566951	16.49	19.66	20.38	18.8433	2.0696	26.5	26.87	28.03	27.1333	0.798269	23.18	24.59	24.2	23.99	0.72808	34.22	34.96	35.52	34.9
359.4	13.67	17.09	18.06	16.2733	2.30613	23.66	24.51	25.31	24.4933	0.825126	15.07	16.82	18.94	16.9433	1.93795	23.96	24.13	25.51	24.5333	0.850078	14.67	17.43	18.9	17	2.14753	25	24.56	24.24	24.6	0.381576	17.02	19.58	19.95	18.85	1.59559	26.97	27.24	28.11	27.44	0.595735	22.94	24.63	23.79	23.7867	0.845005	34.32	34.75	35.43	34.8333
359.6	14.17	16.91	17.66	16.2467	1.83713	24.15	24.76	25.63	24.8467	0.743797	14.75	16.28	19.17	16.7333	2.2446	23.84	24.53	25.92	24.7633	1.05945	14.92	17.72	18.45	17.03	1.86341	24.65	24.24	24.18	24.3567	0.255799	16.98	20.61	20.83	19.4733	2.16209	26.36	27.93	28.67	27.6533	1.17959	22.59	24.28	23.37	23.4133	0.845833	34.72	35.38	35.96	35.3533
359.8	13.64	17.65	18.04	16.4433	2.43558	24.27	25.03	25.62	24.9733	0.676782	14.57	15.92	19.27	16.5867	2.41988	23.67	25	25.41	24.6933	0.909634	15.21	18.46	18.7	17.4567	1.94937	24.25	24.42	24.34	24.3367	0.085049	16.54	19.99	20.35	18.96	2.1035	27.17	27.86	28.19	27.74	0.520481	22.04	24.34	24.01	23.4633	1.24364	33.8	34.4	36.13	34.7767
360	13.08	18.14	17.71	16.31	2.80551	24.12	24.4	25.42	24.6467	0.684203	14.51	16.29	19.46	16.7533	2.50732	23.74	24.53	26.09	24.7867	1.19584	14.53	18.49	19.3	17.44	2.55247	24.44	24.22	25.03	24.5633	0.418848	16.71	20.8	20.23	19.2467	2.21523	28.19	27.47	27.53	27.73	0.3995	21.61	24.65	24.07	23.4433	1.61398	34.03	34.13	35.67	34.61
360.2	13.98	17.18	18.23	16.4633	2.21378	23.69	24.07	25.18	24.3133	0.774231	14.59	16.64	19.19	16.8067	2.30452	23.51	25.48	26.39	25.1267	1.47215	14.61	18.12	19.88	17.5367	2.68299	25.22	24.54	25.13	24.9633	0.369369	17.03	20.76	20.11	19.3	1.99256	28.51	27.74	27.09	27.78	0.710845	22.17	24.86	23.64	23.5567	1.34693	33.8	35.03	35.91	34.9133
360.4	14.06	17.14	17.93	16.3767	2.04481	24.27	23.76	25.25	24.4267	0.757254	14.56	16.4	18.61	16.5233	2.02781	24.29	24.93	25.2	24.8067	0.467369	14.98	18.56	19.27	17.6033	2.29944	25.09	24.25	24.89	24.7433	0.438786	16.96	19.97	19.8	18.91	1.69089	27.62	27.84	27.23	27.5633	0.308923	22.37	25.1	23.24	23.57	1.3946	34.24	34.1	36.07	34.8033
360.6	14.37	16.86	18.17	16.4667	1.93029	24.42	23.74	25.5	24.5533	0.887543	13.82	16.6	18.72	16.38	2.4574	23.69	24.55	25.09	24.4433	0.706069	15.65	18.25	19.83	17.91	2.11064	24.61	24.19	25.15	24.65	0.481248	17.08	19.27	19.29	18.5467	1.27021	27.71	28.11	26.75	27.5233	0.698952	22.17	24.47	24.19	23.61	1.25491	33.54	34.89	35.43	34.62
360.8	14.57	16.75	18.88	16.7333	2.15505	24.3	24.23	25.71	24.7467	0.835005	14.29	16.83	18.54	16.5533	2.13847	23.28	25.19	25.02	24.4967	1.05709	15.36	18.38	20.36	18.0333	2.51796	24	24.47	25.35	24.6067	0.685298	17.1	19.1	19.46	18.5533	1.27143	27.99	27.48	27.17	27.5467	0.414045	22.59	24.17	24.2	23.6533	0.920996	34.57	34.07	35.98	34.8733
361	13.79	16.17	19.07	16.3433	2.64426	25.36	24.05	26.61	25.34	1.28012	14.48	17.17	19.33	16.9933	2.42982	22.86	25.71	24.85	24.4733	1.46186	15.53	18.46	19.92	17.97	2.23564	24.65	23.63	25.36	24.5467	0.869617	16.74	19.95	19.81	18.8333	1.81423	28.2	27.89	27.17	27.7533	0.528425	22.32	25.27	24.15	23.9133	1.48917	34.45	33.41	35.97	34.61
361.2	13.84	16.56	19.33	16.5767	2.74504	25.24	24.46	26.5	25.4	1.02937	14.89	17.41	19.79	17.3633	2.45033	23.55	24.81	24.36	24.24	0.638514	16.21	18.24	19.18	17.8767	1.51797	23.92	24.14	26.18	24.7467	1.24617	17.26	20.49	19.05	18.9333	1.61816	28.8	28.33	28.3	28.4767	0.280416	21.67	25.55	24.26	23.8267	1.97596	34.25	34.18	35.57	34.6667
361.4	14.24	16.56	19.35	16.7167	2.5586	25.63	24.03	26.87	25.51	1.4238	15.09	18.55	19.7	17.78	2.39952	23.15	24.5	24.27	23.9733	0.722242	15.59	17.42	20.36	17.79	2.40643	24.34	23.92	26.36	24.8733	1.30451	17.29	19.88	18.79	18.6533	1.3004	27.97	27.52	28.43	27.9733	0.455009	20.95	26.12	25.23	24.1	2.76404	34.98	34.38	35.52	34.96
361.6	14.41	16.23	18.86	16.5	2.23725	24.61	24.92	26.71	25.4133	1.13359	15.15	18.39	19.51	17.6833	2.26427	23.34	24.89	25.01	24.4133	0.931468	14.94	17.61	20.43	17.66	2.74534	24	24.47	25.95	24.8067	1.01766	17.4	19.21	18.79	18.4667	0.94733	27.77	27.75	28.95	28.1567	0.68712	21.07	24.82	24.9	23.5967	2.18852	34.6	34.26	35.35	34.7367
361.8	13.94	16.18	18.67	16.2633	2.3661	24.6	24.85	25.71	25.0533	0.582266	15.14	18.6	19.15	17.63	2.17387	23.71	24.25	24.86	24.2733	0.575355	14.69	17.44	20.38	17.5033	2.84553	24.65	24.47	25.74	24.9533	0.687192	17.57	19.72	19.95	19.08	1.31275	28.3	27.33	28.36	27.9967	0.578129	21.16	24.53	24.96	23.55	2.08094	34.3	34.28	35.75	34.7767
362	13.55	16.63	18.92	16.3667	2.69467	23.99	25.59	25.66	25.08	0.944616	15.87	18.61	19.56	18.0133	1.91599	23.13	24.76	24.54	24.1433	0.88444	14.91	17.47	20.32	17.5667	2.7063	24.16	24.5	25.98	24.88	0.967678	17.76	20.09	20.6	19.4833	1.51408	26.89	26.93	28.49	27.4367	0.912433	21.32	24.65	25.34	23.77	2.14963	34.46	33.15	35.03	34.2133
362.2	13.29	16.83	18.5	16.2067	2.66034	23.79	25.48	25.46	24.91	0.97	15.81	17.9	19.3	17.67	1.75633	23.31	24.72	24.18	24.07	0.711407	14.82	17.18	19.89	17.2967	2.53701	24.62	24.29	25.93	24.9467	0.867429	17.08	19.83	20.62	19.1767	1.85823	27.07	27.81	29.09	27.99	1.02196	20.99	24.96	25.72	23.89	2.54006	33.61	32.84	35.64	34.03
362.4	13.53	17.13	18.67	16.4433	2.6379	23.36	25.49	25.69	24.8467	1.29137	15.32	17.3	19	17.2067	1.84177	23.69	24.31	25.17	24.39	0.743236	15.22	17.52	20.35	17.6967	2.56956	24.82	24.28	26.56	25.22	1.19147	17.53	19.65	21.13	19.4367	1.80946	27.91	27.65	28.89	28.15	0.653911	20.75	24.81	24.21	23.2567	2.19147	33.63	33.13	35.77	34.1767
362.6	13.61	17.08	19.02	16.57	2.74082	22.86	26.17	25.86	24.9633	1.82812	14.86	17.63	18.47	16.9867	1.88903	23.12	24.96	25.11	24.3967	1.10817	15.72	17.19	19.94	17.6167	2.14211	24.67	24.07	26.81	25.1833	1.44032	17.43	18.76	21.11	19.1	1.86341	27.73	27.72	28.28	27.91	0.320468	21.03	24.26	24.34	23.21	1.88836	34.14	33.57	35.81	34.5067
362.8	13.59	16.97	19.04	16.5333	2.75111	23.55	25.44	25.35	24.78	1.06616	14.96	17.76	17.9	16.8733	1.65847	23.37	25.38	25.68	24.81	1.25607	15.46	16.98	20.23	17.5567	2.43673	24.86	23.44	26.72	25.0067	1.64491	17.28	18.76	20.41	18.8167	1.56577	26.98	27.68	27.48	27.38	0.360555	21.31	23.35	23.96	22.8733	1.38782	33.74	34.02	35.07	34.2767
363	13.64	17.12	18.46	16.4067	2.48792	23.36	24.46	25.86	24.56	1.253	15.24	18.04	17.82	17.0333	1.55696	23.72	24.09	24.37	24.06	0.326037	15.17	17.85	20.36	17.7933	2.59546	25.2	23.49	26.87	25.1867	1.69004	17.18	18.62	21.11	18.97	1.98824	26.68	28.55	27.6	27.61	0.93504	20.85	24.75	24.43	23.3433	2.16521	33.62	33.63	35.83	34.36
363.2	13.98	17.63	18.06	16.5567	2.24179	23.66	24.99	25.49	24.7133	0.945851	15.14	17.54	17.92	16.8667	1.50736	23.93	24.26	24.48	24.2233	0.276827	15.38	17.21	20.06	17.55	2.35845	25.94	23.51	26.81	25.42	1.71035	16.57	19.39	20.93	18.9633	2.21109	26.56	27.98	28.12	27.5533	0.863095	20.68	24.8	24.15	23.21	2.21502	33.61	34.5	35.08	34.3967
363.4	14	17.89	18	16.63	2.27831	24.53	24.94	26.2	25.2233	0.870306	16.21	18.08	17.76	17.35	1.00015	23.25	25.27	24.81	24.4433	1.05874	15.58	17.17	20.59	17.78	2.5601	25.75	24.36	26.39	25.5	1.03783	16.8	19.63	21.48	19.3033	2.35704	27.39	27.42	28.17	27.66	0.441928	20.38	24.49	24.19	23.02	2.29122	33.47	34.4	35.64	34.5033
363.6	13.82	17.51	18.24	16.5233	2.36944	23.78	25.11	25.64	24.8433	0.958245	15.1	17.83	18.19	17.04	1.6897	23.71	24.76	24.43	24.3	0.536936	15.48	17.3	20.13	17.6367	2.34321	25.4	24.18	26.81	25.4633	1.31614	16.82	20.01	21.6	19.4767	2.43422	27.61	27.7	28.53	27.9467	0.507182	21.89	24.23	24.75	23.6233	1.52346	34.63	34.26	36.31	35.0667
363.8	14.27	17.24	18.48	16.6633	2.16343	24.68	24.56	26.24	25.16	0.93723	14.95	18.09	18.16	17.0667	1.83342	23.25	24.97	24.93	24.3833	0.981699	15.62	16.87	20.63	17.7067	2.60769	25.9	23.7	27.2	25.6	1.76918	16.78	19.6	20.32	18.9	1.87094	27.48	28.61	29.63	28.5733	1.07547	21.61	24.43	25.31	23.7833	1.93291	33.67	35.86	36.33	35.2867
364	14	16.98	18.1	16.36	2.11915	23.83	24.28	26.21	24.7733	1.26437	14.46	17.75	18.62	16.9433	2.19418	23.6	25.37	24.94	24.6367	0.923165	15.46	17.08	20.67	17.7367	2.66635	25.01	24.16	27.84	25.67	1.92673	16.8	19.4	20.38	18.86	1.85008	26.71	28.76	29.72	28.3967	1.53754	21.49	23.26	24.86	23.2033	1.68571	34.9	36.37	36.33	35.8667
364.2	14.06	17.58	17.75	16.4633	2.08308	23.97	25.13	25.61	24.9033	0.843169	14.35	17.58	18.62	16.85	2.22663	23.08	25.3	25.09	24.49	1.2256	15.41	16.82	20.69	17.64	2.73384	24.77	24.16	26.6	25.1767	1.26982	16.71	19.79	20.25	18.9167	1.92482	27.52	28.54	29.61	28.5567	1.0451	20.99	23.31	24.52	22.94	1.79385	35.4	35.11	36.2	35.57
364.4	14.37	18.12	17.39	16.6267	1.98812	24.18	25.11	25.72	25.0033	0.775521	14.13	17.84	18.64	16.87	2.40639	23.42	25.65	25.03	24.7	1.15104	15.51	17.44	20.57	17.84	2.55361	25.11	23.66	27.21	25.3267	1.78489	17.05	19.18	20.15	18.7933	1.58576	27.61	27.97	30	28.5267	1.28858	20.83	23.9	24.38	23.0367	1.92604	35.49	34.32	35.51	35.1067
364.6	14.23	17.36	17.44	16.3433	1.83064	24.17	24.87	25.42	24.82	0.626498	14.61	17.69	18.75	17.0167	2.15057	23.32	24.85	25.06	24.41	0.949789	15.28	17.5	20.35	17.71	2.54152	24.67	23.71	26.47	24.95	1.40114	16.75	18.74	20.12	18.5367	1.69418	27.62	28.82	29.57	28.67	0.983616	20.64	23.11	23.86	22.5367	1.68482	34.23	34.07	35.83	34.71
364.8	14.36	17.09	17.24	16.23	1.6212	24.3	24.67	25.67	24.88	0.708731	14.64	17.17	19.64	17.15	2.50006	23.08	24.65	25	24.2433	1.02256	15.36	18.54	20.58	18.16	2.63067	24	24.41	26.3	24.9033	1.2268	17.08	19.37	20.74	19.0633	1.84917	26.77	28.49	30.15	28.47	1.69009	20.43	22.58	22.96	21.99	1.36429	33.58	33.38	36.35	34.4367
365	14.84	16.68	18.25	16.59	1.70678	23.78	24.75	25.25	24.5933	0.747418	15.04	17.83	19.32	17.3967	2.17266	22.83	24.43	24.68	23.98	1.00374	15.86	18.08	20.03	17.99	2.08646	23.6	23.72	25.64	24.32	1.14473	16.73	19.61	20.99	19.11	2.17357	26.72	28.45	29.88	28.35	1.58237	19.75	23.81	24.11	22.5567	2.43527	33.43	33.65	36.3	34.46
365.2	14.64	16.9	17.83	16.4567	1.64056	23.38	25.15	26.2	24.91	1.42524	14.87	17.15	19.52	17.18	2.32515	23.51	25.7	24.76	24.6567	1.09865	15.51	17.66	19.87	17.68	2.18007	24.02	24.56	25.12	24.5667	0.55003	16.79	19.65	20.46	18.9667	1.92806	27.4	28.3	29.22	28.3067	0.910018	19.88	24.05	23.91	22.6133	2.36817	33.53	34.19	35.86	34.5267
365.4	14.47	17.26	18.31	16.68	1.98462	23.09	25.13	26.22	24.8133	1.58885	14.92	16.88	19.25	17.0167	2.16823	23.21	25.46	23.98	24.2167	1.14352	15.45	17.33	19.97	17.5833	2.27062	24.91	24.99	25.17	25.0233	0.133167	16.03	18.85	20.32	18.4	2.18011	26.16	28.04	29.07	27.7567	1.47555	20.04	24.24	24.62	22.9667	2.54168	32.96	33.48	34.86	33.7667
365.6	14.4	17.09	18.55	16.68	2.10516	22.54	24.99	26.17	24.5667	1.85166	14.18	16.61	19.11	16.6333	2.46508	24.14	25.11	24.62	24.6233	0.485009	15.76	17.69	20.24	17.8967	2.24714	24.63	25.12	26.21	25.32	0.808764	15.91	20.09	19.54	18.5133	2.27126	26.52	28	29.68	28.0667	1.58105	20.64	23.49	25.1	23.0767	2.25855	33.14	32.97	35.05	33.72
365.8	13.96	17.61	18.75	16.7733	2.50221	21.89	25.28	25.9	24.3567	2.15857	14.27	17.23	20.11	17.2033	2.92009	24.25	25	25.25	24.8333	0.520416	16.28	18.3	20.47	18.35	2.09545	24.28	23.78	25.91	24.6567	1.11384	15.95	20.08	20.35	18.7933	2.4661	27.28	27.09	30.19	28.1867	1.73754	20.36	24.11	24.79	23.0867	2.38571	34.02	33.54	35.05	34.2033
366	14.52	17.55	19.37	17.1467	2.45003	21.39	25.6	25.5	24.1633	2.4023	14	16.95	18.12	16.3567	2.12312	24.56	24.58	24.68	24.6067	0.064291	15.44	17.32	19.58	17.4467	2.0729	23.24	23.67	26.44	24.45	1.73675	16.95	20.2	20.48	19.21	1.96222	27.23	27.58	30.08	28.2967	1.5543	20.44	23.96	24.54	22.98	2.21874	33.01	34.91	34.74	34.22
366.2	14.17	17.45	19.48	17.0333	2.67941	21.51	24.87	25.1	23.8267	2.00959	13.65	16.81	18.09	16.1833	2.28537	23.58	24.25	24.67	24.1667	0.549758	15.05	17.74	19.15	17.3133	2.08303	23.35	23.99	26.86	24.7333	1.86934	16.22	20.03	19.77	18.6733	2.12862	27.19	27.38	30.14	28.2367	1.65107	19.21	23.76	24.22	22.3967	2.7693	33.15	34.82	34.42	34.13
366.4	13.92	17.72	19.35	16.9967	2.78633	22.26	23.74	24.8	23.6	1.27577	13.63	17.2	17.56	16.13	2.17253	22.95	25.16	25.08	24.3967	1.25349	14.67	18.31	19.56	17.5133	2.54048	23.59	24.72	26.83	25.0467	1.64452	17.86	19.62	20.16	19.2133	1.20272	26.57	27.33	29.32	27.74	1.42011	20.47	23.08	25.57	23.04	2.55024	33.7	34.23	35	34.31
366.6	13.01	17.28	19.54	16.61	3.31616	22.53	23.86	24.9	23.7633	1.18795	13.89	16.9	17.93	16.24	2.09931	23.46	24.65	25.44	24.5167	0.996711	14.59	18.4	19.69	17.56	2.65174	23.78	25.56	27.03	25.4567	1.62746	17.45	19.43	20.23	19.0367	1.43113	27.17	27.42	29.24	27.9433	1.12988	20.55	23.07	25.58	23.0667	2.515	34.23	34.64	34.94	34.6033
366.8	13.29	16.9	18.69	16.2933	2.75064	23.31	23.54	25.13	23.9933	0.991077	14.05	17.09	17.82	16.32	1.99947	24.63	25.62	25.09	25.1133	0.495412	14.98	17.85	19.89	17.5733	2.46666	24.58	25.69	26.5	25.59	0.963898	17.16	19.09	20.38	18.8767	1.62057	27.44	27.86	28.69	27.9967	0.636108	21.14	23.54	25.77	23.4833	2.31552	34.16	34.68	33.95	34.2633
367	13.59	16.88	18.59	16.3533	2.54127	24.62	23.71	26.15	24.8267	1.23306	14.52	16.44	17.98	16.3133	1.73347	24.36	25.42	24.97	24.9167	0.532009	15.3	17.41	20.17	17.6267	2.44222	24.55	25.27	26.09	25.3033	0.770541	17.46	18.49	20.47	18.8067	1.52978	26.35	28.47	27.71	27.51	1.07406	20.64	24.23	25.19	23.3533	2.39834	35.01	34.4	35.02	34.81
367.2	13.47	17.23	18.46	16.3867	2.5997	24.87	24.22	26.1	25.0633	0.954795	14.45	16.47	18.22	16.38	1.88661	23.34	24.54	25.7	24.5267	1.18006	15.11	17.38	20.48	17.6567	2.69567	24.39	24.76	26.26	25.1367	0.990269	17.6	18.3	21.19	19.03	1.90308	26.51	27.55	28.01	27.3567	0.768462	21.13	24.69	24.86	23.56	2.10616	34.61	35.31	35.3	35.0733
367.4	13.92	17.28	18.9	16.7	2.54016	24.31	24.5	26.1	24.97	0.983209	14.21	16.65	18.24	16.3667	2.02989	23.51	24.67	25.34	24.5067	0.925869	14.23	17.78	19.66	17.2233	2.75747	24.13	25.1	25.99	25.0733	0.930287	17.55	18.93	20.87	19.1167	1.66785	27.01	27.61	27.74	27.4533	0.389401	21.43	24.54	25.96	23.9767	2.31694	33.82	35.02	35.26	34.7
367.6	13.93	17.56	18.37	16.62	2.36455	24	24.86	26.46	25.1067	1.24841	14.5	16.59	17.72	16.27	1.63368	23.77	24.22	23.88	23.9567	0.234592	14.48	17.48	19.4	17.12	2.47968	23.96	25.32	25.84	25.04	0.970773	17.7	19.09	21.39	19.3933	1.86361	27.28	27.25	27.66	27.3967	0.228546	21.42	23.85	24.87	23.38	1.77237	33.73	34.28	34.49	34.1667
367.8	14.51	17.06	18.7	16.7567	2.11141	24.32	24.45	26.28	25.0167	1.09601	14.86	16.84	17.95	16.55	1.56528	24.04	23.97	23.94	23.9833	0.051316	16.13	17.29	20.13	17.85	2.05796	24.6	25.2	25.99	25.2633	0.697161	17.76	18.72	21.15	19.21	1.74731	26.96	27.25	28.27	27.4933	0.688065	21.52	23.82	24.24	23.1933	1.46429	34.66	33.23	34.62	34.17
368	14.38	17.48	19.19	17.0167	2.43824	24.76	24.01	25.74	24.8367	0.867544	15.11	17.2	18.39	16.9	1.66045	23.82	24.36	24.02	24.0667	0.273008	15.13	17.13	20.06	17.44	2.47958	24.27	24.86	25.47	24.8667	0.600028	18.19	18.51	21.16	19.2867	1.63022	26.67	27.28	27.88	27.2767	0.605007	21.23	23.59	24.49	23.1033	1.68361	34.39	33.68	35.09	34.3867
368.2	14.37	18.08	18.57	17.0067	2.29653	25.05	24.34	25.42	24.9367	0.548847	15.13	17.6	18.7	17.1433	1.82829	23.5	24.94	23.68	24.04	0.784602	15.07	16.78	20.27	17.3733	2.65029	24.09	25.59	24.87	24.85	0.7502	17.39	19.18	21.15	19.24	1.88072	26.08	27.28	29.08	27.48	1.50997	21.3	23.28	23.92	22.8333	1.36592	34.48	32.82	35.48	34.26
368.4	14.04	17.16	18.43	16.5433	2.25903	24.43	24.34	25.02	24.5967	0.369369	14.65	17.31	18.56	16.84	1.99692	23.3	24.49	24.2	23.9967	0.620511	14.79	16.93	19.95	17.2233	2.59248	24.62	25.17	25.71	25.1667	0.545008	16.82	18.66	20.85	18.7767	2.01753	27.09	27.03	28.96	27.6933	1.09738	20.37	23.28	23.78	22.4767	1.84148	34.05	32.87	33.98	33.6333
368.6	13.88	17.21	18.15	16.4133	2.24371	23.98	24.14	24.88	24.3333	0.480139	14.03	17.05	18.82	16.6333	2.42203	23.53	24.51	23.46	23.8333	0.587055	14.26	17.01	20.33	17.2	3.03946	25.17	25.25	25.25	25.2233	0.046188	17.16	18.82	20.57	18.85	1.7052	26.39	26.34	28.76	27.1633	1.38298	19.85	24.08	23.89	22.6067	2.38923	32.96	34.03	33.92	33.6367
368.8	13.61	16.43	19.11	16.3833	2.7503	23.61	24.88	24.71	24.4	0.68942	13.94	17.31	19.37	16.8733	2.74121	23.28	24.37	23.8	23.8167	0.545191	14.01	17.34	19.54	16.9633	2.78418	24.75	25.54	25.14	25.1433	0.395011	17.73	18.74	20.69	19.0533	1.50467	27.66	26.27	28.44	27.4567	1.0992	20.19	23.63	24.53	22.7833	2.29053	32.83	34.08	34.27	33.7267
369	14.18	17.13	18.69	16.6667	2.29042	24.07	24.74	25.3	24.7033	0.615819	13.97	17.36	19.23	16.8533	2.66635	23.48	24.31	24.2	23.9967	0.450814	14.02	17.76	18.82	16.8667	2.52161	23.98	24.51	24.71	24.4	0.377227	17.78	19.07	20.07	18.9733	1.14806	27.02	26.42	28.01	27.15	0.802932	20.66	23.22	24.87	22.9167	2.12133	32.99	34.31	35.21	34.17
369.2	13.58	17.46	19.37	16.8033	2.95033	24.62	24.39	25.91	24.9733	0.819288	14.76	17.77	19.56	17.3633	2.4257	23.29	24.39	24.34	24.0067	0.621155	14.95	18.46	19.17	17.5267	2.25952	23.5	24.5	24.59	24.1967	0.605007	18.25	18.37	19.67	18.7633	0.787485	26.81	25.86	27.72	26.7967	0.930072	20.3	23.1	24.42	22.6067	2.10384	32.6	33.6	34.36	33.52
369.4	13.61	18.03	19.11	16.9167	2.91413	23.42	23.93	26.33	24.56	1.55393	14.22	18.39	19.27	17.2933	2.69771	23.18	23.96	24.72	23.9533	0.770022	15.08	18.54	19.19	17.6033	2.20931	23.55	23.78	24.77	24.0333	0.648254	17.95	18.97	19.73	18.8833	0.893159	26.46	26.65	27.88	26.9967	0.770865	19.61	23.56	23.78	22.3167	2.34662	32.55	33.88	34.51	33.6467
369.6	13.05	17.71	18.67	16.4767	3.00615	22.74	23.75	25.47	23.9867	1.3803	14.4	17.93	18.99	17.1067	2.40321	23.03	25	24.96	24.33	1.12601	15.22	17.33	18.93	17.16	1.86083	23.92	24.85	25.74	24.8367	0.910073	17.36	18.91	20.08	18.7833	1.36442	26.9	26.27	27.52	26.8967	0.625007	20.08	24.44	23.45	22.6567	2.2857	33.77	33.28	36.14	34.3967
369.8	13.54	17.14	18.2	16.2933	2.44265	22.4	24.02	24.99	23.8033	1.30852	13.71	18.68	19.32	17.2367	3.0709	23.4	26.05	25.06	24.8367	1.33904	14.68	17.36	19.04	17.0267	2.19903	24.64	25.51	25.76	25.3033	0.587906	16.71	19	19.55	18.42	1.50622	26.92	27.06	27.79	27.2567	0.467155	20.14	24.3	23.61	22.6833	2.22945	33.1	33.31	36	34.1367
370	12.98	17.42	17.46	15.9533	2.57506	22.6	23.2	24.81	23.5367	1.14282	14.56	19.25	18.77	17.5267	2.58039	23.64	25.27	25	24.6367	0.873632	14.82	17.06	18.72	16.8667	1.95717	24.23	25.2	26.03	25.1533	0.900907	16.79	18.66	20.68	18.71	1.94548	27.17	26.89	28.63	27.5633	0.934309	20.47	23.6	24.06	22.71	1.95348	32.96	33.43	35.51	33.9667
370.2	13.11	16.89	18.41	16.1367	2.72913	22.85	23.64	24.13	23.54	0.645833	14.66	18.69	18.86	17.4033	2.37732	23.79	24.6	25.36	24.5833	0.785133	14.97	17.77	19.22	17.32	2.16044	23.6	25.92	25.74	25.0867	1.29063	16.22	18.44	19.84	18.1667	1.82541	26.41	27.65	27.97	27.3433	0.823974	20.33	24.02	23.42	22.59	1.98008	33.54	32.55	34.36	33.4833
370.4	13.5	17.13	19.25	16.6267	2.90786	23.09	24.05	23.92	23.6867	0.520801	14.64	17.62	18.37	16.8767	1.97298	22.62	24.58	25.07	24.09	1.29642	14.58	17.28	19.09	16.9833	2.26959	23.35	25.83	25.54	24.9067	1.35589	16.72	18.56	19.83	18.37	1.56368	26	27.24	28.2	27.1467	1.10297	20.98	23.73	23.22	22.6433	1.46289	34.28	34.26	34.31	34.2833
370.6	13.56	17.87	18.93	16.7867	2.84419	23.23	25.11	24.53	24.29	0.962705	14.63	17.28	17.75	16.5533	1.68215	23.22	24.61	24.59	24.14	0.796806	14.84	17.74	20.19	17.59	2.67815	22.92	25.22	25.11	24.4167	1.29732	16.53	18.64	20.23	18.4667	1.85608	27.01	26.96	28.15	27.3733	0.673078	20.4	23.59	23.48	22.49	1.81083	32.99	33.41	33.58	33.3267
370.8	13.97	18.23	18.7	16.9667	2.60581	23.54	24.59	24.89	24.34	0.708872	14.13	16.82	17.52	16.1567	1.7897	23.21	24.48	24.44	24.0433	0.721965	14.61	17.43	19.71	17.25	2.55476	23.75	25.76	24.49	24.6667	1.01658	16.36	18.73	20.63	18.5733	2.13931	28	27.08	28	27.6933	0.531162	19.89	24.35	23.12	22.4533	2.30353	33.4	33.21	33.98	33.53
371	14.37	17.22	17.46	16.35	1.71892	23.94	24.67	25.28	24.63	0.670895	14.81	17.21	18.32	16.78	1.79407	23.4	24.19	24.99	24.1933	0.795005	15.23	17.5	19.87	17.5333	2.32018	23.23	25.25	25.09	24.5233	1.12291	16.13	18.72	20.68	18.51	2.28226	28.68	27.36	27.67	27.9033	0.690242	19.71	24.29	22.52	22.1733	2.3096	32.55	33.78	33.08	33.1367
371.2	13.97	17.06	18.1	16.3767	2.14812	23.06	23.77	25.81	24.2133	1.4276	15.01	17.17	18.38	16.8533	1.70717	23.64	23.94	24.23	23.9367	0.295014	14.97	17.05	19.63	17.2167	2.33447	22.81	25.31	24.63	24.25	1.29259	16.68	18.91	20.3	18.63	1.82617	26.87	26.09	27.33	26.7633	0.626844	20.8	24.11	22.77	22.56	1.66496	33.29	33.84	33.93	33.6867
371.4	13.86	16.61	18.84	16.4367	2.49452	23.24	24.53	25.92	24.5633	1.34031	14.45	16.84	18.67	16.6533	2.11618	23.2	23.44	23	23.2133	0.220303	15.79	17.16	19.69	17.5467	1.97854	23.26	25.25	24.97	24.4933	1.07723	16.81	19.75	20.18	18.9133	1.83418	26.31	26.35	28.18	26.9467	1.06829	20.15	24.25	23.54	22.6467	2.19113	33.31	33.97	34.55	33.9433
371.6	14.06	16.29	19	16.45	2.47388	22.78	23.97	26.82	24.5233	2.07606	14.02	17.44	18.21	16.5567	2.2303	22.55	22.64	23.81	23	0.702922	15.78	17.48	20.3	17.8533	2.28301	22.89	25.02	24.87	24.26	1.18882	16.6	19.63	20.38	18.87	2.00132	26.76	26.4	28.38	27.18	1.0547	20.27	23.33	22.87	22.1567	1.65001	32.96	34.9	34.97	34.2767
371.8	13.97	16.18	18.95	16.3667	2.49524	22.65	23.25	26.89	24.2633	2.29446	14.35	17.86	18.32	16.8433	2.1715	22.1	22.9	24.32	23.1067	1.12434	16.05	17.54	19.82	17.8033	1.89875	24.14	24.5	25.04	24.56	0.45299	17.59	19.53	19.38	18.8333	1.07937	27.16	27.21	27.84	27.4033	0.37899	20.1	22.74	23.57	22.1367	1.81197	32.41	34.92	34.61	33.98
372	14.04	16.96	18.43	16.4767	2.23455	22.87	23.27	26.64	24.26	2.07082	14.12	17.37	18.05	16.5133	2.10039	23.12	23.79	24.45	23.7867	0.665006	15.7	18.07	20.15	17.9733	2.22657	24.03	24.58	24.87	24.4933	0.426654	17.84	19.28	18.97	18.6967	0.757914	26.53	26.15	28.82	27.1667	1.44438	19.71	22.79	23.74	22.08	2.10673	32.29	33.33	35.15	33.59
372.2	14.37	16.67	18.4	16.48	2.02171	23.62	22.31	25.67	23.8667	1.69353	14.31	17.14	18.94	16.7967	2.33402	22.98	23.43	24.57	23.66	0.819573	15.73	18.45	20.09	18.09	2.20218	24.11	24.33	24.74	24.3933	0.319739	17.49	19.02	18.32	18.2767	0.76592	26.5	26.14	28.53	27.0567	1.28858	19.12	23.1	23.93	22.05	2.57117	33.02	33.5	34.3	33.6067
372.4	14.42	17.4	18.97	16.93	2.31113	23.42	22.96	26.11	24.1633	1.70148	13.91	16.84	19.45	16.7333	2.77154	21.76	23.02	25.28	23.3533	1.78352	16.04	18.26	20.33	18.21	2.14544	23.75	24.37	24.85	24.3233	0.551483	17.08	19.44	18.45	18.3233	1.18509	26.36	26.1	27.73	26.73	0.875728	20.45	23.57	24.18	22.7333	2.00081	33.17	33.06	33.8	33.3433
372.6	14.71	17.99	19.56	17.42	2.47473	24.09	22.74	26.14	24.3233	1.71197	14.08	17	18.6	16.56	2.2919	23.44	23.19	24.94	23.8567	0.946485	15.49	17.8	20.75	18.0133	2.63648	24.62	23.98	24.47	24.3567	0.334714	17.5	19.63	19.35	18.8267	1.15743	26.45	25.56	28.1	26.7033	1.28881	20.41	22.82	23.88	22.37	1.77823	33.87	33.7	33.77	33.78
372.8	14.37	17.47	18.99	16.9433	2.3546	22.94	22.69	26.83	24.1533	2.32143	13.93	16.98	18.34	16.4167	2.25833	23.28	23.27	24.82	23.79	0.89202	14.48	17.44	20.41	17.4433	2.965	24.57	24.92	25.56	25.0167	0.502029	17.14	19.31	20.39	18.9467	1.65518	27.22	26.33	28.29	27.28	0.981377	19.31	22.47	23.71	21.83	2.26874	33.42	34.38	33.51	33.77
373	14.4	18.15	18.49	17.0133	2.26959	22.92	23.28	26.23	24.1433	1.81605	13.97	17.06	18.45	16.4933	2.29313	23.78	22.91	25.21	23.9667	1.16131	14.61	17.65	19.95	17.4033	2.67853	24.91	25.66	24.8	25.1233	0.46801	16.74	19.34	19.47	18.5167	1.54001	27.55	25.86	28.55	27.32	1.35967	19.56	23.55	23.58	22.23	2.31234	34.26	34.62	33.68	34.1867
373.2	14.22	17.92	18.3	16.8133	2.25392	24	23.04	25.55	24.1967	1.2665	13.64	16.71	18.79	16.38	2.59081	23.44	22.81	24.89	23.7133	1.0666	14.77	17.86	20.24	17.6233	2.74267	24.05	25.05	25.38	24.8267	0.692556	17.49	19	20.26	18.9167	1.38688	26.74	26.46	28.11	27.1033	0.882968	20.06	24.27	23.14	22.49	2.17897	35.12	34.67	33.74	34.51
373.4	13.92	18.35	18.69	16.9867	2.66125	23.45	22.94	26.24	24.21	1.77643	13.23	16.71	19.11	16.35	2.95648	22.96	23.28	25.65	23.9633	1.46943	14.18	18.19	20.19	17.52	3.06051	24.38	24.97	26.19	25.18	0.923093	17.27	18.87	20.51	18.8833	1.62004	26.5	26.08	27.6	26.7267	0.784942	19.53	23.84	23.05	22.14	2.29458	35.34	34.66	34.48	34.8267
373.6	13.51	18.27	19.2	16.9933	3.05228	23.31	23.48	26.61	24.4667	1.85813	13.76	16.66	18.07	16.1633	2.19751	22.92	24.13	25.14	24.0633	1.1115	14.48	18.76	19.78	17.6733	2.81214	24.31	24.98	25.23	24.84	0.47571	16.84	18.72	20.1	18.5533	1.63638	26.94	26.37	27.86	27.0567	0.75182	20.03	23.75	23.12	22.3	1.99095	34.58	34.26	35.53	34.79
373.8	13.27	18.07	19.24	16.86	3.16359	23.04	22.88	26.73	24.2167	2.17808	14.42	16.72	17.44	16.1933	1.57738	22.27	24.74	25.19	24.0667	1.57214	14.52	18.81	19.4	17.5767	2.66354	23.39	26.17	24.87	24.81	1.39097	17.6	18.73	20.33	18.8867	1.37173	27.03	26.1	28.45	27.1933	1.18348	20.85	23.58	23.04	22.49	1.44572	34.67	33.85	35.72	34.7467
374	12.99	18.18	19.08	16.75	3.2872	22.04	22.97	26.51	23.84	2.35858	14.55	16.3	17.34	16.0633	1.40998	22.46	24.66	25.07	24.0633	1.40358	15.3	18.93	19.06	17.7633	2.1343	23.45	26.56	24.95	24.9867	1.55532	18.05	18.53	20.22	18.9333	1.13984	26.67	26.61	27.94	27.0733	0.751155	20.06	23.03	24.2	22.43	2.13422	32.95	34.57	35.79	34.4367
374.2	13.36	17.12	20.02	16.8333	3.33924	21.93	23.37	25.93	23.7433	2.02596	14.94	16.55	18	16.4967	1.5307	22.39	24.31	24.61	23.77	1.20449	14.92	18.1	20.06	17.6933	2.59402	22.98	26.05	25.94	24.99	1.74158	17.93	18.89	21.59	19.47	1.89768	27.11	27.42	27.99	27.5067	0.446356	21.13	23.17	23.56	22.62	1.30503	33.08	34.45	34.85	34.1267
374.4	14.26	17.27	20.18	17.2367	2.96014	23.19	23.41	25.16	23.92	1.07949	15.22	16	17.95	16.39	1.40616	22.91	24.47	24.78	24.0533	1.00221	14.22	18.03	19.89	17.38	2.89035	23.09	25.44	25.04	24.5233	1.25731	17	18.96	21.46	19.14	2.23544	26.5	26.77	28.16	27.1433	0.890749	21.31	23.2	23.55	22.6867	1.205	33.03	34.45	34.39	33.9567
374.6	13.29	17.56	19.91	16.92	3.35608	23.44	23.65	25.14	24.0767	0.926841	15.08	16.66	17.32	16.3533	1.15106	23.09	24.75	24.84	24.2267	0.98541	14.49	17.87	19.63	17.33	2.6122	23.27	24.9	25.9	24.69	1.32752	16.89	18.47	20.21	18.5233	1.66064	26.73	27.96	28.34	27.6767	0.841566	20.77	23.58	23.08	22.4767	1.49901	33.67	33.16	34.49	33.7733
374.8	14.05	17.22	18.98	16.75	2.49838	23.04	24.57	24.88	24.1633	0.985106	14.71	16.04	17.8	16.1833	1.54998	23.03	24.74	25	24.2567	1.07025	14.66	18.95	20.24	17.95	2.92132	23.79	25.29	26.47	25.1833	1.34318	16.94	18.32	20.13	18.4633	1.59982	26.81	27.39	28.62	27.6067	0.924247	20.15	23.2	23.38	22.2433	1.81511	33.29	33.96	33.86	33.7033
375	13.68	17.59	18.83	16.7	2.68788	23.54	25.17	24.33	24.3467	0.815128	15.51	16.23	16.94	16.2267	0.715006	23.15	24.19	24.82	24.0533	0.843347	14.2	18.68	20.64	17.84	3.30115	24.18	24.75	26.62	25.1833	1.27641	16.56	18.75	19.96	18.4233	1.72338	26.67	27.22	28.09	27.3267	0.715984	20.28	23.69	23.1	22.3567	1.82248	32.88	33.39	34.08	33.45
375.2	14.01	18.13	18.74	16.96	2.57292	23.25	24.63	24.01	23.9633	0.691183	15.32	16.44	17.2	16.32	0.945727	22.8	24.03	25.42	24.0833	1.31081	14.81	18.46	19.85	17.7067	2.60308	24.1	24.27	27.14	25.17	1.70819	16.54	18.75	19.92	18.4033	1.71646	26.46	27.11	28.2	27.2567	0.879223	20.29	23.77	23.47	22.51	1.92842	32.83	33.54	34.38	33.5833
375.4	12.93	17.93	18.03	16.2967	2.91605	23.7	24.7	24.03	24.1433	0.509542	15.19	16.9	17.04	16.3767	1.03006	22.53	24.56	24.99	24.0267	1.31386	14.55	18.16	20.22	17.6433	2.87009	23.72	24.17	26.76	24.8833	1.64074	16.8	19.5	19.58	18.6267	1.58245	26.44	26.97	28.16	27.19	0.880852	19.54	24.28	22.91	22.2433	2.43931	33.26	33.2	35.13	33.8633
375.6	13.76	17.25	18.55	16.52	2.47703	24.57	24.64	24.61	24.6067	0.0351188	15.29	16.69	17.2	16.3933	0.988956	21.76	24.42	24.31	23.4967	1.505	14.51	18.42	20.4	17.7767	2.99724	23.71	24.97	26.36	25.0133	1.32553	16.75	18.75	19.39	18.2967	1.37715	26.69	26.34	28.11	27.0467	0.937354	19.44	24.36	23.36	22.3867	2.60041	33.18	32.61	34.89	33.56
375.8	14.25	16.85	18.68	16.5933	2.22613	23.2	25.28	24.89	24.4567	1.10564	14.39	16.3	16.45	15.7133	1.14849	21.87	24.29	24.71	23.6233	1.53288	14.59	19.29	19.8	17.8933	2.87211	24.09	24.65	25.91	24.8833	0.932166	16.89	19.87	19.39	18.7167	1.60004	26.97	26.14	28.03	27.0467	0.94733	19.21	24.26	23.51	22.3267	2.72504	33.04	32.09	33.97	33.0333
376	14.42	16.42	18.63	16.49	2.10587	23.27	25.27	24.86	24.4667	1.05642	14.22	16.18	17.21	15.87	1.51891	21.5	23.93	24.5	23.31	1.5932	15.11	18.75	19.98	17.9467	2.53244	23.24	24.75	25.83	24.6067	1.30094	16.41	20.36	19.41	18.7267	2.06175	26.66	26.07	28.31	27.0133	1.16105	19.99	24.11	23.15	22.4167	2.15567	32.99	31.92	33.47	32.7933
376.2	14.08	16.48	18.53	16.3633	2.22729	23.5	25.6	25.45	24.85	1.17154	14.21	16.77	18.03	16.3367	1.94652	22.67	24.09	24.13	23.63	0.831625	15.33	18.2	20.42	17.9833	2.55191	23.29	25.29	26.03	24.87	1.41746	16.5	19.56	19.46	18.5067	1.73854	26.55	26.23	29.15	27.31	1.6015	19.7	23.75	23.26	22.2367	2.21044	32.6	33.19	33.85	33.2133
376.4	14.04	16.45	18.33	16.2733	2.15045	23.2	25.06	24.05	24.1033	0.931146	14.17	15.93	18.22	16.1067	2.03077	22.26	23.77	24.18	23.4033	1.01115	15.22	18.09	20.9	18.07	2.84005	23.17	25.2	26.06	24.81	1.48395	16.4	19.3	19.66	18.4533	1.78733	26.3	26.17	29	27.1567	1.5977	19.64	23.5	23.08	22.0733	2.11777	32.55	32.87	34.12	33.18
376.6	14.19	16.5	18.31	16.3333	2.06505	22.85	24.38	24.52	23.9167	0.926409	14.08	15.93	18.41	16.14	2.17263	23	23.85	24.17	23.6733	0.604676	15.02	18.15	20.18	17.7833	2.59947	23.4	24.44	25.54	24.46	1.07014	16.93	18.43	19.04	18.1333	1.08583	26.31	25.87	29.17	27.1167	1.7918	20.04	22.61	23.09	21.9133	1.64001	32.78	33.52	34.14	33.48
376.8	14.1	16.39	17.81	16.1	1.87192	22.47	23.89	24.4	23.5867	1.00012	14.56	15.9	17.6	16.02	1.52355	23.57	23.79	23.97	23.7767	0.200333	14.76	17.33	19.51	17.2	2.37767	23.97	24.97	26.17	25.0367	1.10151	16.55	17.97	18.78	17.7667	1.12882	26.68	25.67	29.23	27.1933	1.83468	19.77	22.79	23.01	21.8567	1.81045	33.57	33.49	35.38	34.1467
377	14.14	16.14	18.59	16.29	2.22879	22.68	23.47	25.78	23.9767	1.61091	14.13	16.72	16.95	15.9333	1.56596	23.75	23.93	24.56	24.08	0.425323	14.89	17.59	19.48	17.32	2.30688	24.54	24.84	26.35	25.2433	0.970069	16.52	18.96	20.12	18.5333	1.83753	27.68	25.74	27.96	27.1267	1.20902	19.83	23.37	23.25	22.15	2.01007	33.41	33.3	34.19	33.6333
377.2	13.77	17.06	18.9	16.5767	2.59893	22.34	24.07	25.13	23.8467	1.40834	14.84	16.74	16.51	16.03	1.03697	22.61	24.52	24.46	23.8633	1.08583	15.24	17.62	20.27	17.71	2.51621	23.4	24.52	25.11	24.3433	0.868581	16.79	18.64	21.26	18.8967	2.24603	28.3	25.57	27.91	27.26	1.47652	19.14	23.36	22.79	21.7633	2.28968	33.88	32.85	34.6	33.7767
377.4	14.26	17.17	18.36	16.5967	2.10927	22.29	23.24	25.1	23.5433	1.42935	14.67	16.64	16.38	15.8967	1.07025	22.11	24.61	24.52	23.7467	1.41811	15.12	17.37	20.26	17.5833	2.57663	23.49	24.19	25.15	24.2767	0.833387	16.5	20.41	20.11	19.0067	2.17601	28.32	25.84	27.69	27.2833	1.28904	19.03	24.38	22.77	22.06	2.74476	34.08	33.17	34.84	34.03
377.6	14.43	17.3	17.54	16.4233	1.73044	22.91	23.48	25.36	23.9167	1.28204	14.16	17.15	16.77	16.0267	1.62771	22.25	23.88	24.44	23.5233	1.13773	15.33	18.04	20.74	18.0367	2.705	22.25	23.84	25.17	23.7533	1.46193	17.15	20.21	20.22	19.1933	1.76959	27.75	25.98	28.09	27.2733	1.13289	19.04	22.87	23.19	21.7	2.30918	34.07	32.38	35.41	33.9533
377.8	14.13	17.46	17.94	16.51	2.07507	22.8	23.97	26.29	24.3533	1.7763	14.18	17.28	17.41	16.29	1.82847	22.07	23.8	24.92	23.5967	1.43584	14.68	17.77	20.7	17.7167	3.01035	22.58	24.6	25.74	24.3067	1.60029	17.33	19.69	20.13	19.05	1.50572	26.9	25.89	28.63	27.14	1.38568	18.3	23.11	23.03	21.48	2.75425	33.49	32.89	35.86	34.08
378	13.56	17.54	17.95	16.35	2.42489	22.28	23.58	25.26	23.7067	1.49403	13.7	17.23	17.24	16.0567	2.04094	22.55	24.37	24.29	23.7367	1.02846	14.09	18.53	19.65	17.4233	2.94057	24.53	24.95	26.09	25.19	0.807217	17.57	19.08	19.98	18.8767	1.2178	27.28	25.47	28.87	27.2067	1.70119	18.19	22.47	22.02	20.8933	2.35194	33.12	32.95	34.99	33.6867
378.2	13.2	16.9	18.52	16.2067	2.72693	22.56	24.3	24.65	23.8367	1.11939	13.5	17.31	17.68	16.1633	2.31392	21.96	24.46	25.25	23.89	1.71747	14.5	18.03	19.7	17.41	2.65486	24.23	24.8	26.06	25.03	0.936429	17.73	19.52	20.46	19.2367	1.38688	27.46	25.05	28.56	27.0233	1.79528	19.5	22.23	21.49	21.0733	1.41189	32.75	33.6	34.96	33.77
378.4	14.08	17.11	17.69	16.2933	1.93862	22.63	24.11	24.58	23.7733	1.01766	14.51	17.85	18.22	16.86	2.04355	22.21	24.16	25.88	24.0833	1.8362	14.53	18.07	19.84	17.48	2.70372	23.49	25.44	25.28	24.7367	1.0826	17.25	19.12	19.84	18.7367	1.33687	26.54	25.66	28.61	26.9367	1.51447	19.63	22.25	21.94	21.2733	1.43158	32.38	32.73	34.58	33.23
378.6	13.54	17.3	17.47	16.1033	2.22154	23.05	23.98	24.48	23.8367	0.725695	14.17	17.81	18.24	16.74	2.23605	21.71	23.55	25.01	23.4233	1.65364	14.59	17.58	19.59	17.2533	2.51596	23.36	25.26	25.72	24.78	1.25108	17.14	18.79	20.19	18.7067	1.52671	26.51	25.74	28.18	26.81	1.24736	19.69	21.15	22.79	21.21	1.55087	33.12	33.59	34.19	33.6333
378.8	14.03	17.41	17.52	16.32	1.98396	22.8	23.99	24.44	23.7433	0.847368	14.78	17.51	18.91	17.0667	2.10039	22.31	22.6	25.61	23.5067	1.8273	14.67	17.49	19.54	17.2333	2.44512	23.6	24.55	25.09	24.4133	0.754343	17.06	18.51	20.3	18.6233	1.62297	26.27	25.74	27.58	26.53	0.947154	19.98	20.98	23.35	21.4367	1.73079	32.79	33.71	35.38	33.96
379	13.56	18.44	18.02	16.6733	2.70439	23.16	23.94	24.11	23.7367	0.50659	15.38	17.4	18.2	16.9933	1.45332	21.62	23.89	25.36	23.6233	1.88421	14.53	18.01	19.85	17.4633	2.7018	23.5	25.38	25.6	24.8267	1.15418	16.6	18.79	20.19	18.5267	1.80943	27.7	26.49	27.63	27.2733	0.679289	20.03	21.58	23.4	21.67	1.6868	32.53	34.3	34.98	33.9367
379.2	13.94	18.13	18.45	16.84	2.51657	23.97	24.08	24.92	24.3233	0.519647	14.99	17.14	17.93	16.6867	1.52152	21.79	23.7	24.96	23.4833	1.59607	14.28	18.45	20.45	17.7267	3.14796	23.64	25.17	24.78	24.53	0.795047	17.13	18.95	20.53	18.87	1.70141	28.15	26.79	27.28	27.4067	0.688791	20.24	21.42	23.4	21.6867	1.59679	32.27	33.33	35.15	33.5833
379.4	13.85	18.28	18.57	16.9	2.64535	23.92	24.53	25.6	24.6833	0.850431	14.91	17.03	17.49	16.4767	1.37613	22.18	23.94	25.02	23.7133	1.4335	14.44	18.26	21.1	17.9333	3.342	23.93	25.76	25.4	25.03	0.969484	16.96	19	19.97	18.6433	1.53637	26.83	27	27.53	27.12	0.365103	20.4	21.88	22.83	21.7033	1.2246	32.36	33.44	34.29	33.3633
379.6	13.55	18.6	18.46	16.87	2.87606	23.12	24.84	26.07	24.6767	1.48177	14.49	17.38	17.59	16.4867	1.73235	22.19	24.95	24.38	23.84	1.45709	14.39	18.08	20.9	17.79	3.26467	23.67	25.9	24.77	24.78	1.11503	16.65	19.66	20.47	18.9267	2.01282	26.04	28.06	27.77	27.29	1.0922	19.84	22.11	22.74	21.5633	1.52533	32.11	33.26	34.83	33.4
379.8	13.35	17.51	18.63	16.4967	2.78204	22.51	24.18	26.4	24.3633	1.95147	14.02	17.77	17.7	16.4967	2.14514	23.26	24.95	23.67	23.96	0.881533	14.45	18.16	20.99	17.8667	3.27985	24.26	25.66	25.58	25.1667	0.786215	16.9	19.3	20.98	19.06	2.05056	25.4	27.94	27.96	27.1	1.47228	19.72	22.12	21.74	21.1933	1.29001	32.42	33.44	35.56	33.8067
380	13.12	17.88	19.21	16.7367	3.20194	22.64	24.12	26.22	24.3267	1.79893	14.06	18.08	17.24	16.46	2.12047	23.37	24.09	22.79	23.4167	0.651255	14.58	17.47	20.18	17.41	2.80048	24.32	25.66	25.48	25.1533	0.727278	17.74	19.37	21.17	19.4267	1.7157	25.13	26.93	28.1	26.72	1.49609	19.57	22.47	21.91	21.3167	1.53835	32.69	32.5	35.06	33.4167
380.2	13.37	17.68	19.74	16.93	3.25055	23.02	23.89	26.05	24.32	1.5601	13.53	17.41	17.38	16.1067	2.23151	23.54	24.14	22.93	23.5367	0.605007	14.49	17.3	20.19	17.3267	2.85009	24.01	24.55	24.58	24.38	0.32078	16.92	19.85	20.55	19.1067	1.92578	25.86	26.22	28.34	26.8067	1.34005	20.5	22.41	22.57	21.8267	1.15171	33.16	32.48	34.92	33.52
380.4	13.71	17.2	19.83	16.9133	3.07005	22.23	23.59	26.05	23.9567	1.93622	12.76	16.98	17.23	15.6567	2.5117	23.96	23.14	23.54	23.5467	0.410041	14.5	17.31	20.12	17.31	2.81	23.11	24.31	25.09	24.17	0.997397	16.27	19.31	20.4	18.66	2.14035	25.64	26.78	27.33	26.5833	0.861994	20.59	22.45	23.38	22.14	1.4206	33.18	31.61	34.98	33.2567
380.6	14.27	16.74	20.28	17.0967	3.02083	21.92	23.64	26.24	23.9333	2.17489	13.32	17.03	17.38	15.91	2.24982	24.13	23.44	23.38	23.65	0.416773	14.05	17.59	20.56	17.4	3.25916	23.69	24.87	26.04	24.8667	1.175	16.21	19.82	20.35	18.7933	2.25287	26.22	26.94	27.36	26.84	0.576541	20.44	22.65	24.36	22.4833	1.96531	32.56	31.51	34.69	32.92
380.8	14.34	16.71	19.48	16.8433	2.57259	22.63	23.61	25.88	24.04	1.66712	13.81	16.97	17.92	16.2333	2.15175	24.24	23.6	23.91	23.9167	0.320052	14	17.57	20.15	17.24	3.08825	24.45	25.15	26.42	25.34	0.998649	16.88	19.61	19.7	18.73	1.60278	25.83	26.95	26.94	26.5733	0.643765	19.85	23.29	24.19	22.4433	2.29053	32.37	32.27	34.05	32.8967
381	14.42	16.98	20.61	17.3367	3.11038	23.27	23.16	26.43	24.2867	1.857	13.22	16.64	17.66	15.84	2.3256	22.9	23.86	24.53	23.7633	0.819288	14.16	17.61	20.64	17.47	3.24227	23.66	25.43	27.12	25.4033	1.73015	17.02	19	19.54	18.52	1.3268	26.58	26.81	27.76	27.05	0.62554	20.32	22.66	23.48	22.1533	1.6398	31.36	31.66	34.04	32.3533
381.2	14.01	17.28	20.74	17.3433	3.36545	23.37	23.23	25.57	24.0567	1.31245	13.01	16.61	17.34	15.6533	2.31811	23.21	23.03	24.53	23.59	0.819024	13.68	17.85	20.17	17.2333	3.28865	23.24	24.73	25.92	24.63	1.3428	16.91	18.9	20	18.6033	1.56622	27.13	26.4	27.5	27.01	0.559732	19.7	22.33	23.06	21.6967	1.76727	32.03	31.59	34.02	32.5467
381.4	13.31	16.92	19.66	16.63	3.18492	22.7	23.64	25.55	23.9633	1.45225	13.41	15.92	17.39	15.5733	2.01252	22.83	23.61	24.75	23.73	0.965609	14.07	17.42	20.41	17.3	3.1717	25	24.14	26.43	25.19	1.15676	16.91	18.89	20.11	18.6367	1.61497	27.11	26.36	27.66	27.0433	0.652559	20.45	22.1	23.88	22.1433	1.71541	31.56	32.91	33.62	32.6967
381.6	14.35	16.49	19.5	16.78	2.58722	22	24.48	25.9	24.1267	1.97386	13.95	15.97	17.83	15.9167	1.94055	23.03	23.85	24.79	23.89	0.880682	14.28	17.59	19.64	17.17	2.70457	24.22	24.87	27.04	25.3767	1.4767	16.63	19.5	19.53	18.5533	1.66572	26.43	26.53	28.21	27.0567	1.00007	20.16	21.6	24.31	22.0233	2.10714	31.35	33.59	32.81	32.5833
381.8	14.71	16.76	19.01	16.8267	2.15078	22.23	24.29	25.17	23.8967	1.50895	13.46	15.31	17.5	15.4233	2.02238	22.75	23.83	24.29	23.6233	0.790527	14.37	17.61	19.82	17.2667	2.74117	24.8	24.65	26.39	25.28	0.96421	16.98	20.22	19.36	18.8533	1.67837	26.1	26.98	28.08	27.0533	0.992035	19.57	21.76	24.12	21.8167	2.27553	31.85	33.31	33.06	32.74
382	14.22	17.17	18.12	16.5033	2.03367	22.5	24.13	25.36	23.9967	1.43465	13.11	15.78	17.93	15.6067	2.41467	23.43	23.75	24.89	24.0233	0.76742	14.28	18.17	19.85	17.4333	2.85714	25.03	24.87	26.4	25.4333	0.840972	16.49	20.17	19.77	18.81	2.01911	26.15	27.68	28.74	27.5233	1.30209	19.04	21.34	23.72	21.3667	2.34011	31.94	33.43	33.46	32.9433
382.2	14.45	17.15	18.91	16.8367	2.24645	22.32	24.04	25.33	23.8967	1.51011	12.7	16.03	17.87	15.5333	2.62054	23.71	24.16	23.67	23.8467	0.272091	14.82	18.16	20.2	17.7267	2.71605	24.26	23.99	27	25.0833	1.66536	16.16	19.99	20.06	18.7367	2.23173	26.35	27.41	27.15	26.97	0.552449	20.08	21.6	23.95	21.8767	1.94978	32.79	33.38	33.83	33.3333
382.4	14.03	17.09	17.93	16.35	2.05261	22.36	24.73	25.72	24.27	1.72659	14.43	16.46	18.16	16.35	1.86743	23.35	24.79	23.52	23.8867	0.786914	15.17	18.16	20.83	18.0533	2.83151	24.81	24.48	26.13	25.14	0.873098	16.21	19.63	21.57	19.1367	2.71384	25.42	26.07	28.95	26.8133	1.87873	20.06	22.12	23.65	21.9433	1.80151	32.78	32.8	33.16	32.9133
382.6	13.56	16.97	18.94	16.49	2.72193	22.32	24.45	25.8	24.19	1.75451	13.57	16.43	17.99	15.9967	2.24164	23.71	25.34	24.37	24.4733	0.819898	15.12	18.22	20.76	18.0333	2.82463	25.01	24.97	26.15	25.3767	0.670025	17.35	19.4	21.63	19.46	2.14063	25.57	26.61	28.97	27.05	1.74218	20.67	21.89	23.21	21.9233	1.27033	33.14	32.83	33.57	33.18
382.8	13.42	17.4	19.36	16.7267	3.0267	23.04	24.14	26.26	24.48	1.6367	14.22	17.3	17.99	16.5033	2.0073	23.54	25.1	25.44	24.6933	1.01318	15.23	17.88	21.61	18.24	3.2052	24.71	25.57	26.47	25.5833	0.880076	17.43	19.73	21.58	19.58	2.07906	26.69	26.87	28.29	27.2833	0.876432	21.02	22.4	23.57	22.33	1.27644	31.79	31.9	33.08	32.2567
383	13.23	17.31	19.28	16.6067	3.08571	23.02	24.39	25.9	24.4367	1.44057	14	16.55	17.76	16.1033	1.91938	23.35	25.4	24.7	24.4833	1.04203	15.03	17.88	21.67	18.1933	3.33107	24.19	24.41	25.44	24.68	0.667308	17.79	19.92	21.12	19.61	1.68651	26.6	26.74	28.03	27.1233	0.78831	20.56	22.46	23.95	22.3233	1.69913	31.49	31.47	32.66	31.8733
383.2	13.98	16.9	18.66	16.5133	2.36384	23.5	24.18	25.57	24.4167	1.0551	13.45	16.44	17.24	15.71	1.99767	22.99	24.89	24.74	24.2067	1.05633	15.46	17.44	22.56	18.4867	3.6639	24.01	24.34	25.44	24.5967	0.748755	17.13	20.01	21.66	19.6	2.29266	26.24	26.48	28.61	27.11	1.30457	20.6	22.89	23.97	22.4867	1.72082	31.77	31.23	31.95	31.65
383.4	13.48	16.45	17.9	15.9433	2.25314	23.05	24.32	25.64	24.3367	1.29508	12.95	16.61	17.32	15.6267	2.34509	22.66	24.42	24.44	23.84	1.02196	14.83	17.89	22.5	18.4067	3.86101	24.39	24.16	25.26	24.6033	0.580201	16.61	19.85	21.67	19.3767	2.56299	26.52	26.04	27.75	26.77	0.881986	20.67	21.84	24.69	22.4	2.06768	31.45	30.8	32.22	31.49
383.6	13.45	16.37	18.97	16.2633	2.76155	23.09	24.04	25.51	24.2133	1.21928	13.55	16.49	17.73	15.9233	2.14684	22.01	24.29	24.25	23.5167	1.30496	14.78	17.22	21.99	17.9967	3.66721	23.77	23.7	24.86	24.11	0.650461	16.22	19.72	21.38	19.1067	2.63411	25.9	26.64	28.58	27.04	1.38405	20.05	21.12	24.81	21.9933	2.49729	31.25	31.68	33.02	31.9833
383.8	14.03	15.53	18.65	16.07	2.35686	23.6	23.82	25.59	24.3367	1.09098	14.23	16.7	17.6	16.1767	1.74489	22.19	24.15	24.34	23.56	1.19025	14.99	17.1	21.42	17.8367	3.27769	24.32	23.99	25.42	24.5767	0.748755	15.97	19.79	20.9	18.8867	2.58616	25.12	26.08	28.19	26.4633	1.57049	19.72	21.92	24.67	22.1033	2.48009	31.51	31.57	33.13	32.07
384	14.14	16.38	19.08	16.5333	2.47357	23.2	24.45	25.46	24.37	1.13212	13.35	17.01	18.03	16.13	2.46098	21.89	23.79	24.08	23.2533	1.18955	15.05	17.94	21.23	18.0733	3.09216	24.11	23.64	25.53	24.4267	0.983988	15.6	20.15	21.11	18.9533	2.94347	25.16	26.49	27.48	26.3767	1.16414	19.69	21.46	24.33	21.8267	2.34163	31.55	31.69	32.06	31.7667
384.2	13.43	15.71	18.7	15.9467	2.64296	22.87	24.03	24.97	23.9567	1.05192	14.09	16.92	18.78	16.5967	2.36166	21.1	23.42	24.13	22.8833	1.58469	15.08	17.63	20.88	17.8633	2.90703	24.2	23.42	25.77	24.4633	1.19693	16.4	20.55	20.53	19.16	2.39025	25.86	26.12	27.24	26.4067	0.733303	19.56	21.5	23.75	21.6033	2.09691	31.86	32.42	33	32.4267
384.4	12.84	16.11	18.97	15.9733	3.06728	23.02	25.17	24.54	24.2433	1.10528	14.7	17.24	18.49	16.81	1.93124	20.34	23.72	23.95	22.67	2.02111	15.04	17.28	20.95	17.7567	2.98369	24.77	24.09	27.13	25.33	1.59549	15.98	20.17	20.83	18.9933	2.63041	26.13	25.99	27.59	26.57	0.886115	19.6	21.29	23.43	21.44	1.9194	31.55	30.71	33.36	31.8733
384.6	13.12	16.08	18.23	15.81	2.56568	22.81	25.27	25.2	24.4267	1.40051	14.61	17.39	18.02	16.6733	1.81445	21.89	23.98	24.45	23.44	1.36275	14.62	17.95	21.04	17.87	3.21075	24.5	23.85	26.95	25.1	1.63478	15.99	20.17	20.81	18.99	2.61771	26.42	26.47	26.95	26.6133	0.292632	19.48	22.39	23.4	21.7567	2.0353	31.38	31.44	33.41	32.0767
384.8	13.08	16.17	18.88	16.0433	2.90207	22	25.22	25.72	24.3133	2.01894	14.92	17.78	17.59	16.7633	1.5992	21.58	23.67	24.49	23.2467	1.50048	14.79	17.92	20.3	17.67	2.76349	24.89	23.93	26.04	24.9533	1.05642	16.86	19.4	21.14	19.1333	2.15242	25.73	26.64	26.74	26.37	0.556507	20.04	22.16	22.59	21.5967	1.36515	31.68	31.51	34.24	32.4767
385	13.04	16.43	19.01	16.16	2.99414	22.49	24.81	25.32	24.2067	1.50839	14.84	16.67	17.55	16.3533	1.38247	21.35	23.52	24.42	23.0967	1.57817	14.31	17.63	20.36	17.4333	3.02979	25.18	24.7	26.25	25.3767	0.793494	17.05	19.41	20.93	19.13	1.9551	25.79	27.19	27.68	26.8867	0.980833	20.09	21.88	23.36	21.7767	1.63745	32	32.21	34.01	32.74
385.2	13.24	16.41	18.85	16.1667	2.8129	22.3	24.49	24.81	23.8667	1.36617	14.13	16.97	17.22	16.1067	1.7164	22.19	23.93	24.99	23.7033	1.41369	15.73	17.64	20.35	17.9067	2.32152	24.83	24.97	25.52	25.1067	0.364737	16.83	18.87	21.16	18.9533	2.1662	26.14	27	26.87	26.67	0.463573	20.11	22.56	22.8	21.8233	1.48863	32.48	31.9	33.42	32.6
385.4	13.21	16.78	18.33	16.1067	2.62557	22.95	25.02	24.87	24.28	1.15425	14.3	17.19	17.98	16.49	1.93729	22.08	23.55	25.28	23.6367	1.60176	14.87	17.85	20.21	17.6433	2.67599	25.25	25.27	24.97	25.1633	0.16773	16.47	19.08	20.77	18.7733	2.16634	26.74	28.04	27.52	27.4333	0.654319	20.1	23.48	22.6	22.06	1.75351	30.82	31.52	34.29	32.21
385.6	13.39	17.23	18.6	16.4067	2.70082	23.31	24.91	24.66	24.2933	0.860717	13.97	17.16	17.41	16.18	1.91799	21.77	23.11	25.46	23.4467	1.8679	14.9	18.42	20.48	17.9333	2.82165	24.68	24.54	25.57	24.93	0.558659	17.09	18.7	20.95	18.9133	1.93882	26.87	27.93	27.91	27.57	0.6063	20.45	22.82	23.66	22.31	1.66466	31.41	31.71	34.55	32.5567
385.8	13.53	17.62	18.98	16.71	2.83667	22	24.92	24.9	23.94	1.68012	14.04	17.74	17.51	16.43	2.07299	22.38	23.12	24.32	23.2733	0.979047	14.84	18.29	20.54	17.89	2.87098	24.08	24.84	24.89	24.6033	0.453909	16.75	18.64	20.56	18.65	1.90502	26.62	27.32	28.93	27.6233	1.1845	20.4	22.63	23.02	22.0167	1.41359	31.27	32.81	34.56	32.88
386	13.63	16.82	19.14	16.53	2.76642	22.31	23.87	24.8	23.66	1.25821	13.58	17.77	18.09	16.48	2.51657	22.2	24.59	23.57	23.4533	1.19926	14.31	17.28	19.89	17.16	2.79193	24.46	24.02	25.08	24.52	0.532541	17.03	18.1	21.32	18.8167	2.23299	27.04	26.9	28.27	27.4033	0.753813	20.43	22.09	23.66	22.06	1.61521	30.9	32.77	33.3	32.3233
386.2	13.98	16.57	19.12	16.5567	2.57003	22.07	23.55	24.48	23.3667	1.21541	13.95	18.09	18.13	16.7233	2.40186	22.87	23.29	23.79	23.3167	0.460579	14.01	16.85	20.49	17.1167	3.24822	24.29	24.63	26.21	25.0433	1.02456	17.39	18.16	21.2	18.9167	2.01456	26.98	26.8	28.15	27.31	0.733008	20.47	22.39	23.09	21.9833	1.35652	30.38	31.56	34	31.98
386.4	13.84	16.47	19.31	16.54	2.73567	22.56	23.97	24.89	23.8067	1.17356	14.33	18.58	18.93	17.28	2.56076	22.16	23.19	23.44	22.93	0.678454	14	16.97	20.13	17.0333	3.06549	24.06	24.43	25.79	24.76	0.910988	17.37	17.61	20.71	18.5633	1.86294	26.9	26.29	28.06	27.0833	0.899129	20.11	21.92	23.16	21.73	1.53385	30.73	31.02	33.12	31.6233
386.6	13.01	16.68	18.89	16.1933	2.97006	22.79	23.96	24.8	23.85	1.0095	14.03	18.12	18.65	16.9333	2.52829	22.09	23.3	24.63	23.34	1.27047	13.66	18.33	20.01	17.3333	3.29023	23.52	23.51	25.56	24.1967	1.18069	18.59	17.48	20.1	18.7233	1.31508	27.33	26.65	27.93	27.3033	0.640417	19.67	22.47	23.96	22.0333	2.17808	30.7	32.75	34.86	32.77
386.8	12.35	16.85	19.52	16.24	3.62371	23.46	24.4	24.65	24.17	0.627455	13.89	17.87	18.76	16.84	2.59324	21.49	23.38	24.13	23	1.3604	14.22	18.78	19.91	17.6367	3.01238	23.28	23.68	25.79	24.25	1.34859	17.84	17.6	19.86	18.4333	1.24134	26.98	26.26	27.65	26.9633	0.69515	19.15	22.24	23.95	21.78	2.43284	30.58	33.25	34.27	32.7
387	12.43	16.97	19.11	16.17	3.4111	23.67	23.92	25.01	24.2	0.712531	14.35	17.71	18.32	16.7933	2.13786	22.6	24.72	23.85	23.7233	1.06566	13.85	18.71	19.89	17.4833	3.2014	23.24	23.59	26.1	24.31	1.56003	18.07	17.57	20.23	18.6233	1.41369	27.21	26.13	26.96	26.7667	0.565361	19.56	22.41	23.24	21.7367	1.93019	31.2	32.19	34.2	32.53
387.2	13.25	16.91	18.73	16.2967	2.79101	22.65	23.18	24.8	23.5433	1.1201	14.82	17.68	19.06	17.1867	2.16262	21.87	25.51	23.47	23.6167	1.82443	13.74	19.66	19.47	17.6233	3.36441	23.47	23.49	26.26	24.4067	1.60506	17.95	17.82	20.03	18.6	1.24012	26.77	26.99	26.82	26.86	0.115326	19.47	21.97	22.95	21.4633	1.79447	32.09	32.09	33.95	32.71
387.4	13.91	17.28	19.51	16.9	2.81927	22.83	22.8	25.06	23.5633	1.29624	14.37	17.36	19.19	16.9733	2.43315	22.04	25.12	23.99	23.7167	1.55809	14.1	18.67	19.48	17.4167	2.90073	23.75	23.84	26.7	24.7633	1.67781	17.25	18.04	19.46	18.25	1.11987	26.28	27.72	26.95	26.9833	0.720578	19.35	21.54	23.55	21.48	2.10064	31.38	31.73	34.1	32.4033
387.6	12.8	16.7	19.59	16.3633	3.4075	21.57	22.33	24.86	22.92	1.72253	14.16	17.7	18.94	16.9333	2.48051	22.85	24.76	24.26	23.9567	0.990471	14.55	18.87	19.14	17.52	2.57564	23.45	24.58	25.95	24.66	1.25192	17.5	18.11	19.75	18.4533	1.16363	26.26	27.96	26.44	26.8867	0.933881	19.33	21.33	22.56	21.0733	1.63022	30.74	30.76	33.61	31.7033
387.8	12.92	16.56	18.99	16.1567	3.05503	21.89	22.36	25.82	23.3567	2.14621	14.1	17.47	18.58	16.7167	2.33307	23.01	24.5	23.81	23.7733	0.745676	14.95	18.95	19.39	17.7633	2.44633	22.72	23.84	25.87	24.1433	1.59676	17.49	18.08	19.48	18.35	1.02211	25.7	27.26	26.9	26.62	0.816823	19.73	21.77	23.09	21.53	1.69281	31.87	31.01	32.84	31.9067
388	13.55	17.16	18.25	16.32	2.46002	23.12	22.34	25.69	23.7167	1.75289	14.41	18.05	18.13	16.8633	2.12503	23.3	24.53	23.23	23.6867	0.731186	15.1	19.1	19.07	17.7567	2.30079	22.7	22.76	26.15	23.87	1.97477	17.66	18.06	20.45	18.7233	1.50865	25.95	27.91	26.86	26.9067	0.980833	19.07	20.91	22.14	20.7067	1.54507	31.41	30.72	32.36	31.4967
388.2	13.47	16.92	18.54	16.31	2.58946	22.57	22.97	25.37	23.6367	1.51438	14.44	17.78	17.71	16.6433	1.90846	22.31	24.26	24.24	23.6033	1.1201	15.29	18.57	19.58	17.8133	2.24286	22.81	22.9	25.72	23.81	1.65472	17.04	17.72	20.66	18.4733	1.92399	25.42	26.26	27.47	26.3833	1.03055	18.16	20.6	22.53	20.43	2.18995	31.47	30.79	32.32	31.5267
388.4	13.73	16.14	18.52	16.13	2.39502	23.11	23.74	25.65	24.1667	1.32266	14.02	17.08	18.63	16.5767	2.34585	22.02	24.47	24.28	23.59	1.36297	15.21	19.05	19.48	17.9133	2.35101	22.82	23.63	25.58	24.01	1.4187	17.28	17.56	20.84	18.56	1.97949	25.71	25.77	27	26.16	0.72808	18.74	20.8	22.15	20.5633	1.71727	31.74	31.06	32.56	31.7867
388.6	13.11	16.5	19.4	16.3367	3.14818	23.1	23.06	26.14	24.1	1.76681	14.03	16.79	18.6	16.4733	2.3014	21.75	24.93	24.37	23.6833	1.69757	15.41	19.01	19.25	17.89	2.15109	23.33	22.34	25.54	23.7367	1.6383	17.83	17.4	21.7	18.9767	2.36826	25.76	26.04	27.08	26.2933	0.695509	18.94	20.92	23.29	21.05	2.17791	31.83	31.26	33.04	32.0433
388.8	13.42	17.17	19.35	16.6467	2.99944	23.14	23.71	25.48	24.11	1.2202	14.56	15.91	17.92	16.13	1.69077	22.54	24.71	24.05	23.7667	1.1124	15.18	18.61	19.55	17.78	2.3002	23.29	23.15	25.59	24.01	1.37011	17.35	18.27	22	19.2067	2.46244	25.41	25.89	27.33	26.21	0.9992	18.3	21.29	22.99	20.86	2.37438	31.41	31.74	33.2	32.1167
389	13.78	17.83	19.43	17.0133	2.91219	22.5	23.44	25.78	23.9067	1.68906	14.46	17.38	17.78	16.54	1.8124	21.93	24.55	23.52	23.3333	1.31994	14.85	18.27	20.11	17.7433	2.66926	24.39	22.52	25.3	24.07	1.41736	16.52	18.13	21.91	18.8533	2.76685	26.04	26.07	27.18	26.43	0.649692	18.99	21.56	22.4	20.9833	1.77664	31.53	31.94	31.96	31.81
389.2	14.56	17.54	19.56	17.22	2.51531	22.42	22.94	25.86	23.74	1.85429	14.76	17.58	17.58	16.64	1.62813	22.08	24.75	24.51	23.78	1.47713	15.53	18.8	19.76	18.03	2.21763	24.45	22.86	25.01	24.1067	1.11536	16.03	18.43	21.33	18.5967	2.65393	25.94	25.56	27.43	26.31	0.988383	19.36	21.37	22.42	21.05	1.5549	31.96	32.77	32.1	32.2767
389.4	14.01	17.43	19.31	16.9167	2.68703	22.23	22.95	25.99	23.7233	1.99573	14.8	17.19	17.29	16.4267	1.40962	22.72	24.09	24.03	23.6133	0.774231	15.96	18.21	19.58	17.9167	1.82774	24.16	23.16	25.13	24.15	0.985038	15.98	18.27	20.74	18.33	2.38057	26.16	25.2	26.95	26.1033	0.876375	19.26	21.63	22.68	21.19	1.75194	31.2	32.87	32.83	32.3
389.6	14.74	17.71	19.05	17.1667	2.20577	22.5	22.37	25.27	23.38	1.63808	15.26	16.84	17.19	16.43	1.02825	22.05	25.22	23.58	23.6167	1.58532	15.9	18.72	19.94	18.1867	2.07213	23.43	23.91	24.76	24.0333	0.673523	16.2	18.12	20.7	18.34	2.25805	26.28	25.84	27.14	26.42	0.661211	19.21	21.46	23.04	21.2367	1.92474	31	32.47	32.73	32.0667
389.8	14.47	16.62	18.25	16.4467	1.89595	22.31	22.87	25.45	23.5433	1.67479	14.81	16.93	18.08	16.6067	1.6588	23.09	24.64	23.45	23.7267	0.811193	15.12	17.86	20.24	17.74	2.56211	24.19	24.09	24.83	24.37	0.401497	16.69	19.33	21.06	19.0267	2.20073	25.77	25.27	26.74	25.9267	0.747418	19.94	21.24	23.3	21.4933	1.69426	31.5	32.74	33.17	32.47
390	13.98	16.9	17.98	16.2867	2.06933	22.36	23.63	24.48	23.49	1.06691	14.73	17.57	17.9	16.7333	1.74277	22.78	24.6	23.34	23.5733	0.932166	14.72	17.99	19.4	17.37	2.40081	23.69	23.96	25.27	24.3067	0.845123	16.44	19.38	20.46	18.76	2.08048	25.53	25.41	27.37	26.1033	1.09861	19.53	21.78	24.47	21.9267	2.47326	32.17	31.88	33.31	32.4533
390.2	14.03	16.81	18.22	16.3533	2.132	22.25	23.87	24.25	23.4567	1.06214	14.5	17.81	17.76	16.69	1.89676	22.73	23.65	23.51	23.2967	0.495715	14.67	18.24	19.99	17.6333	2.71139	22.71	24.55	25.57	24.2767	1.44946	15.58	19.33	20.24	18.3833	2.47003	26.53	25.81	27.31	26.55	0.7502	19.47	22.15	23.26	21.6267	1.94844	32.19	32.27	32.9	32.4533
390.4	13.85	17.17	18.19	16.4033	2.2693	21.87	23.93	25.06	23.62	1.61744	15.26	17.67	17.73	16.8867	1.40905	22.58	23.22	24.34	23.38	0.890842	14.71	18.16	20.77	17.88	3.03969	22.58	24.28	25.71	24.19	1.56694	16.41	19.27	20.24	18.64	1.99121	26.06	26.19	26.67	26.3067	0.321299	19.67	22.87	23.03	21.8567	1.8954	32	32.29	33.19	32.4933
390.6	13.03	17.17	18.47	16.2233	2.84087	22.03	23.38	25.09	23.5	1.53353	15.11	17.53	18.93	17.19	1.93256	22.58	23.23	23.82	23.21	0.620242	14.41	17.92	21	17.7767	3.29734	23.69	24.22	25.83	24.58	1.1145	16.12	18.75	20.26	18.3767	2.0951	26.32	26.89	27.42	26.8767	0.550121	19.29	21.95	22.76	21.3333	1.81533	31.82	31.78	32.1	31.9
390.8	13.54	17.39	19.23	16.72	2.90357	22.81	24.09	24.69	23.8633	0.960278	14.38	17.63	18.59	16.8667	2.20636	22.79	23.46	24.63	23.6267	0.931254	14.92	18.3	20.71	17.9767	2.90851	23.5	24.05	25.83	24.46	1.21791	16.2	18.43	20.61	18.4133	2.20505	25.05	26.52	28.07	26.5467	1.51018	19.35	22.26	22.46	21.3567	1.7407	30.79	31.51	32.44	31.58
391	13.47	16.79	19.79	16.6833	3.16135	23.32	24.19	24.48	23.9967	0.603683	14.24	18.18	18.37	16.93	2.33154	21.8	23.68	24.5	23.3267	1.38424	14.82	18.33	19.67	17.6067	2.5046	22.97	24.88	25.99	24.6133	1.52756	16.19	17.9	20.81	18.3	2.33583	25.44	26.49	27.13	26.3533	0.853249	18.79	21.81	23.15	21.25	2.23329	30.7	31.64	32.5	31.6133
391.2	13.43	17.28	18.5	16.4033	2.64625	23.88	24.18	24.26	24.1067	0.200333	15.07	18	19.16	17.41	2.10787	22.5	24.88	24.96	24.1133	1.39776	14.45	18.1	19.97	17.5067	2.80742	22.4	25.02	25.53	24.3167	1.67936	17.08	18.15	20.16	18.4633	1.56372	25.34	25.81	27.65	26.2667	1.22083	18.72	21.89	23.46	21.3567	2.41459	30.44	31.59	32.75	31.5933
391.4	13.15	17.35	18.87	16.4567	2.96279	23.8	23.44	24.56	23.9333	0.571781	14.51	17.73	18.16	16.8	1.99482	22.41	25.16	24.7	24.09	1.47299	14.14	18.13	19.35	17.2067	2.72496	22.98	24.93	25.33	24.4133	1.25731	17.54	18.02	19.43	18.33	0.982395	25.24	25.82	28.67	26.5767	1.83593	18.85	21.88	22.67	21.1333	2.01649	30.52	31.84	31.88	31.4133
391.6	13.09	17.18	18.81	16.36	2.94685	23.85	23.2	24.61	23.8867	0.705715	14.83	17.33	17.94	16.7	1.64794	22.45	24.62	24.09	23.72	1.13133	14.56	18.04	19.59	17.3967	2.57597	23.52	23.96	24.88	24.12	0.693974	17.27	18.53	19.79	18.53	1.26	25.72	26.13	29.02	26.9567	1.79862	18.79	21.94	23.09	21.2733	2.22617	30.84	31.59	31.42	31.2833
391.8	12.87	17.34	19.31	16.5067	3.29988	23.32	24.36	25.16	24.28	0.922605	15.03	16.93	17.53	16.4967	1.30512	22.78	24.92	23.74	23.8133	1.07188	15	18.21	19.45	17.5533	2.29653	23.16	24.28	25.47	24.3033	1.15518	17.6	18.92	19.63	18.7167	1.03016	26.94	26.85	28.69	27.4933	1.03732	18.88	21.94	22.7	21.1733	2.02211	30.57	32.2	31.27	31.3467
392	13.58	18.05	18.97	16.8667	2.88327	22.85	24.46	24.92	24.0767	1.08694	13.86	16.82	17.84	16.1733	2.0673	23.42	25.65	23.98	24.35	1.16013	15.53	17.97	19.75	17.75	2.11858	23.11	24.31	25.03	24.15	0.969948	17.03	19.28	20.21	18.84	1.63502	27.11	25.97	29.11	27.3967	1.58951	19.13	21.4	22.75	21.0933	1.82938	31.83	31.42	31.67	31.64
392.2	14.2	16.94	18.85	16.6633	2.33731	22.41	24.33	25.42	24.0533	1.52395	14.13	16.48	17.87	16.16	1.89042	23.55	24.86	23.11	23.84	0.91033	14.97	18.1	19.86	17.6433	2.47678	23.55	24.04	25.62	24.4033	1.08177	17.17	18.66	19.72	18.5167	1.28103	26.94	26.1	28.53	27.19	1.23414	18.66	21.49	22.13	20.76	1.84659	31.35	31.02	31.41	31.26
392.4	14.25	17.35	18.75	16.7833	2.3029	22.09	23.81	26.08	23.9933	2.00131	14.76	17.01	18.57	16.78	1.91539	22.65	25.13	22.95	23.5767	1.35356	14.86	17.93	20.31	17.7	2.73227	22.92	24.94	25.17	24.3433	1.238	16.66	18.16	19.63	18.15	1.48503	25.95	26.78	28.37	27.0333	1.22973	18.64	21.87	22.95	21.1533	2.2426	31.85	31.11	31.48	31.48
392.6	14.24	17.83	19.46	17.1767	2.67062	21.64	23.66	25.44	23.58	1.90126	14.39	17.01	18.53	16.6433	2.09421	22.72	24.46	23.21	23.4633	0.897236	14.79	18.12	19.84	17.5833	2.56742	23.21	24.3	26.51	24.6733	1.68138	16.39	18.24	19.9	18.1767	1.75586	24.99	26.19	28.15	26.4433	1.59516	19.4	21.33	23.28	21.3367	1.94001	32.48	31.87	31.2	31.85
392.8	14.49	18.13	20.19	17.6033	2.88627	22.4	23.98	25.9	24.0933	1.75275	14.51	17.7	19.26	17.1567	2.42116	22.19	23.57	22.87	22.8767	0.690024	14.88	18.29	19.73	17.6333	2.49079	23.6	24.6	25.74	24.6467	1.07076	15.77	17.42	20.96	18.05	2.65174	24.68	26.7	27.25	26.21	1.35326	20.09	21.59	23.34	21.6733	1.6266	32.71	32.17	31.81	32.23
393	13.86	17.86	19.85	17.19	3.05069	23.05	24.73	25.4	24.3933	1.21063	14.12	17.26	18.95	16.7767	2.45101	21.89	22.81	23.12	22.6067	0.639713	15.23	19.12	20.17	18.1733	2.60251	23.8	24.14	25.26	24.4	0.763937	15.74	17.48	21.09	18.1033	2.72893	24.84	26.51	28.05	26.4667	1.60544	20.51	21.9	23.67	22.0267	1.5838	32.77	32.76	31.69	32.4067
393.2	13.43	17.48	19.52	16.81	3.09979	22.79	23.87	26.03	24.23	1.64973	14.14	17.71	19.64	17.1633	2.79045	22.55	22.77	23.69	23.0033	0.604759	15.4	17.99	20.93	18.1067	2.76685	24.47	24.42	25.62	24.8367	0.678847	15.89	18.16	20.22	18.09	2.16585	25.45	27.06	29.38	27.2967	1.97566	19.75	22.05	23.57	21.79	1.92323	30.95	32.32	31.49	31.5867
393.4	14.07	16.96	19.28	16.77	2.61019	22.39	23.85	25.97	24.07	1.80011	14.26	17.9	19.53	17.23	2.69813	22.39	23.16	23.12	22.89	0.433474	15.15	18.11	20.22	17.8267	2.54685	24.26	24.12	25.58	24.6533	0.805564	16.42	18.4	20.77	18.53	2.17791	25.76	26.8	29	27.1867	1.65425	19.29	21.88	23.68	21.6167	2.20682	30.75	32.3	31.61	31.5533
393.6	14.56	16.96	19.91	17.1433	2.67971	23.07	23.15	26.05	24.09	1.69788	14.67	17.31	18.94	16.9733	2.15482	22.08	23.08	23.47	22.8767	0.716961	15.24	18.93	20.51	18.2267	2.70448	24.16	24.99	25.87	25.0067	0.855122	16.57	19.3	20.34	18.7367	1.94711	25.52	26.74	27.68	26.6467	1.08302	19.31	21.97	23.51	21.5967	2.12474	30.77	31.69	33.32	31.9267
393.8	14.99	16.87	19.6	17.1533	2.31802	22.65	23.76	25.75	24.0533	1.57068	14.91	17.1	18.4	16.8033	1.76381	22.11	23.3	23.63	23.0133	0.799521	14.94	18.67	21.06	18.2233	3.08435	24.29	24.82	25.71	24.94	0.717565	16.75	19.43	21.08	19.0867	2.18532	25.57	26.95	28.35	26.9567	1.39001	19.36	21.37	23.99	21.5733	2.32169	31.28	31.6	32.22	31.7
394	15.05	17.47	20.4	17.64	2.67905	23.09	24.01	25.42	24.1733	1.17356	15.15	16.83	17.67	16.55	1.28312	22.64	24	23.25	23.2967	0.6812	14.69	18.74	20.7	18.0433	3.06497	23.73	23.98	24.89	24.2	0.610492	16.56	19.6	20.96	19.04	2.25282	24.95	26.6	27.2	26.25	1.16512	19.58	22.06	24.05	21.8967	2.23947	31.97	31.25	32.42	31.88
394.2	14.38	17.37	20.19	17.3133	2.90541	23.23	24.68	25.71	24.54	1.24591	15.03	16.76	18.28	16.69	1.62613	22.57	24.1	23.23	23.3	0.767398	14.49	17.77	20.65	17.6367	3.08216	23.69	24.56	25.09	24.4467	0.706847	16.2	19.9	20.21	18.77	2.23108	25.06	26.16	27.81	26.3433	1.38414	19.7	22.89	23.68	22.09	2.10715	32.08	31.21	31.79	31.6933
394.4	14.01	17.93	20.07	17.3367	3.07326	23.3	25.09	25.12	24.5033	1.04223	15.11	16.75	18.52	16.7933	1.70541	22.38	24.55	24.04	23.6567	1.13465	15.05	17.14	19.61	17.2667	2.28264	22.86	24.47	26.55	24.6267	1.84998	15.84	19.1	19.71	18.2167	2.08073	25.76	26.61	27.52	26.63	0.88017	19.52	23.02	22.93	21.8233	1.99525	31.34	31.78	31.16	31.4267
394.6	13.84	17.8	19.35	16.9967	2.84148	22.53	25.33	25.37	24.41	1.62825	14.8	16.66	18.2	16.5533	1.70251	22.55	24.73	22.87	23.3833	1.17717	15.1	17.27	19.98	17.45	2.44497	23.25	25.1	25.26	24.5367	1.11715	15.9	19.93	20.06	18.63	2.36514	25.37	26.32	27.9	26.53	1.27801	19.44	23.08	23.09	21.87	2.10445	31.73	31.31	31.78	31.6067
394.8	14.02	17.71	19.19	16.9733	2.66256	23.25	25.41	24.82	24.4933	1.11644	14.75	16.62	18.45	16.6067	1.85004	22.93	25.22	23.16	23.77	1.26099	14.5	17.74	20.53	17.59	3.0178	23.44	24.64	25.78	24.62	1.17013	16.35	19.3	20.26	18.6367	2.03765	25.6	25.76	27.05	26.1367	0.795005	19.42	23.06	23.84	22.1067	2.35918	30.98	32.35	32.29	31.8733
395	14.04	17.02	19.45	16.8367	2.70966	23.32	25.37	24.3	24.33	1.02533	15.29	16.51	18.32	16.7067	1.52454	22.53	24.87	23.23	23.5433	1.20106	14.67	18.18	20.57	17.8067	2.96766	22.67	24.61	25.76	24.3467	1.56174	17.01	18.71	20.74	18.82	1.86743	26.83	27.05	27.42	27.1	0.298161	18.89	21.5	23.03	21.14	2.09335	30.63	32.08	31.99	31.5667
395.2	13.93	17.18	18.44	16.5167	2.32702	22.97	24.33	24.8	24.0333	0.950386	15.49	16.44	17.82	16.5833	1.17159	22.53	24.62	23.07	23.4067	1.08491	14.41	18.86	20.46	17.91	3.13488	23.45	23.56	25.78	24.2633	1.31462	17.14	18.11	21.06	18.77	2.04164	25.77	26.19	27.28	26.4133	0.77938	19.47	21.72	22.86	21.35	1.72502	31.67	30.91	31.65	31.41
395.4	13.83	17.9	19.19	16.9733	2.79758	22.93	23.66	23.89	23.4933	0.501232	15.6	16.76	18.38	16.9133	1.39633	22.63	24.15	23.01	23.2633	0.791033	14.09	19.03	20.64	17.92	3.41317	24.06	23.14	25.74	24.3133	1.31838	16.93	19.35	21.51	19.2633	2.29123	25.84	25.05	27.28	26.0567	1.13068	18.84	22.01	22.73	21.1933	2.0696	30.91	30.77	31.59	31.09
395.6	13.73	17.58	19.65	16.9867	3.00427	22.26	24.76	24.02	23.68	1.28421	14.89	16.77	18.75	16.8033	1.93022	22.24	24.23	23.62	23.3633	1.01953	14.12	18.98	20.92	18.0067	3.50293	24.39	23.73	24.8	24.3067	0.539846	16.38	19.14	21.19	18.9033	2.41372	26.21	25.13	26.78	26.04	0.838033	19.06	22.46	22.83	21.45	2.07805	31.87	30.66	31.58	31.37
395.8	14.13	17.47	19.47	17.0233	2.69788	22.07	23.66	24.2	23.31	1.10729	14.67	17.67	18.76	17.0333	2.11803	22.73	24.2	23.45	23.46	0.735051	14.19	18.95	21.27	18.1367	3.6094	24.37	23.87	25.03	24.4233	0.581836	16.37	19.13	21.55	19.0167	2.59186	26.26	25.99	27.1	26.45	0.578878	20.35	22.6	22.91	21.9533	1.39715	32.63	29.57	31.9	31.3667
396	13.57	17.11	19.38	16.6867	2.92804	22.62	23.7	24.72	23.68	1.05014	14.77	17.46	18.67	16.9667	1.99625	23.16	23.53	23.64	23.4433	0.251462	13.82	18.89	21.3	18.0033	3.81801	24.07	23.86	24.59	24.1733	0.37581	16.61	19.12	20.34	18.69	1.90181	26.24	26.06	26.56	26.2867	0.253246	19.36	22.43	23.25	21.68	2.05059	31.84	28.95	32.52	31.1033
396.2	14.28	16.65	19.27	16.7333	2.49604	22.91	24.01	24.8	23.9067	0.949228	14.35	16.92	18.4	16.5567	2.0493	23.39	23.23	23.63	23.4167	0.201329	13.87	18.74	20.8	17.8033	3.55868	22.99	23.33	24.93	23.75	1.03595	16.89	18.89	21.05	18.9433	2.08051	25.98	26.97	26.5	26.4833	0.49521	19.19	22.59	23.03	21.6033	2.10155	31.19	29.03	32.22	30.8133
396.4	14.31	16.78	19.57	16.8867	2.63162	23.9	24.13	24.22	24.0833	0.165025	15.41	16.84	17.81	16.6867	1.20732	22.72	23.55	23.31	23.1933	0.427122	13.66	18.27	20.47	17.4667	3.47535	23.89	24.29	25.05	24.41	0.589237	16.06	19.23	20.42	18.57	2.25369	24.78	27.24	26.04	26.02	1.23012	18.72	22.51	23.82	21.6833	2.64859	31.76	29.45	32.13	31.1133
396.6	13.68	17.44	19.59	16.9033	2.99133	23.12	24.1	24.32	23.8467	0.638853	15	17.37	18.29	16.8867	1.69742	22.5	23.27	23.83	23.2	0.667757	13.98	18.58	19.96	17.5067	3.13116	24.69	24.66	25.47	24.94	0.459239	15.87	18.9	20.71	18.4933	2.44549	24.44	27.75	26.22	26.1367	1.65657	19.07	21.47	23.59	21.3767	2.26144	30.85	29.88	32.08	30.9367
396.8	13.2	17.25	19.79	16.7467	3.32371	23.28	23.52	23.57	23.4567	0.155027	14.78	16.95	17.85	16.5267	1.57817	22.32	22.56	23.67	22.85	0.720208	13.86	19.14	19.91	17.6367	3.29327	25.1	23.28	25.4	24.5933	1.14723	16.08	19.49	21.21	18.9267	2.61098	25.24	27.05	27.16	26.4833	1.07816	18.97	21.62	23.03	21.2067	2.06132	31	29.96	32.17	31.0433
397	13.46	16.69	19.28	16.4767	2.91586	23.06	22.51	24.19	23.2533	0.856524	14.43	16.98	17.75	16.3867	1.73771	21.75	22.76	23.66	22.7233	0.955528	14.86	18.85	19.57	17.76	2.53714	23.68	23.13	24.67	23.8267	0.780406	15.76	19.23	20.96	18.65	2.64807	25.2	26.16	27.94	26.4333	1.3903	19	21.69	23.76	21.4833	2.38672	31.21	29.71	30.67	30.53
397.2	13.9	16.69	18.92	16.5033	2.5152	23.27	21.99	23.94	23.0667	0.990774	14.8	16.91	17.67	16.46	1.48698	21.94	23.57	23.93	23.1467	1.06039	14.87	19.69	19.58	18.0467	2.75162	23.86	23.65	24.53	24.0133	0.459601	15.39	19.22	22.03	18.88	3.33303	24.74	26.06	27.94	26.2467	1.60815	18.96	21.47	23.17	21.2	2.11795	31.24	29.99	30.5	30.5767
397.4	13.37	16.51	19.05	16.31	2.84528	23.86	22.93	23.59	23.46	0.478435	14.19	17	17.85	16.3467	1.91547	21.7	23.65	25.06	23.47	1.68722	14.33	18.99	20.23	17.85	3.11082	24.48	23.65	24.04	24.0567	0.415251	15.69	19.05	22.65	19.13	3.48069	25.68	25.67	27.76	26.37	1.20379	18.87	21.75	22.97	21.1967	2.10526	31.46	30.05	30.94	30.8167
397.6	13.23	16.84	18.67	16.2467	2.76811	23.26	22.93	24.08	23.4233	0.592143	13.81	17.09	17.39	16.0967	1.98598	21.85	23.46	24.31	23.2067	1.24941	15.25	18.89	19.91	18.0167	2.44968	24.14	23.83	24.18	24.05	0.191572	16.2	19.18	23.07	19.4833	3.44503	26.32	25.82	27.83	26.6567	1.04644	19.53	21.31	23.09	21.31	1.78	31.6	30.11	31.02	30.91
397.8	13.75	17.41	19.09	16.75	2.73049	22.26	22.98	25.22	23.4867	1.54368	14.16	16.85	18.56	16.5233	2.21811	21.55	22.69	24.18	22.8067	1.31888	15.03	18.83	20.39	18.0833	2.75691	23.58	24.35	24.69	24.2067	0.568712	16.73	19.2	21.68	19.2033	2.475	25.66	25.66	27.12	26.1467	0.842931	19.12	21.34	23.71	21.39	2.29541	31.14	31.69	31.27	31.3667
398	14.38	17.64	19.3	17.1067	2.50298	22.1	23.86	25.45	23.8033	1.67572	14.57	17.99	18.08	16.88	2.00102	21.55	23.65	23.85	23.0167	1.2741	14.65	18.72	21.35	18.24	3.37569	23.85	24.8	25.5	24.7167	0.828151	16.96	19.2	21.64	19.2667	2.34071	25.45	26.12	26.93	26.1667	0.741103	18.21	20.96	23.92	21.03	2.85564	30.98	32.41	31.84	31.7433
398.2	14.79	17.76	19.57	17.3733	2.41334	22.67	24.51	25.34	24.1733	1.36647	14.96	17.28	18.09	16.7767	1.62457	22.27	24.25	23.81	23.4433	1.03968	15.17	19.04	21	18.4033	2.96669	23.01	24.56	25.98	24.5167	1.48547	16.44	18.93	20.87	18.7467	2.22068	25.93	26.3	26.88	26.37	0.478853	18.32	21.66	23.33	21.1033	2.55097	30.56	32.38	31.59	31.51
398.4	14.7	17.64	19.69	17.3433	2.50819	22.74	25.19	25.11	24.3467	1.39199	14.78	18.18	18.41	17.1233	2.03264	23.03	24.25	23.34	23.54	0.634114	15.14	19.31	20.08	18.1767	2.65786	22.82	24.51	25.76	24.3633	1.47548	16.32	19.83	20.23	18.7933	2.15129	26.29	25.39	26.55	26.0767	0.608714	18.64	22.05	23.62	21.4367	2.54602	30.93	32.26	31	31.3967
398.6	14.55	18.15	19.25	17.3167	2.45832	23.44	24.96	25.85	24.75	1.21865	15.14	17.7	18.65	17.1633	1.8155	22.4	23.67	23.46	23.1767	0.680759	14.95	19.44	19.59	17.9933	2.63667	23.39	25.32	25.38	24.6967	1.132	16.25	18.76	20.46	18.49	2.11795	25.84	25.73	26.53	26.0333	0.433628	18.85	21.48	23.22	21.1833	2.20005	30.48	31.79	30.59	30.9533
398.8	14.84	18.21	18.73	17.26	2.11185	23.87	24.33	25.69	24.63	0.946361	15.7	17.6	19.67	17.6567	1.98561	21.61	24.8	22.98	23.13	1.60028	14.47	19.08	19.14	17.5633	2.67907	23.5	24.57	25.32	24.4633	0.914677	15.99	19.09	21.05	18.71	2.55131	25.6	25.18	26.71	25.83	0.790506	18.13	20.89	23.11	20.71	2.49487	30.62	31.09	31.44	31.05
399	15.28	18.03	19.27	17.5267	2.04207	22.54	25.11	25.67	24.44	1.6691	15.66	17.48	19.15	17.43	1.74554	21.9	24.69	23.81	23.4667	1.42634	15.02	18.34	18.77	17.3767	2.05223	23.25	23.76	25.18	24.0633	1.00012	15.74	19.4	20.94	18.6933	2.67105	25.24	25.02	26.83	25.6967	0.98764	18.19	20.77	23.06	20.6733	2.43644	30.54	30.56	32.06	31.0533
399.2	15.58	17.71	19.13	17.4733	1.78679	22.42	24.6	25.26	24.0933	1.48625	15.5	16.72	19.51	17.2433	2.05559	22.81	25.41	23.49	23.9033	1.34838	14.76	18.12	19.11	17.33	2.28007	23.69	24.09	24.82	24.2	0.572975	15.65	18.82	21.53	18.6667	2.943	24.72	24.66	27.16	25.5133	1.42637	17.77	20.31	22.32	20.1333	2.28014	30.34	29.93	32.39	30.8867
399.4	15.6	18.28	18.28	17.3867	1.5473	22.7	24.01	25.34	24.0167	1.32001	14.62	16.9	19.84	17.12	2.61694	22.82	25.61	24.37	24.2667	1.39787	14.72	18.6	19.54	17.62	2.55507	23.88	24.38	25.02	24.4267	0.571431	15.03	18.9	21.74	18.5567	3.36815	24.99	24.57	27.66	25.74	1.67598	18.44	20.48	23.79	20.9033	2.70001	30.13	30.35	30.64	30.3733
399.6	15.51	17.6	17.8	16.97	1.26835	22.04	24.34	25.68	24.02	1.84098	14.56	17.45	20.44	17.4833	2.94014	23.39	25.59	23.32	24.1	1.29085	14.91	18.04	20.27	17.74	2.69256	24.03	24.17	25.89	24.6967	1.03582	15.36	18.38	21.41	18.3833	3.025	25.1	24.18	27.12	25.4667	1.50391	18.9	21.12	24.6	21.54	2.87312	30.78	29.96	30.83	30.5233
399.8	15.12	17.55	18.29	16.9867	1.65838	22.47	24.65	26.33	24.4833	1.93539	14.39	17.83	19.92	17.38	2.79233	22.63	25.45	22.59	23.5567	1.6398	14.69	18.11	20.67	17.8233	3.00029	24.04	23.72	25.67	24.4767	1.04577	14.87	17.91	20.99	17.9233	3.06002	24.7	25.31	26.46	25.49	0.8937	18.45	21.11	23.99	21.1833	2.77073	30.77	30.42	31.93	31.04
400	15.44	17.95	19.05	17.48	1.85032	21.4	24.28	26.78	24.1533	2.69224	14.85	17.47	19.88	17.4	2.51573	23.37	25.14	23.22	23.91	1.06785	16.32	18.58	19.53	18.1433	1.64895	24.35	23.89	25.87	24.7033	1.03621	16.58	18.12	20.83	18.51	2.15167	24.95	25.63	26.23	25.6033	0.640417	18.99	20.21	23.63	20.9433	2.40536	32.64	31.21	31.22	31.69
[truncated: 103 more columns]

## Sheet: Figure 2b
(Upper panel)
Blank																																										TbGMPR
	[GMP]/[E]																																										[GMP]/[E]
	0					0.508053					1.52416					4.57247					13.7174					41.1523					123.457					370.37							0
nm	1	2	3	average	SD	1	2	3	average	SD	1	2	3	average	SD	1	2	3	average	SD	1	2	3	average	SD	1	2	3	average	SD	1	2	3	average	SD	1	2	3	average	SD		nm	1	2	3	4	5	average	SD
310	27.83	32.86	31.65	30.78	2.62543	29	29.66	31.01	29.89	1.02455	27.92	30.46	32.86	30.4133	2.47033	29.44	31.47	30.77	30.56	1.03116	35.23	32.55	32.69	33.49	1.50851	35.09	40.02	36.59	37.2333	2.52718	46.26	46.38	38.38	43.6733	4.58455	67.26	68.71	69.21	68.3933	1.01283		310	596	577.2	630.5	604.7	598.1	601.3	19.2571
310.2	27.78	33.06	31.57	30.8033	2.72221	28.31	30.3	30.88	29.83	1.34792	28.45	30.33	32.45	30.41	2.0012	29.34	30.61	30.78	30.2433	0.786914	33.68	33.18	33.33	33.3967	0.25658	34.92	39.27	36.72	36.97	2.18575	47.14	46.69	37.44	43.7567	5.47502	67.48	69.96	68.96	68.8	1.24772		310.2	594	580.2	631.5	602.8	602.9	602.28	18.7786
310.4	27.71	33.31	31.36	30.7933	2.84268	28.39	30.17	31.45	30.0033	1.53679	28.11	30.91	32.22	30.4133	2.09953	28.92	30.38	30.33	29.8767	0.828875	33.16	33.2	32.6	32.9867	0.33546	34.41	38.26	36.72	36.4633	1.93779	46.63	46.79	36.52	43.3133	5.88374	69.25	71.06	69.49	69.9333	0.983073		310.4	599.8	582.3	634.5	606.6	605.3	605.7	18.7935
310.6	27.78	32.66	31.41	30.6167	2.53488	27.87	30.42	31.08	29.79	1.6952	28.74	30.57	31.93	30.4133	1.60076	28.73	31.61	31.71	30.6833	1.69238	32.92	33.29	32.92	33.0433	0.21362	35.89	38.17	36.26	36.7733	1.22361	46.68	47.16	35.84	43.2267	6.40154	70.18	70.33	69.21	69.9067	0.607975		310.6	598.2	579.9	638.9	612.7	600.4	606.02	21.7986
310.8	28.1	32.55	30.92	30.5233	2.25136	26.67	31.53	30.71	29.6367	2.60172	28.59	29.64	31.52	29.9167	1.48446	30.02	31.82	32.32	31.3867	1.20968	32.8	33.42	33.75	33.3233	0.482321	35.5	38.25	37.16	36.97	1.38481	46.35	47	36.62	43.3233	5.81435	70.73	69.93	69.07	69.91	0.830181		310.8	600.5	579.6	641.7	618.7	598.1	607.72	23.5086
311	28.77	32.93	31.16	30.9533	2.08769	27.9	31.46	31.21	30.19	1.98713	28.3	29.96	31.11	29.79	1.41269	29.77	32.34	31.92	31.3433	1.37863	32.22	33.17	33.98	33.1233	0.880928	36.2	38.17	37.61	37.3267	1.0151	46.42	47.61	37.49	43.84	5.53136	71.61	72.15	69.59	71.1167	1.34942		311	594.4	582	643.4	618.7	605.6	608.82	23.6168
311.2	29.01	32.73	30.73	30.8233	1.86176	29.09	31.55	31.53	30.7233	1.41454	29.16	30.5	31.33	30.33	1.09494	30.17	32.17	32.26	31.5333	1.18154	32.3	32.55	33.34	32.73	0.542863	36.28	38.25	36.62	37.05	1.05304	46.39	47.73	36.97	43.6967	5.86387	71.41	72.74	72.46	72.2033	0.701166		311.2	600.4	583.6	643.2	620.6	608.8	611.32	22.3408
311.4	29.38	32.61	30.8	30.93	1.61892	30.09	31.75	31.42	31.0867	0.878768	29.13	30.68	31.75	30.52	1.31731	30.73	32.96	32.06	31.9167	1.12189	32.84	33.49	34.42	33.5833	0.794124	36.18	38.02	37.24	37.1467	0.923544	46.7	47.92	37.33	43.9833	5.79416	71.28	72.45	73.2	72.31	0.967626		311.4	602.4	590.3	643.1	622.9	612.7	614.28	20.1468
311.6	29.78	33.16	31.95	31.63	1.71257	29.91	31.26	31.7	30.9567	0.932756	29.08	30.22	31.8	30.3667	1.36592	30.59	32.87	32.57	32.01	1.23887	33.89	34.69	34.19	34.2567	0.404145	36.49	38.03	38.23	37.5833	0.95212	46.83	48.3	37.05	44.06	6.11517	72.31	73.38	72.45	72.7133	0.581578		311.6	603.7	591.4	644.7	627.9	621.4	617.82	20.8228
311.8	29.47	32.57	32.89	31.6433	1.88895	30.5	31.07	32.38	31.3167	0.963967	30.2	31.84	32.35	31.4633	1.1234	30.85	33.32	32.42	32.1967	1.25005	34.13	35.61	34.75	34.83	0.743236	37.34	39.05	38.59	38.3267	0.884892	47.83	49.47	37.06	44.7867	6.74155	72.09	74.47	71.87	72.81	1.4418		311.8	604.5	591.5	650.3	627.5	623.1	619.38	22.5529
312	29.73	33.42	33.21	32.12	2.07246	31.24	32.69	32.69	32.2067	0.837158	29.69	32.42	32.19	31.4333	1.51414	31.83	34.06	32.89	32.9267	1.11545	34.46	35.83	35.99	35.4267	0.840972	37.01	40.02	39.34	38.79	1.57858	48.35	50.67	37.47	45.4967	7.04742	73.35	75.99	73.57	74.3033	1.46483		312	610.7	598	653.9	627.9	623.8	622.86	20.9503
312.2	30.78	34.9	34.18	33.2867	2.20048	31.74	32.39	32.62	32.25	0.456399	31.49	32.86	32.77	32.3733	0.766312	32.7	34.18	33.47	33.45	0.740203	34.6	36.76	36.34	35.9	1.14525	36.55	40.44	39.91	38.9667	2.10961	48.94	52.16	38.04	46.38	7.39992	75.43	75.13	75.17	75.2433	0.162891		312.2	616.2	603.3	657	635.3	627.1	627.78	20.2743
312.4	31.46	35.28	35.58	34.1067	2.29698	31.87	34.3	33.88	33.35	1.29881	31.78	34.07	34.86	33.57	1.59972	33.27	34.88	34.1	34.0833	0.805129	35.1	37.38	37.33	36.6033	1.30216	37.9	40.84	41.17	39.97	1.80025	50.05	51.93	38.82	46.9333	7.08895	75.2	76.81	76.38	76.13	0.833607		312.4	616.7	606.6	663.8	638.6	628.7	630.88	22.0152
312.6	31.72	36.17	36.24	34.71	2.58965	32.31	35.25	35.59	34.3833	1.80359	32.11	34.57	35.17	33.95	1.62148	33.89	36.57	34.97	35.1433	1.34838	35.83	37.94	38.06	37.2767	1.25429	39.18	42.66	42.8	41.5467	2.05079	50.75	52.69	39.5	47.6467	7.12159	75.53	78.44	77.78	77.25	1.52568		312.6	621.5	608.6	664.8	640.7	632.5	633.62	21.1924
312.8	32.5	37.83	37.77	36.0333	3.0601	33.47	36.1	36.09	35.22	1.51555	32.84	36.19	36.07	35.0333	1.90043	33.35	37.74	36.09	35.7267	2.21744	37.15	39.03	39.25	38.4767	1.15418	40.35	43.7	43.44	42.4967	1.86361	52.09	53.87	41.12	49.0267	6.90497	77.25	79.81	80.38	79.1467	1.6671		312.8	625.2	614.8	669.8	641.8	637	637.72	20.7868
313	34.03	38.32	38.31	36.8867	2.47395	34.46	35.86	36.65	35.6567	1.10907	34.92	37.09	37.3	36.4367	1.31766	34.02	38.66	37.13	36.6033	2.36441	37.47	39.54	40.4	39.1367	1.50607	40.99	44.73	44.6	43.44	2.12276	53.5	54.98	42.53	50.3367	6.80115	77.37	81.05	81.55	79.99	2.28272		313	628.8	618.9	677	647.3	643	643	22.1187
313.2	35.52	40.11	39.47	38.3667	2.48597	35.52	36.69	37.82	36.6767	1.15006	35.64	37.22	38.73	37.1967	1.54513	34.76	39.5	38.44	37.5667	2.48776	38.5	40.36	41.17	40.01	1.36898	42.83	46.31	44.79	44.6433	1.74463	53.84	56.5	43.31	51.2167	6.97534	77.68	82.79	82.57	81.0133	2.88885		313.2	636.7	619.3	677.8	652.1	646.7	646.52	21.4882
313.4	38.44	42.09	41.59	40.7067	1.97885	36.55	38.75	39.36	38.22	1.47807	37.09	38.39	40.38	38.62	1.65702	35.86	41.04	41.15	39.35	3.02293	40.4	40.8	41.96	41.0533	0.810267	43.53	49.84	46.33	46.5667	3.16165	56.37	58.41	44.68	53.1533	7.40867	78.87	83.86	82.12	81.6167	2.53279		313.4	641.1	622.2	682.6	663.6	650.3	651.96	22.8071
313.6	38.89	43.74	42.96	41.8633	2.60435	38.94	40.57	41.86	40.4567	1.4633	38.7	39.8	43.17	40.5567	2.32908	38.07	42.67	43.06	41.2667	2.77525	42.25	43.32	43.57	43.0467	0.701166	44.44	51.06	48.34	47.9467	3.32748	56.9	59.92	45.77	54.1967	7.45229	82.92	84.05	82.96	83.31	0.641171		313.6	644.1	625.3	685.9	666.9	656.2	655.68	22.8935
313.8	40.76	45.58	44.49	43.61	2.52763	39.88	42.28	44.14	42.1	2.1357	39.52	40.65	44.82	41.6633	2.79153	40.42	44.63	43.79	42.9467	2.2281	44.4	43.16	45.31	44.29	1.07921	46.11	52.2	50.18	49.4967	3.10197	57.61	61.48	48.23	55.7733	6.81327	85.05	85.38	84.54	84.99	0.423202		313.8	650.7	629.7	687.4	674.2	660.5	660.5	22.1132
314	42.5	46.55	46.67	45.24	2.37367	41.1	45.38	45.37	43.95	2.46818	42.42	42.9	46.66	43.9933	2.32184	42.04	46.17	46.24	44.8167	2.40492	45.62	46.39	47.31	46.44	0.846109	49.82	52.75	52.21	51.5933	1.55931	59.76	64.15	50.41	58.1067	7.01762	85.05	86.44	86.3	85.93	0.76531		314	652.6	639.9	694.5	673.1	667.3	665.48	20.7591
314.2	44.07	48.62	48.4	47.03	2.56579	43.68	47.44	47.69	46.27	2.24649	43.89	45.81	49.45	46.3833	2.82399	44.73	47.63	48.52	46.96	1.98184	48.61	49.59	49.56	49.2533	0.557345	52.01	55.22	53.54	53.59	1.60558	61.53	64.61	52.88	59.6733	6.08142	88.69	89	88.72	88.8033	0.170978		314.2	661.7	648.4	698.8	682.1	671.2	672.44	19.2547
314.4	46.48	52.03	50.96	49.8233	2.94442	46.51	49.17	50.02	48.5667	1.83113	46.47	48.49	49.91	48.29	1.7287	47.27	50.16	49.97	49.1333	1.61649	50.87	52.64	51.76	51.7567	0.885005	54.33	56.74	55.62	55.5633	1.206	63.96	66.97	56.07	62.3333	5.62912	90.71	90.66	90.93	90.7667	0.143643		314.4	666	653.4	709	684.8	679.1	678.46	20.9556
314.6	49.33	53.44	52.99	51.92	2.25426	48.14	50.4	51.56	50.0333	1.73923	50.03	51.89	52.3	51.4067	1.20972	49.59	53.34	52.9	51.9433	2.04989	53.98	54.56	52.97	53.8367	0.804632	57.2	59.29	58.73	58.4067	1.08187	66.15	69.21	57.26	64.2067	6.2075	90.51	93.7	90.37	91.5267	1.88346		314.6	675.2	655.5	716.9	691.7	681.5	684.16	22.5694
314.8	50.64	57.01	57.05	54.9	3.68932	52.11	53.98	53.79	53.2933	1.02919	52.18	53.78	55.81	53.9233	1.81924	52.26	56.06	55.85	54.7233	2.13589	56.6	56.61	57.19	56.8	0.337787	59.68	61.24	61.49	60.8033	0.980833	70.15	71.8	58.95	66.9667	6.99148	94.26	96.35	93.77	94.7933	1.37019		314.8	678.2	659.1	728.5	697	694.1	691.38	25.6544
315	54.56	62.15	60.54	59.0833	3.99918	55.9	57.06	58.55	57.17	1.32842	54.89	58.21	58.13	57.0767	1.89413	55.44	59.69	59.18	58.1033	2.32057	60.35	60.06	60.72	60.3767	0.330807	63.44	64.54	64.13	64.0367	0.555908	71.33	75.57	62.48	69.7933	6.67892	96.83	97.01	97.97	97.27	0.612862		315	687.8	667.2	737.1	701.2	697.3	698.12	25.4566
315.2	57.8	64.2	63.5	61.8333	3.51046	61.21	60.45	61.68	61.1133	0.620672	59.05	61.7	61.12	60.6233	1.39307	58.15	62.87	62.99	61.3367	2.76039	65.29	63.42	64.14	64.2833	0.943204	66.29	67.65	66.17	66.7033	0.82203	73.64	78.07	67.83	73.18	5.13547	98.91	100.6	102.5	100.67	1.79602		315.2	690	673.8	745	703.2	708.4	704.08	26.5
315.4	60.99	67.79	67.06	65.28	3.73314	63.85	63.23	65.53	64.2033	1.19001	62.53	65.93	64.78	64.4133	1.7294	60.5	65.32	66.24	64.02	3.08292	69.42	68.4	67.02	68.28	1.20449	70.18	71.55	70.12	70.6167	0.808847	77.01	79.64	72.66	76.4367	3.52514	103.2	103.9	106.1	104.4	1.51327		315.4	692.6	679.3	747	712.5	714.9	709.26	25.6991
315.6	66.91	72.9	70.81	70.2067	3.04024	68.94	67.58	71.55	69.3567	2.01753	65.9	70.93	69.14	68.6567	2.54959	63.78	69.46	70.71	67.9833	3.69346	72.07	72.39	71.4	71.9533	0.505206	72.63	76.64	74.12	74.4633	2.02693	80.76	83.69	78.51	80.9867	2.59743	106.3	107	110.8	108.033	2.42143		315.6	697.9	688.3	757.1	724.9	717.7	717.18	26.736
315.8	72.28	77.18	75.69	75.05	2.51191	72.63	74.12	74.33	73.6933	0.926841	69.39	73.94	73.89	72.4067	2.61263	67.66	73.92	74.18	71.92	3.69156	76.3	76.33	75.38	76.0033	0.540031	76.87	82.25	78.21	79.11	2.80064	84.82	88.46	82.46	85.2467	3.02267	111	110.2	114.8	112	2.45764		315.8	705.8	695	767.7	733	725.5	725.4	28.0864
316	77.06	81.74	80.05	79.6167	2.3699	77.62	79.15	79.51	78.76	1.00354	74.89	77.01	79.7	77.2	2.41062	75.26	79.8	80.17	78.41	2.73425	81.81	79.1	79.86	80.2567	1.39787	82.22	87.4	85.08	84.9	2.59469	90.67	93.51	85.73	89.97	3.93695	116.3	114.9	118.3	116.5	1.7088		316	718.2	704.8	774.8	742.1	731.9	734.36	26.6284
316.2	81.55	88.98	85.23	85.2533	3.71505	83.92	85.53	84.28	84.5767	0.845005	81.67	83.96	86.87	84.1667	2.60615	82.08	83.45	84.89	83.4733	1.40515	85.14	83.46	86.08	84.8933	1.3273	87.3	91.56	90.34	89.7333	2.19384	95.7	98.95	90.03	94.8933	4.51438	119.7	123.6	120.9	121.4	1.9975		316.2	730.5	711.6	785.3	755.8	743.3	745.3	27.6992
316.4	86.37	94.99	93.44	91.6	4.59514	89.45	93.02	89.28	90.5833	2.11193	87.75	88.53	91.48	89.2533	1.96739	88.54	89.97	94.23	90.9133	2.95997	89.65	90.46	91.22	90.4433	0.785133	94.32	99.51	95.23	96.3533	2.77136	102.9	104.1	94.07	100.357	5.47737	124.9	128.2	126.4	126.5	1.65227		316.4	736.4	722.5	797.8	767	757.1	756.16	29.0505
316.6	94.18	99.78	99.66	97.8733	3.19908	94.18	100.2	96.98	97.12	3.01244	93	94.3	99.03	95.4433	3.17343	94.06	95.94	100	96.6667	3.03594	97.58	94.64	96.27	96.1633	1.4729	100.8	107.6	100.6	103	3.98497	108.8	110.6	101.5	106.967	4.81906	128.8	134.6	132.3	131.9	2.92062		316.6	743.5	728.1	810.5	780.9	762.7	765.14	32.2184
316.8	101.7	107.7	107.2	105.533	3.32916	100.4	106.1	105.9	104.133	3.23471	98.78	102.1	107.9	102.927	4.61586	101.3	103.8	103.8	102.967	1.44338	104.3	102.4	100.6	102.433	1.85023	108	112.3	104.8	108.367	3.76342	115	115.7	108.9	113.2	3.74032	135.1	139.1	136.9	137.033	2.00333		316.8	759.4	740	819.3	793.8	778.9	778.28	30.6011
317	108.4	115.3	114.6	112.767	3.79781	109.4	111.4	116.2	112.333	3.49476	107.8	108.8	116	110.867	4.47363	108.9	110.3	113	110.733	2.08407	109.8	110.4	112.7	110.967	1.5308	114.3	119.9	115.1	116.433	3.02875	122.7	123.5	115.8	120.667	4.2336	140.8	146.1	142.2	143.033	2.74651		317	770.3	756.1	834.9	807.4	798	793.34	31.0817
317.2	116.4	124.1	121.1	120.533	3.88115	115.1	118.9	123.6	119.2	4.25793	116.1	114.9	123.2	118.067	4.4859	115.7	118.8	122.5	119	3.40441	119.4	121.9	119.2	120.167	1.50444	122.2	125.9	122.9	123.667	1.96554	133.2	130.1	124.6	129.3	4.35546	146.7	151.9	146.9	148.5	2.94618		317.2	779.3	770.5	839.8	826.3	809.8	805.14	29.7423
317.4	125.5	131.6	129.2	128.767	3.073	122.4	125.5	130.4	126.1	4.03361	122.6	126.2	132.3	127.033	4.9034	125	125.1	128.8	126.3	2.16564	128.4	127.5	128	127.967	0.450925	128.1	138.7	131.9	132.9	5.37029	138.2	139	131.6	136.267	4.0612	152.8	159.9	158.2	156.967	3.7072		317.4	792.6	784.4	852.4	831.3	816	815.34	27.8523
317.6	134	144.5	142.1	140.2	5.50182	135.8	138.7	141.3	138.6	2.75136	130	137.5	144.5	137.333	7.25144	136.2	137.3	140.8	138.1	2.40208	138.1	135.9	139.8	137.933	1.95533	137.8	146.4	140.3	141.5	4.4238	148	148.2	142.4	146.2	3.29242	159.8	166.9	167.2	164.633	4.18848		317.6	808.2	802.8	874.5	842.8	830.4	831.74	28.9145
317.8	145.2	153.4	153	150.533	4.62313	140.9	148.4	152.8	147.367	6.01692	142.7	147.9	154.8	148.467	6.06987	146.1	148.6	150.7	148.467	2.3029	150.8	147.6	148.7	149.033	1.62583	149.2	156.9	152.8	152.967	3.8527	155.8	158.4	150.8	155	3.86264	167.4	173.3	176.5	172.4	4.61628		317.8	825.9	814.7	882.1	861.4	845.4	845.9	27.0388
318	156.3	166.4	164.1	162.267	5.29371	152.2	159.2	165.9	159.1	6.85055	153.5	158.4	163.6	158.5	5.05074	155.8	160.3	159.1	158.4	2.33024	162.1	159.9	159.2	160.4	1.51327	159	169.9	165.6	164.833	5.49029	166.7	167.3	163.1	165.7	2.27156	176.8	184.1	186.5	182.467	5.05206		318	835.3	831	901.7	867.1	863	859.62	28.4985
318.2	164.6	176.2	176.4	172.4	6.75574	163	170.6	176.7	170.1	6.86367	163.2	173	174.5	170.233	6.13705	164.1	170.5	169.8	168.133	3.51046	173.1	170	171.3	171.467	1.55671	174.1	178.8	175.1	176	2.47588	177.2	176.9	172.3	175.467	2.74651	189.4	191.2	193	191.2	1.8		318.2	853.1	853.5	909.8	888.9	880.5	877.16	24.254
318.4	177.9	184.9	187.7	183.5	5.04777	175.2	181.4	186.9	181.167	5.85349	174.3	183.3	186.4	181.333	6.28517	179.7	182.9	183.6	182.067	2.07926	182.3	184.1	180.6	182.333	1.75024	185.8	190.7	188.2	188.233	2.45017	188.2	188.2	184.8	187.067	1.96299	200	200.1	200.1	200.067	0.057735		318.4	866.2	865.8	933.4	912.1	893.2	894.14	29.3624
318.6	194.7	197.1	198.7	196.833	2.01329	189.1	195	197.9	194	4.48442	187.1	195.7	198.7	193.833	6.02107	193.7	198.2	193.4	195.1	2.68887	192.5	192.6	195.8	193.633	1.87705	195.9	205	201	200.633	4.56107	199.4	199.2	195.7	198.1	2.08087	208.9	210.1	210.7	209.9	0.916515		318.6	890.1	877.6	949.8	923.8	907.1	909.68	28.4084
318.8	207.9	211.9	208	209.267	2.28108	201.7	205.2	208.5	205.133	3.40049	200.4	206.1	211.5	206	5.55068	205.1	211.4	206.8	207.767	3.25935	206.5	209.2	207.6	207.767	1.35769	209.5	215.2	213	212.567	2.8746	211.3	212.9	209.6	211.267	1.65025	217.6	220	219.3	218.967	1.23423		318.8	913.4	902.9	971.4	947.1	921.2	931.2	27.7785
319	221.7	223.3	221	222	1.17898	215.9	219.3	222.5	219.233	3.30051	214.3	220.4	223.6	219.433	4.72476	220	226	222.9	222.967	3.00056	220.3	220	221.8	220.7	0.964365	223.3	231.2	225.6	226.7	4.06325	227.2	220.4	217.5	221.7	4.97896	228.7	229.7	228.5	228.967	0.64291		319	929.8	920.8	987.9	959.3	943.1	948.18	26.5265
319.2	233.1	239.6	237	236.567	3.27159	228.3	233.8	236.1	232.733	4.00791	225.8	232.6	238.5	232.3	6.35531	230.5	237.1	233.7	233.767	3.30051	234.4	235.6	234.3	234.767	0.723418	235.7	243.1	235.8	238.2	4.24382	241.7	233.8	231.7	235.733	5.27289	238.1	240.2	239.4	239.233	1.05987		319.2	948.4	939.1	1015	975.1	955.4	966.6	30.1154
319.4	246.8	256.2	251.1	251.367	4.70567	242.4	245.4	248.4	245.4	3	241.4	246.3	251.3	246.333	4.95008	246.6	253.1	245.7	248.467	4.03774	248.2	247.3	243	246.167	2.77909	248.8	254.1	249.6	250.833	2.85715	253	248.4	245.8	249.067	3.646	248.7	252.8	248	249.833	2.59294		319.4	962.5	951.7	1034	991.6	978.5	983.66	31.9882
319.6	263	270.2	265.8	266.333	3.62951	258.5	258.6	263.3	260.133	2.74287	256	260.1	264.6	260.233	4.30155	261	263.8	261.5	262.1	1.49332	261.4	257	260.1	259.5	2.26053	259.1	266	263	262.7	3.45977	263	261.6	256.2	260.267	3.59073	260.8	263.2	263.8	262.6	1.58745		319.6	982.6	968.2	1052	1016	1008	1005.36	32.3819
319.8	272.2	281.1	280.9	278.067	5.08167	269.6	274.7	275	273.1	3.0348	269.1	271.2	275.6	271.967	3.31713	272.6	275.9	275.2	274.567	1.73877	273.6	271.6	273.1	272.767	1.04083	274.4	278.9	278.5	277.267	2.49065	278	272.8	268.5	273.1	4.7571	272.4	273.5	274.7	273.533	1.15036		319.8	998.3	986.5	1071	1034	1028	1023.56	33.1315
320	284	296	290.8	290.267	6.01775	285.4	283.3	289.2	285.967	2.99054	281	282.2	289.5	284.233	4.60036	287.1	289.4	285.3	287.267	2.05508	288.9	286.9	284.7	286.833	2.10079	286	291.5	290.3	289.267	2.89194	287.8	286.6	283.1	285.833	2.44199	280.4	281.8	285.7	282.633	2.74651		320	1009	1002	1090	1052	1042	1039	35.5246
320.2	297.9	305.7	301.8	301.8	3.9	294.5	296.2	302.7	297.8	4.32782	293.9	294.6	302.2	296.9	4.60326	297.6	302.2	296.3	298.7	3.1	302.4	303.7	298.3	301.467	2.81839	299.4	303.4	300	300.933	2.15716	300.8	299.8	295	298.533	3.10054	295.2	294.2	294.8	294.733	0.503322		320.2	1033	1021	1100	1071	1069	1058.8	31.7994
320.4	308.7	317.4	314.5	313.533	4.42982	306.6	310.7	315.3	310.867	4.35239	307.1	311.7	317.8	312.2	5.36749	310	313.1	309.5	310.867	1.95021	312	313.4	314	313.133	1.02632	313.2	312.9	311.8	312.633	0.737111	310.2	310.4	307.6	309.4	1.56205	301	304.2	303.3	302.833	1.65025		320.4	1051	1039	1121	1089	1086	1077.2	32.7139
320.6	322.6	326.7	324.4	324.567	2.05508	317.1	324	328.6	323.233	5.78821	320.8	321.8	332.7	325.1	6.60076	323.6	328	319.1	323.567	4.45009	324.7	326.3	325.5	325.5	0.8	321.1	325.4	322.5	323	2.19317	323.2	320	320.8	321.333	1.66533	312.7	313.5	311.7	312.633	0.90185		320.6	1074	1050	1135	1109	1101	1093.8	32.7521
320.8	330.9	337.7	336.5	335.033	3.62951	326.7	336.8	335.8	333.1	5.56507	335.3	335.4	342.3	337.667	4.0129	333.2	341.8	334.3	336.433	4.6801	338.3	340.3	330.7	336.433	5.06491	331	335.4	336.3	334.233	2.83608	335.3	334.7	332.1	334.033	1.70098	321.8	322.6	319.4	321.267	1.66533		320.8	1094	1067	1162	1127	1118	1113.6	35.6973
321	343.4	348.5	346.5	346.133	2.5697	342.7	347.2	345.2	345.033	2.25462	345.3	343.9	351.3	346.833	3.93107	340.6	351.6	342.2	344.8	5.94306	351.9	349.3	342.5	347.9	4.85386	344.2	347.8	349.6	347.2	2.74955	342.9	342.5	343	342.8	0.264575	331	329	331.2	330.4	1.21655		321	1109	1086	1178	1149	1139	1132.2	35.7029
321.2	352.8	360.6	356.3	356.567	3.90683	353.7	357.6	358	356.433	2.37557	356.2	355.7	362.5	358.133	3.7899	351.2	363.5	353.9	356.2	6.46452	360.6	359.3	355.4	358.433	2.70617	357.2	357.5	361.5	358.733	2.40069	352.8	350.9	358.5	354.067	3.95517	341.5	337.8	339.3	339.533	1.861		321.2	1125	1102	1193	1165	1156	1148.2	35.4359
321.4	364.5	371.9	370.6	369	3.95095	367.2	370.3	365.6	367.7	2.38956	366.8	367.3	374.1	369.4	4.07799	363.4	375.3	365.1	367.933	6.4361	369.7	368.2	366.9	368.267	1.40119	363.7	365.9	369.5	366.367	2.92803	360.1	360	365.7	361.933	3.26241	344.9	347.4	348.2	346.833	1.72143		321.4	1141	1121	1200	1175	1173	1162	31.0483
321.6	378	381	380.6	379.867	1.62891	377.6	382.7	379.2	379.833	2.60832	375	377.3	381.3	377.867	3.188	375.5	383	375.6	378.033	4.30155	377.9	376.5	375	376.467	1.45029	373.9	379	380.1	377.667	3.30807	373.5	368	372.4	371.3	2.91033	354.6	355.7	356.3	355.533	0.862168		321.6	1154	1132	1216	1188	1184	1174.8	32.4838
321.8	386.7	389.5	393.6	389.933	3.47035	386.6	392.6	387.4	388.867	3.25781	382.3	390.1	389	387.133	4.22177	383.7	392.6	385.8	387.367	4.65224	382.7	385.6	386.7	385	2.0664	383.2	383.9	390.1	385.733	3.79781	384.5	380.3	383.4	382.733	2.17792	363.4	361.1	362.8	362.433	1.19304		321.8	1161	1146	1236	1206	1199	1189.6	36.1566
322	396.9	397.8	395.4	396.7	1.21244	391.8	401.2	397.3	396.767	4.72264	391	399.3	395.8	395.367	4.16693	392.3	400	394.2	395.5	4.01123	391.9	388.9	392.1	390.967	1.79258	393.7	391.7	396.4	393.933	2.35867	390.8	388	391.4	390.067	1.81475	372.5	372.7	367.7	370.967	2.83078		322	1177	1168	1250	1220	1206	1204.2	33.1693
322.2	400	407.4	407.5	404.967	4.30155	402.8	407.8	400.5	403.7	3.73229	397.5	403.4	400.2	400.367	2.95353	401.2	405.2	402.3	402.9	2.0664	401.9	395	401.9	399.6	3.98372	398.3	397.5	402.2	399.333	2.51462	394.9	393.9	399.5	396.1	2.98664	377.3	380	376.1	377.8	1.9975		322.2	1195	1182	1267	1231	1226	1220.2	33.2971
322.4	408.3	414.4	413.5	412.067	3.29292	409.2	412.1	406.7	409.333	2.70247	405.8	409.3	403.6	406.233	2.8746	405.9	411.3	411.6	409.6	3.2078	408.1	398.2	407.6	404.633	5.57704	406.7	406	405.8	406.167	0.472582	399.1	398.7	404.3	400.7	3.1241	384.1	390.6	385.4	386.7	3.43948		322.4	1204	1191	1276	1241	1243	1231	33.9043
322.6	415.5	419.7	415.4	416.867	2.45425	415.1	415.5	417.3	415.967	1.17189	412.1	415.7	412.7	413.5	1.92873	410.1	416.4	418.8	415.1	4.49333	413.5	408	413.4	411.633	3.14696	414.5	410.9	407.9	411.1	3.30454	407.7	409	409.5	408.733	0.929157	390.8	393.5	391.6	391.967	1.38684		322.6	1214	1201	1282	1256	1248	1240.2	32.7139
322.8	421.6	425.5	419	422.033	3.27159	418.7	418.9	420.5	419.367	0.986577	417.1	420.6	419.6	419.1	1.80278	414.7	418.9	421.8	418.467	3.56978	419.7	413.4	418.2	417.1	3.2909	422.5	415.4	413.9	417.267	4.59384	414.5	417.3	412.3	414.7	2.50599	395.8	398.1	397.3	397.067	1.16762		322.8	1230	1215	1289	1259	1266	1251.8	29.4398
323	422.5	424.8	423.1	423.467	1.19304	420.1	424.1	424.6	422.933	2.46644	421.8	424.7	427.2	424.567	2.70247	420.5	422.9	422.6	422	1.30767	420.8	418.6	423	420.8	2.2	426.1	422.7	418.4	422.4	3.85876	419.8	418.9	420.2	419.633	0.665833	399.9	401.6	399.8	400.433	1.0116		323	1241	1224	1307	1269	1275	1263.2	32.0967
323.2	426.4	425.1	429.6	427.033	2.31589	424.9	422.1	425	424	1.64621	423.6	424	427.5	425.033	2.14554	424.1	428.3	426.3	426.233	2.10079	424	422.9	425.9	424.267	1.51767	427.1	423.4	418.1	422.867	4.52364	421.3	420.7	423.9	421.967	1.70098	401.8	405.3	406.3	404.467	2.36291		323.2	1247	1232	1313	1278	1279	1269.8	31.4913
323.4	429.5	428.5	432.6	430.2	2.13776	430.7	420.1	423.6	424.8	5.40093	424.9	428	426.7	426.533	1.55671	425.8	429.1	426	426.967	1.85023	423.5	426.5	429.2	426.4	2.85132	431.6	427.6	421.9	427.033	4.87476	421.8	420.5	426.8	423.033	3.32616	406.3	408.7	408.4	407.8	1.30767		323.4	1246	1241	1321	1288	1285	1276.2	33.0711
323.6	431.3	430.2	436	432.5	3.08058	423.3	422	422.3	422.533	0.680686	425.4	430.2	427.4	427.667	2.41109	426.2	429.6	424.4	426.733	2.64071	422.5	427.8	426.6	425.633	2.77909	432.3	426	427.6	428.633	3.27465	422.7	420.8	429	424.167	4.29224	408.5	410.7	408.6	409.267	1.24231		323.6	1255	1240	1328	1296	1293	1282.4	35.0899
323.8	432.5	427.1	435.7	431.767	4.34665	426.6	426.5	427.1	426.733	0.321455	430.2	428	428.9	429.033	1.10604	426.7	427.6	424.9	426.4	1.37477	423.5	429.3	426.4	426.4	2.9	430.5	423.4	428.8	427.567	3.7072	422.2	418.4	422.2	420.933	2.19393	408.4	412.8	405.7	408.967	3.58376		323.8	1265	1249	1335	1304	1293	1289.2	33.663
324	427.4	425.7	428.2	427.1	1.27671	427.5	425	426.3	426.267	1.25033	426.3	426.7	426.2	426.4	0.264575	424.9	430.4	422.2	425.833	4.17892	421.8	425.7	424.2	423.9	1.96723	429.2	422.1	423.1	424.8	3.84318	421.7	421.6	422.3	421.867	0.378594	408.8	411.5	404.1	408.133	3.74477		324	1270	1252	1342	1314	1302	1296	35.6651
324.2	424.8	421.3	423.5	423.2	1.76918	422.4	423	419.2	421.533	2.04287	423.1	422	423.3	422.8	0.7	422.9	426.1	421.5	423.5	2.35797	421.1	425.7	423.3	423.367	2.30072	430.5	421.4	421.9	424.6	5.11566	421.1	421	421.7	421.267	0.378594	410.3	413.3	406.2	409.933	3.56417		324.2	1269	1253	1342	1311	1304	1295.8	35.2945
324.4	418.6	416.2	420	418.267	1.9218	420.4	422.9	416.1	419.8	3.43948	421.6	414.2	419.3	418.367	3.78726	419.4	422.1	419.5	420.333	1.5308	417.1	421.2	416.5	418.267	2.55799	421.7	417.8	419.9	419.8	1.95192	419.1	418.1	418.6	418.6	0.5	404.1	410.1	404.3	406.167	3.40783		324.4	1271	1253	1335	1317	1315	1298.2	34.5427
324.6	416.5	413	414.2	414.567	1.77858	412	416.9	413.4	414.1	2.52389	412.9	409.7	413.9	412.167	2.19393	412.3	413.6	416	413.967	1.87705	415.6	417.3	413.4	415.433	1.95533	413.1	410.9	413.7	412.567	1.47422	412.9	413.4	414.6	413.633	0.873689	402.6	407.3	403.9	404.6	2.42693		324.6	1272	1261	1338	1320	1310	1300.2	32.5914
324.8	409.5	404	408.9	407.467	3.01717	405.8	411.3	408.1	408.4	2.76225	404.7	405.3	406	405.333	0.650641	408.4	406.3	410.2	408.3	1.95192	406.4	410	406.5	407.633	2.0502	411.2	407.7	409.6	409.5	1.75214	411.9	408.3	407.3	409.167	2.41937	401.3	403.7	400.5	401.833	1.66533		324.8	1266	1262	1338	1320	1308	1298.8	33.544
325	401.4	401.2	400.9	401.167	0.251661	398.9	408.9	402.5	403.433	5.06491	400.4	398.7	398.6	399.233	1.0116	402.9	400.8	402.6	402.1	1.13578	403.1	409.3	396.7	403.033	6.30026	405.5	399.8	402.8	402.7	2.85132	406.4	405.7	403	405.033	1.79536	398.3	398.9	393.9	397.033	2.73008		325	1260	1253	1340	1312	1302	1293.4	36.5349
325.2	388.8	390.8	392.1	390.567	1.66233	388.4	397.4	396.6	394.133	4.9813	391.3	390.7	387.3	389.767	2.15716	391.2	393	395.2	393.133	2.00333	393.9	398.9	390.8	394.533	4.08697	396.2	391.1	393.9	393.733	2.55408	397.2	395.6	394.4	395.733	1.40475	393.8	393.7	387.3	391.6	3.72424		325.2	1260	1249	1337	1310	1305	1292.2	36.711
325.4	379.2	381.8	383.9	381.633	2.35443	382.5	387.1	385	384.867	2.3029	380	382.1	377.4	379.833	2.35443	380.5	383.4	385.5	383.133	2.51064	380.7	388.8	379.1	382.867	5.20032	386.8	383.9	384	384.9	1.64621	389.2	387.7	385.9	387.6	1.65227	386.6	386.3	383.3	385.4	1.82483		325.4	1261	1241	1334	1304	1301	1288.2	37.0095
325.6	368.4	374.9	373.7	372.333	3.45881	372.9	374.7	375.9	374.5	1.50997	369.6	372.4	369.1	370.367	1.77858	376.9	374.9	374	375.267	1.48436	373	381.5	370.8	375.1	5.65066	377.6	371.1	374.8	374.5	3.26037	382.5	380.6	377	380.033	2.79344	381.5	379.3	376.3	379.033	2.61024		325.6	1255	1239	1325	1301	1301	1284.2	35.7939
325.8	360.7	364.3	364.3	363.1	2.07846	363	365	366.4	364.8	1.7088	363	359.8	360.8	361.2	1.63707	363.1	364.2	361.3	362.867	1.46401	361	366.9	361.1	363	3.37787	366.4	361.4	362.6	363.467	2.61024	368.9	372	365.7	368.867	3.15013	375	374.3	369.9	373.067	2.76466		325.8	1254	1233	1322	1292	1293	1278.8	35.1952
326	352.1	350.7	353.7	352.167	1.50111	352.4	352.8	352.6	352.6	0.2	352	351.7	348.8	350.833	1.7673	349.3	350.1	349.3	349.567	0.46188	353.4	352.5	351.1	352.333	1.15902	356.3	351.8	352	353.367	2.54231	363.7	360.6	354.1	359.467	4.89932	367.5	367.1	362.9	365.833	2.5482		326	1250	1220	1323	1286	1282	1272.2	39.0026
326.2	342.2	338.9	340.7	340.6	1.65227	342.5	341.2	342.3	342	0.7	340.3	340.1	339.4	339.933	0.472582	340.7	338.5	336.7	338.633	2.00333	342.5	343.3	339.3	341.7	2.1166	342.9	340.8	343.6	342.433	1.45717	353.5	348.6	342.3	348.133	5.61456	356.7	357.2	352.5	355.467	2.58134		326.2	1243	1214	1314	1278	1273	1264.4	37.8061
326.4	327.3	324.9	326.1	326.1	1.2	328.7	325.9	330.5	328.367	2.31805	327.5	325.6	325.5	326.2	1.12694	326.6	329.4	326.1	327.367	1.77858	329.2	331.3	328.2	329.567	1.58219	333	331.2	329.2	331.133	1.90088	339.6	340	331	336.867	5.08462	351.9	346.9	347.8	348.867	2.66521		326.4	1234	1202	1308	1273	1258	1255	39.975
326.6	315.3	310.1	316.4	313.933	3.36502	314.1	313.8	317	314.967	1.7673	313.2	313.4	314.3	313.633	0.585947	315.7	317.5	315.3	316.167	1.17189	319.2	317.1	316.2	317.5	1.53948	319.7	317.6	317.2	318.167	1.34288	326.7	328	319.5	324.733	4.57857	342.3	338.9	337.6	339.6	2.42693		326.6	1227	1190	1295	1257	1245	1242.8	38.629
326.8	302.2	294.6	298.3	298.367	3.80044	301.7	301.1	303	301.933	0.971253	300.8	300.2	297.3	299.433	1.87172	305	304	302.1	303.7	1.47309	307.2	302	301.1	303.433	3.29292	306.2	303.5	305.1	304.933	1.35769	311.6	318.2	307	312.267	5.62968	331.5	329.7	328.7	329.967	1.41892		326.8	1214	1184	1288	1252	1243	1236.2	39.3599
327	287.6	281.8	285.3	284.9	2.92062	286.6	286.3	289.9	287.6	1.9975	288.6	284.4	282.6	285.2	3.07896	291.6	289.7	287	289.433	2.31157	292.1	290.7	288.6	290.467	1.76163	297.5	292.2	294.3	294.667	2.66896	302.4	306.7	296.6	301.9	5.06853	321.4	319.6	321.2	320.733	0.986577		327	1207	1187	1279	1248	1237	1231.6	35.8441
327.2	273.4	267.3	276.2	272.3	4.55082	275.2	271.3	277.5	274.667	3.13422	276.9	267.7	267.4	270.667	5.40031	274.7	279.3	271.6	275.2	3.87427	277.4	277.2	277.3	277.3	0.1	285.9	279.2	278.3	281.133	4.15251	291.3	293.4	287.5	290.733	2.99054	313.1	311.2	310.6	311.633	1.30512		327.2	1196	1173	1271	1239	1225	1220.8	37.9763
327.4	261.2	257.2	263.7	260.7	3.27872	265.9	259.4	261.6	262.3	3.30606	262.9	255.6	257.6	258.7	3.77227	258.2	265.7	258.2	260.7	4.33013	263.2	263.5	264.6	263.767	0.737111	274.9	265.8	269.2	269.967	4.59819	282.5	279.5	272.3	278.1	5.24214	305.6	303.2	300.3	303.033	2.65393		327.4	1197	1165	1263	1231	1217	1214.6	36.6988
327.6	246.3	244.6	247.4	246.1	1.41067	249.6	243.6	247.4	246.867	3.03535	245.6	245.5	243.9	245	0.953939	244.7	252.3	244.9	247.3	4.33128	249.7	249.4	248.5	249.2	0.6245	258.1	250.9	256	255	3.7027	273.3	268.2	256.9	266.133	8.39305	296	292.3	292.5	293.6	2.08087		327.6	1187	1150	1255	1223	1210	1205	39.3637
327.8	232.2	231.8	232.7	232.233	0.450925	235.7	231.1	234.1	233.633	2.33524	231.1	230.6	226.8	229.5	2.3516	231.9	238.7	229.9	233.5	4.61303	231.9	234.3	235.8	234	1.96723	242.1	235.8	244.5	240.8	4.49333	258.8	257.7	242.7	253.067	8.99463	286.7	285.5	282.4	284.867	2.21886		327.8	1180	1141	1245	1213	1209	1197.6	39.1382
328	216.5	215.3	219.7	217.167	2.2745	222.7	217.3	221.1	220.367	2.77369	215.6	216	211.7	214.433	2.37557	220.6	222.5	215.8	219.633	3.45302	220	221.9	223.4	221.767	1.70392	230.4	222.3	232.3	228.333	5.31068	246.6	243.2	229.7	239.833	8.93887	274.6	272	275.7	274.1	1.9		328	1175	1133	1247	1207	1195	1191.4	41.9142
328.2	204	202.1	207.4	204.5	2.68514	204.8	200.7	207.7	204.4	3.5171	202.7	200.4	197.3	200.133	2.70986	207.8	208.7	202.3	206.267	3.46458	203.9	209.8	209.7	207.8	3.37787	217.6	209.9	219.8	215.767	5.1984	234.3	228.2	217	226.5	8.77439	265.4	260.9	267	264.433	3.1628		328.2	1161	1125	1240	1201	1184	1182.2	43.0662
328.4	188.9	187.3	191.7	189.3	2.22711	194.3	187.3	191.1	190.9	3.50428	189	188.8	184.2	187.333	2.71539	193.1	192.6	189.1	191.6	2.17945	191.2	195	197.6	194.6	3.2187	202.4	194.8	202.7	199.967	4.47698	219.2	216.6	202.7	212.833	8.87149	253.5	249.7	256.7	253.3	3.50428		328.4	1151	1118	1230	1201	1176	1175.2	43.3786
328.6	174.7	176.6	177.4	176.233	1.38684	180.2	174.9	179.6	178.233	2.9023	178.1	177.8	174.1	176.667	2.22785	177.9	180.2	178.2	178.767	1.25033	178.7	181	183.8	181.167	2.55408	188.9	183.2	187.6	186.567	2.98719	206.6	205.1	188.9	200.2	9.81478	242.5	242.4	246.7	243.867	2.45425		328.6	1140	1107	1226	1188	1165	1165.2	45.3839
328.8	163	163.5	165.1	163.867	1.09697	165.6	161.8	168.4	165.267	3.3126	164.4	165.1	158.6	162.7	3.56791	164.9	167.2	165.4	165.833	1.20968	165.9	167.1	171.3	168.1	2.83549	175.7	173	177.6	175.433	2.31157	191	194.9	175	186.967	10.5453	233.9	234.6	236.4	234.967	1.2897		328.8	1134	1098	1213	1177	1159	1156.2	43.4362
329	152.2	151	153.8	152.333	1.40475	153.4	151.1	157	153.833	2.97377	150.4	153.9	148.7	151	2.65141	153.7	154.9	153.8	154.133	0.665833	154.7	157	157.5	156.4	1.49332	163.1	160.9	165.7	163.233	2.40278	180.9	181.2	165.1	175.733	9.20996	224.7	225.3	227	225.667	1.19304		329	1126	1094	1205	1178	1142	1149	43.5316
329.2	139.9	138.7	143.4	140.667	2.44199	141.3	140.6	144.1	142	1.85203	139.8	143.8	137.2	140.267	3.32466	142.4	144.2	141.4	142.667	1.41892	143.1	146.5	146.3	145.3	1.90788	151	151.1	154.5	152.2	1.99249	170.3	169.3	153.4	164.333	9.48174	216.1	216.4	217.2	216.567	0.568624		329.2	1125	1090	1200	1168	1139	1144.4	41.8724
329.4	129.3	128.2	132.1	129.867	2.0108	130.3	129.7	134.6	131.533	2.6727	129.1	132.2	125.2	128.833	3.50761	132.5	131.5	131.2	131.733	0.680686	131.1	137.1	133.7	133.967	3.00888	139.7	143.4	142.7	141.933	1.96554	160.4	161	142.1	154.5	10.7429	206.3	209.1	206.9	207.433	1.47422		329.4	1118	1083	1195	1160	1137	1138.6	42.3001
329.6	118.4	120.2	122.4	120.333	2.00333	118.7	118.4	122.7	119.933	2.40069	120	120.9	115.2	118.7	3.06431	122.4	121.2	122.1	121.9	0.6245	119.3	125.2	123.3	122.6	3.01164	130.8	131	133.4	131.733	1.44684	154.2	149.9	130.9	145	12.3988	197.1	200.2	199.1	198.8	1.57162		329.6	1104	1076	1182	1155	1127	1128.8	41.6017
329.8	110.7	110	110.6	110.433	0.378594	110.5	108.8	113.7	111	2.48797	112	111.2	106.5	109.9	2.97153	112.9	115.6	113.4	113.967	1.43643	110.1	116.5	114.5	113.7	3.27414	121.2	123.1	125.4	123.233	2.10317	146.5	141.3	124	137.267	11.7798	189.8	192.5	189.6	190.633	1.61967		329.8	1097	1068	1182	1148	1129	1124.8	44.2346
330	101.9	101	102.9	101.933	0.950438	103	101.3	104.6	102.967	1.65025	102.7	101.2	100.6	101.5	1.08167	104.3	105.9	103.9	104.7	1.0583	103.9	108.1	105.6	105.867	2.11266	112.7	114.9	115.2	114.267	1.36504	136.9	134.6	114.1	128.533	12.5524	184.3	185.4	181.7	183.8	1.9		330	1093	1060	1179	1140	1130	1120.4	45.5774
330.2	94.11	92.24	95.32	93.89	1.55174	95.04	93.17	96.88	95.03	1.85502	96.18	93.85	93.76	94.5967	1.37195	96.15	97.03	97.61	96.93	0.735119	97.88	101.7	99.21	99.5967	1.93913	105.5	107.4	108.9	107.267	1.70392	128.8	126.6	108.9	121.433	10.9098	177.2	178.9	175.5	177.2	1.7		330.2	1095	1056	1173	1136	1126	1117.2	44.1101
330.4	86.68	86.13	88.98	87.2633	1.5119	88.14	86.03	89.7	87.9567	1.84186	88.74	87.62	86.95	87.77	0.904378	87.73	89.7	91.85	89.76	2.06066	89.56	94.25	91.75	91.8533	2.34671	98.83	100.4	100	99.7433	0.815864	121.8	120.3	103.8	115.3	9.98749	172.2	174.5	170.5	172.4	2.00749		330.4	1089	1058	1165	1138	1128	1115.6	42.1936
330.6	79.27	80.2	82.23	80.5667	1.51368	80.45	80.06	82.25	80.92	1.1682	83.44	80.99	80.24	81.5567	1.67357	81.2	83.86	83.61	82.89	1.46891	84.02	86.77	84.64	85.1433	1.44244	92.47	95.17	92.24	93.2933	1.6293	114.3	112.7	96.18	107.727	10.0317	167	169.9	165.1	167.333	2.4173		330.6	1087	1056	1167	1131	1119	1112	42.4146
330.8	73.94	74.87	75.55	74.7867	0.808229	74.58	73.84	74.34	74.2533	0.377536	77.24	75.19	74.16	75.53	1.5679	76.15	77.48	78.6	77.41	1.2265	77.86	79.85	80.22	79.31	1.26929	85.26	87.11	85.86	86.0767	0.94384	109	108.6	89.11	102.237	11.3698	161.1	162.1	159.6	160.933	1.25831		330.8	1080	1050	1170	1132	1115	1109.4	46.3875
331	68.04	67.48	69.48	68.3333	1.03176	69.23	68.68	69.58	69.1633	0.453689	70.21	69.51	69.74	69.82	0.356791	69.97	71.07	73.35	71.4633	1.72399	72.55	73.6	74.42	73.5233	0.937354	81.11	82.34	80.98	81.4767	0.750489	103.1	101.8	82.45	95.7833	11.5653	156.9	156.8	155.3	156.333	0.896289		331	1085	1051	1167	1128	1111	1108.4	43.7813
331.2	62.94	62.65	64.78	63.4567	1.15518	64.15	63.23	63.92	63.7667	0.478783	64.95	63.29	64.22	64.1533	0.832006	65.16	65.7	68	66.2867	1.50816	66.84	69.09	69.85	68.5933	1.56526	76.41	76.57	76.12	76.3667	0.228108	96.32	96.44	77.74	90.1667	10.762	151.3	151.6	150.8	151.233	0.404145		331.2	1081	1052	1167	1130	1115	1109	44.3678
331.4	57.58	57.27	60.6	58.4833	1.83963	59.44	58.86	59.23	59.1767	0.293655	60.04	58.65	59.41	59.3667	0.696012	60.92	61.41	62.18	61.5033	0.635164	61.05	63.88	65.15	63.36	2.09888	70.84	72.63	71.37	71.6133	0.919474	93.79	92.95	71.83	86.19	12.4432	147.1	148.3	146.7	147.367	0.832666		331.4	1081	1051	1165	1127	1112	1107.2	43.5913
331.6	53.75	53.58	56.41	54.58	1.5871	54.59	54.53	55.89	55.0033	0.768462	55.55	54.16	55.28	54.9967	0.737044	56.06	57.17	57.03	56.7533	0.604511	58.52	59.61	60.35	59.4933	0.920561	66	68.13	67.28	67.1367	1.07221	89.61	90.28	67.87	82.5867	12.7494	141.5	142.2	140.9	141.533	0.650641		331.6	1081	1051	1166	1133	1114	1109	44.7158
331.8	50	49.94	52.31	50.75	1.35133	51.54	50.68	52.72	51.6467	1.02417	50.64	50.74	51.8	51.06	0.642806	52.72	52.22	52.58	52.5067	0.257941	53.69	55.79	55.33	54.9367	1.10387	63.5	65.21	63.52	64.0767	0.981546	84.89	88.29	64.43	79.2033	12.9065	136.9	138.2	135.3	136.8	1.45258		331.8	1088	1047	1168	1135	1111	1109.8	45.9424
332	47.35	48.04	49.72	48.37	1.21897	49.04	47.95	48.6	48.53	0.548361	47.43	47.82	48.5	47.9167	0.54151	50.08	49.62	49.94	49.88	0.235797	50.7	53.16	52.32	52.06	1.25044	60.06	61.85	61.79	61.2333	1.01658	81.38	85.06	61.37	75.9367	12.7486	134.1	134.5	132.2	133.6	1.22882		332	1089	1058	1166	1133	1111	1111.4	41.2347
332.2	44.68	45.28	46.05	45.3367	0.686756	45.14	44.92	45.86	45.3067	0.491664	43.68	44.18	45.27	44.3767	0.81304	46.98	46.88	46.63	46.83	0.180278	47.18	50.77	49.75	49.2333	1.84993	57.14	58.32	57.85	57.77	0.594054	79.13	80.64	57.52	72.43	12.9345	131.4	129.7	129.9	130.333	0.929157		332.2	1089	1059	1168	1130	1108	1110.8	41.2517
332.4	41.27	42.14	43.37	42.26	1.05513	41.33	42.47	42.95	42.25	0.832106	41.36	41.89	42.73	41.9933	0.690821	43.12	43.84	43.55	43.5033	0.362261	43.94	48.08	47.42	46.48	2.22432	53.14	55.69	55.55	54.7933	1.43354	78.71	78.95	55.29	70.9833	13.5914	129.7	127	129.3	128.667	1.45717		332.4	1084	1053	1169	1130	1111	1109.4	44.1735
332.6	39.73	40.08	41.48	40.43	0.926013	38.96	38.61	40.31	39.2933	0.897682	38.52	39.65	40.5	39.5567	0.993294	40.71	41.52	40.75	40.9933	0.456545	41.45	45.37	44.59	43.8033	2.07503	50.98	53.68	53.16	52.6067	1.43253	76.63	75.44	53.34	68.47	13.1165	128.5	125	127.1	126.867	1.76163		332.6	1088	1061	1166	1129	1117	1112.2	40.0212
332.8	37.4	38.18	39.53	38.37	1.07764	36.11	36.9	37.24	36.75	0.579741	36.38	37.28	38.99	37.55	1.32578	38.79	39.18	39.22	39.0633	0.237557	39.3	43.53	43.3	42.0433	2.37858	48.04	50.67	50.99	49.9	1.61873	73.95	74.46	51.43	66.6133	13.1516	124.4	124	124.8	124.4	0.4		332.8	1088	1055	1164	1134	1114	1111	41.8688
333	35.8	35.84	36.96	36.2	0.658483	34.64	34.48	35.44	34.8533	0.514328	34.81	35.9	37.66	36.1233	1.43807	36.93	37.09	36.84	36.9533	0.126623	38.05	41.6	40.16	39.9367	1.78551	46.58	48.26	49.07	47.97	1.27008	72.46	72.6	49.23	64.7633	13.4524	120.6	123.4	124.5	122.833	2.0108		333	1092	1056	1166	1136	1118	1113.6	41.9857
333.2	34.93	34.56	35.59	35.0267	0.52176	33.12	34.01	34.35	33.8267	0.635164	33.06	34.47	36.22	34.5833	1.58305	35.53	35.53	35.67	35.5767	0.080829	36.94	39.16	38.23	38.11	1.11485	45.14	46.55	48.61	46.7667	1.74512	69.83	71.27	46.96	62.6867	13.6387	122	122.6	123.5	122.7	0.754983		333.2	1091	1055	1177	1144	1119	1117.2	47.0447
333.4	33.92	33.86	34.25	34.01	0.21	32.04	33	32.83	32.6233	0.512282	32.34	32.61	34.45	33.1333	1.14823	34.95	33.55	34.4	34.3	0.705337	36.3	38.18	37.15	37.21	0.941435	44.95	45.19	46.62	45.5867	0.902903	69.14	69.55	46	61.5633	13.4798	120.7	122.4	122.2	121.767	0.929157		333.4	1090	1059	1177	1145	1125	1119.2	46.1433
333.6	32.94	32.66	32.75	32.7833	0.142945	30.11	31.56	31.55	31.0733	0.834286	31.21	32.46	32.3	31.99	0.680221	32.87	32.51	32.97	32.7833	0.241937	35.12	36.8	36.18	36.0333	0.849549	44.91	44.74	45.5	45.05	0.398873	67.73	67.66	44.27	59.8867	13.5245	118.8	123.2	120.1	120.7	2.26053		333.6	1097	1062	1181	1146	1124	1122	45.5137
333.8	31.92	30.92	31.41	31.4167	0.500033	29.49	31.13	31.29	30.6367	0.99626	29.57	30.64	30.33	30.18	0.550545	30.6	32.43	32.42	31.8167	1.05368	34.27	35.84	36.32	35.4767	1.07221	43.4	44.91	44.73	44.3467	0.824763	66.6	67.23	42.93	58.92	13.8513	120	122.6	121.1	121.233	1.30512		333.8	1102	1063	1183	1146	1132	1125.2	45.3509
334	31.07	29.77	31.27	30.7033	0.814453	28.84	29.92	31.43	30.0633	1.30094	28.05	30.13	30.38	29.52	1.27918	30.68	31.31	31.43	31.14	0.402865	33.01	34.86	35.58	34.4833	1.32576	43.31	43.68	43.61	43.5333	0.196554	66.99	67.1	43	59.03	13.8825	118.1	122.8	120.5	120.467	2.35018		334	1105	1071	1188	1155	1134	1130.6	45.0255
334.2	29.49	28.44	30.9	29.61	1.23438	28.03	29.46	28.62	28.7033	0.718633	26.83	29.1	29.77	28.5667	1.54085	29.83	29.76	31.4	30.33	0.927308	32.9	33.8	34.39	33.6967	0.750355	41.83	43.63	43.65	43.0367	1.04505	66.36	66.25	42.03	58.2133	14.0153	116.7	122.1	120.5	119.767	2.77369		334.2	1110	1066	1195	1159	1136	1133.2	48.8539
334.4	28.36	27.53	29.81	28.5667	1.15396	26.89	28.67	28.17	27.91	0.918041	27.19	28.27	29.2	28.22	1.00593	29.03	28.84	30.36	29.41	0.828191	31.54	33.17	33.34	32.6833	0.993797	41.34	43.28	43.27	42.63	1.11718	65.12	66.16	41.18	57.4867	14.1316	116.4	122.1	119.6	119.367	2.85715		334.4	1116	1068	1201	1162	1138	1137	49.8096
334.6	26.73	27.51	28.57	27.6033	0.923544	26.44	28.6	27.08	27.3733	1.10947	26.35	27.96	28.22	27.51	1.01297	28.18	27.84	29.71	28.5767	0.996109	31	32.77	32.21	31.9933	0.904673	40.28	42.61	42.61	41.8333	1.34523	65.44	65.38	41.05	57.29	14.0643	117.2	118.1	119.7	118.333	1.26623		334.6	1118	1071	1202	1157	1143	1138.2	48.4014
334.8	26.48	27	28.05	27.1767	0.799771	26.39	27.89	26.79	27.0233	0.776745	25.75	26.83	27.29	26.6233	0.790527	27.43	27.1	28.96	27.83	0.992421	29.7	32.14	32.43	31.4233	1.49948	39.27	41.17	41.47	40.6367	1.19304	63.57	64.84	40.41	56.2733	13.7527	115.6	117.4	119.2	117.4	1.8		334.8	1120	1065	1202	1163	1153	1140.6	51.3936
335	26.39	26.51	26.99	26.63	0.31749	26.27	26.66	26.06	26.33	0.304467	25.36	26.58	26.91	26.2833	0.816476	27.14	26.67	29.83	27.88	1.70502	29.01	31.15	31.67	30.61	1.40982	38.94	40.06	41.06	40.02	1.06057	65.04	64.49	39.36	56.2967	14.6702	114.5	117.2	117.7	116.467	1.72143		335	1123	1069	1201	1172	1155	1144	50.547
335.2	24.95	25.38	25.78	25.37	0.41509	25.29	24.95	25.62	25.2867	0.335012	25.06	26.16	25.82	25.68	0.563205	25.8	26.65	29.06	27.17	1.69106	28.92	30.76	31.06	30.2467	1.15868	38.03	39.48	40.41	39.3067	1.19943	64.45	64.31	39.07	55.9433	14.6129	114.4	116.8	118.2	116.467	1.9218		335.2	1122	1085	1209	1176	1154	1149.2	47.903
335.4	24.08	25.16	25.13	24.79	0.615061	24.47	24.95	25.86	25.0933	0.705998	24.39	26.07	24.95	25.1367	0.855414	25.41	26.63	28.34	26.7933	1.47181	28.88	30.67	30.2	29.9167	0.928027	37.56	39.35	39.65	38.8533	1.13006	63.07	63.24	38.12	54.81	14.4542	114.4	117.7	118.5	116.867	2.17332		335.4	1126	1084	1212	1169	1155	1149.2	47.8508
335.6	24.17	24.25	25.32	24.58	0.642106	24.4	24.65	25.99	25.0133	0.855005	23.75	24.76	25.85	24.7867	1.05025	24.45	26.45	27.69	26.1967	1.63479	28.13	29.89	29.42	29.1467	0.911281	37.58	38.43	39.6	38.5367	1.01422	62.53	62.8	38.66	54.6633	13.86	114.8	118.8	116.5	116.7	2.00749		335.6	1134	1093	1221	1172	1158	1155.6	47.2684
335.8	24.52	24	25.04	24.52	0.52	24.29	24.49	25.18	24.6533	0.46694	23.01	24.76	25.27	24.3467	1.18534	23.82	26.22	26.07	25.37	1.34443	27.58	29.75	28.89	28.74	1.09275	37.14	37.76	39.02	37.9733	0.957984	63.18	62.84	38.6	54.8733	14.0941	113.5	118.3	117.8	116.533	2.63881		335.8	1142	1095	1223	1175	1160	1159	46.7386
336	24.35	24.16	24.68	24.3967	0.263122	22.76	23.85	25.56	24.0567	1.41139	23.02	23.99	24.89	23.9667	0.935218	23.99	25.92	26.15	25.3533	1.18627	27.17	29.44	29.1	28.57	1.2243	36.69	37.58	38.19	37.4867	0.754343	62.1	62.26	38.34	54.2333	13.7643	115.2	119.1	116.8	117.033	1.96044		336	1141	1097	1226	1183	1162	1161.8	47.9656
336.2	23.63	23.84	24.05	23.84	0.21	23.16	24	25.21	24.1233	1.03055	23.06	23.98	25.14	24.06	1.04231	24.08	26.11	26.06	25.4167	1.15786	26.41	29.34	29.16	28.3033	1.64214	36.31	38.17	38.49	37.6567	1.17717	61.1	61.51	37.75	53.4533	13.601	114.9	118	115.1	116	1.73494		336.2	1145	1104	1233	1184	1169	1167	47.7022
336.4	23.09	23.5	24.25	23.6133	0.588246	22.9	23.34	25.12	23.7867	1.17547	22.05	24.02	24.62	23.5633	1.34448	23.42	25.81	25.75	24.9933	1.36288	26.21	28.58	28.28	27.69	1.29047	36.76	38.04	38.39	37.73	0.858079	61.35	61.9	38.65	53.9667	13.2675	114.6	116.9	117.4	116.3	1.49332		336.4	1146	1103	1232	1185	1176	1168.4	47.8466
336.6	22.07	23.11	24.92	23.3667	1.44223	22.26	22.48	24.98	23.24	1.51089	21.44	23.12	24.41	22.99	1.48926	23.64	24.88	25.89	24.8033	1.12696	25.76	27.83	28.06	27.2167	1.26674	35.73	38.16	37.94	37.2767	1.34396	59.44	62.51	38.17	53.3733	13.2556	113	115.9	117.7	115.533	2.37136		336.6	1148	1104	1236	1191	1178	1171.4	49.2219
336.8	21.26	23.56	24.36	23.06	1.60935	21.58	22.31	24.14	22.6767	1.3188	21.64	22.86	23.96	22.82	1.16052	23.61	25	24.96	24.5233	0.791223	25.49	28.06	27.1	26.8833	1.29863	36.28	38.07	38.4	37.5833	1.14072	60.7	62.12	37.91	53.5767	13.5863	114.9	117.8	116.8	116.5	1.47309		336.8	1155	1107	1236	1191	1175	1172.8	47.373
337	21.62	23.13	23.84	22.8633	1.13377	21.72	22.01	24.17	22.6333	1.33867	21.78	23.39	22.89	22.6867	0.824035	22.98	23.43	23.88	23.43	0.45	26.46	28.13	27.19	27.26	0.837198	36.14	37.93	39.81	37.96	1.83518	61.02	61.96	36.8	53.26	14.2625	113.1	120.2	115.7	116.333	3.59212		337	1155	1105	1237	1190	1185	1174.4	48.6498
337.2	21.93	22.45	24.12	22.8333	1.14422	21.28	21.99	23.46	22.2433	1.11186	22.49	22.38	21.95	22.2733	0.285365	23.1	23.3	24.17	23.5233	0.568888	26.64	27.48	26.57	26.8967	0.506392	35.43	37.66	39.53	37.54	2.05263	60.44	61.89	36.74	53.0233	14.1204	112.7	119.4	115.7	115.933	3.35609		337.2	1164	1110	1244	1185	1188	1178.2	48.2825
337.4	22.02	22.32	23.59	22.6433	0.833447	21.19	22.49	22.37	22.0167	0.718424	22.08	22.68	21.85	22.2033	0.428525	22.63	23.8	24.97	23.8	1.17	26.18	26.68	26.72	26.5267	0.300888	34.33	38.05	38.88	37.0867	2.42315	60.07	62.22	36.81	53.0333	14.0909	113.4	117.9	115.2	115.5	2.26495		337.4	1162	1115	1247	1189	1176	1177.8	47.7253
337.6	22.91	21.89	23.58	22.7933	0.851019	20.7	22.3	22.38	21.7933	0.947699	21.13	22.43	22.03	21.8633	0.665833	22	23.45	25.04	23.4967	1.52054	25.63	27.11	27.41	26.7167	0.95296	35.03	37.52	38.57	37.04	1.81816	60.42	63.09	37.24	53.5833	14.2166	114.3	117.6	114.6	115.5	1.82483		337.6	1169	1123	1247	1195	1185	1183.8	44.8241
337.8	22.55	21.69	23.43	22.5567	0.870019	20.17	21.51	21.94	21.2067	0.923165	20.82	21.77	22.32	21.6367	0.758837	23.29	23.23	25	23.84	1.00504	26.09	27.48	26.56	26.71	0.707036	35.95	36.58	38.14	36.89	1.12743	60.41	61.29	36.57	52.7567	14.025	114.1	116.5	115	115.2	1.21244		337.8	1165	1129	1247	1198	1182	1184.2	43.4592
338	22.56	21.57	23.01	22.38	0.736682	20.16	21.13	22.82	21.37	1.34614	20.61	21.57	22.3	21.4933	0.847604	24.16	23.6	24.92	24.2267	0.66252	25.82	27.02	27.09	26.6433	0.713886	34.95	36.98	38.05	36.66	1.57458	60.31	61.76	37.22	53.0967	13.7687	113.5	116.8	114.7	115	1.67033		338	1168	1133	1248	1203	1179	1186.2	42.7633
338.2	22.83	21.69	22.84	22.4533	0.661085	20.88	21.8	22.89	21.8567	1.0062	21.08	22.19	22.39	21.8867	0.705715	24.2	23.18	23.46	23.6133	0.527004	26.44	26.89	26.39	26.5733	0.275379	34.78	36.65	37.37	36.2667	1.33687	59.31	60.94	38.56	52.9367	12.4772	115.6	114.6	115.2	115.133	0.503322		338.2	1169	1134	1252	1204	1183	1188.4	43.7413
338.4	22.96	22.49	23.13	22.86	0.331512	20.75	22.09	22.03	21.6233	0.756924	21.46	22.19	22.47	22.04	0.52144	23.07	22.6	22.98	22.8833	0.249466	25.6	27.51	26.95	26.6867	0.981852	33.85	36.08	36.92	35.6167	1.58658	59.5	60.88	37.49	52.6233	13.124	114.5	117.2	114	115.233	1.72143		338.4	1178	1135	1259	1210	1186	1193.6	45.5005
338.6	22.82	22.13	23.64	22.8633	0.755932	20.73	21.97	22.75	21.8167	1.01869	21.91	22.35	21.52	21.9267	0.415251	23.17	22.78	22.18	22.71	0.498698	25.25	28.27	27.5	27.0067	1.56928	33.84	36.57	36.46	35.6233	1.54539	59.25	61.88	36.64	52.59	13.8756	114.2	119.6	116.1	116.633	2.73922		338.6	1175	1139	1267	1215	1200	1199.2	47.5836
338.8	22.16	22.17	22.54	22.29	0.216564	21.18	21.66	22.38	21.74	0.603987	21.83	21.83	21.08	21.58	0.433013	22	22.79	22.82	22.5367	0.465009	24.52	27.52	26.74	26.26	1.55653	33.99	36.36	36.6	35.65	1.4426	59.05	61.57	37.02	52.5467	13.5054	115.4	120.5	115.5	117.133	2.91605		338.8	1170	1140	1268	1219	1207	1200.8	48.8129
339	21.57	21.21	22.79	21.8567	0.82809	21.01	21.45	21.11	21.19	0.230651	21.68	21.74	21.51	21.6433	0.119304	22.17	23.11	23.01	22.7633	0.516269	25.14	27.14	26.71	26.33	1.05276	34.22	36.07	35.8	35.3633	0.999316	60.4	61.16	37.17	52.91	13.6365	114.4	119.6	114.6	116.2	2.94618		339	1177	1145	1268	1215	1207	1202.4	45.889
339.2	21.61	21.39	23.12	22.04	0.941754	20.58	21.25	21.01	20.9467	0.33946	21.58	21.71	21.57	21.62	0.0781025	21.44	22.56	23.48	22.4933	1.02163	25.3	26.53	27.85	26.56	1.27526	34.24	37.03	35.75	35.6733	1.39658	60.59	60.27	35.45	52.1033	14.4231	115.2	116.6	115	115.6	0.87178		339.2	1179	1145	1278	1217	1204	1204.6	49.369
339.4	21.16	21.89	22.97	22.0067	0.910622	20.51	20.25	20.65	20.47	0.202978	21.67	21.43	21.51	21.5367	0.122202	21.42	23.45	23.06	22.6433	1.07723	24.37	26.51	27.83	26.2367	1.74612	33.41	36.95	35.37	35.2433	1.7734	62.69	60.43	35	52.7067	15.376	114.5	115.5	115.2	115.067	0.51316		339.4	1185	1150	1281	1218	1207	1208.2	48.2773
339.6	21.44	22.11	21.71	21.7533	0.337095	20.82	21.07	20.3	20.73	0.39281	21.36	20.88	22.45	21.5633	0.804508	21.35	23.29	23.24	22.6267	1.10591	24.51	26.53	27.28	26.1067	1.4327	34.37	36.65	34.77	35.2633	1.21743	62.64	61.78	34.55	52.99	15.9753	115.6	115.6	115.2	115.467	0.23094		339.6	1185	1147	1274	1221	1210	1207.4	46.8434
339.8	21.39	21.42	20.98	21.2633	0.245832	20.48	20.75	20.26	20.4967	0.245425	21.19	21.14	22.23	21.52	0.615386	21.21	22.93	23.1	22.4133	1.04558	25.04	26.65	26.81	26.1667	0.978996	34.89	36.56	35.49	35.6467	0.845951	62.36	61.17	34.95	52.8267	15.4931	117	116.8	118.3	117.367	0.814453		339.8	1192	1141	1276	1215	1213	1207.4	48.5829
340	21.66	21.04	21.64	21.4467	0.352326	19.77	21.12	21.56	20.8167	0.932756	21.75	20.92	21.95	21.54	0.546168	20.85	22.78	23.2	22.2767	1.25325	24.11	25.97	26.56	25.5467	1.27868	35.56	36.3	35.72	35.86	0.389358	61.47	60.54	35.86	52.6233	14.5249	116.1	116	117.7	116.6	0.953939		340	1194	1139	1272	1222	1211	1207.6	48.1072
340.2	21.58	20.89	21.5	21.3233	0.377403	19.63	20.91	21.67	20.7367	1.03099	21.26	20.77	22.4	21.4767	0.836321	20.26	23.21	22.88	22.1167	1.61636	23.7	26.29	26.06	25.35	1.43356	35.53	36.66	36.61	36.2667	0.638462	59.23	60.21	35.66	51.7	13.8997	114.8	116	117.9	116.233	1.56312		340.2	1194	1144	1269	1220	1213	1208	45.2272
340.4	21.3	20.39	22.25	21.3133	0.930072	19.46	20.05	21.9	20.47	1.27307	21.3	20.59	22.32	21.4033	0.869617	19.9	22.39	22.7	21.6633	1.53494	24.3	26.41	26.79	25.8333	1.34143	35.35	35.91	35.82	35.6933	0.300721	59.86	60.37	35.35	51.86	14.3004	116	116	120.6	117.533	2.65581		340.4	1201	1150	1270	1216	1217	1210.8	42.9034
340.6	21.42	20.48	22.17	21.3567	0.846778	19.94	19.74	21.51	20.3967	0.969347	20.75	19.79	22.19	20.91	1.20797	20.47	22.41	23.3	22.06	1.4471	23.96	27.08	26.57	25.87	1.67365	34.75	36.61	36.2	35.8533	0.977258	59.78	59.14	36.17	51.6967	13.4503	116.7	116.1	119.5	117.433	1.81475		340.6	1197	1147	1279	1220	1214	1211.4	47.4479
340.8	21.14	20.4	21.77	21.1033	0.685736	20.05	19.3	21.2	20.1833	0.956992	21.23	19.98	21.16	20.79	0.702353	20.36	22.25	23.09	21.9	1.39825	24.12	27.12	26.46	25.9	1.57645	34.6	35.63	36.36	35.53	0.884251	60.68	60.04	36.35	52.3567	13.8659	118.9	115.8	119.7	118.133	2.05994		340.8	1199	1149	1285	1225	1223	1216.2	49.165
341	21.53	20.09	21.69	21.1033	0.881211	19.57	19.79	20.93	20.0967	0.730023	20.39	20.19	21.39	20.6567	0.64291	20.37	22.59	23.07	22.01	1.44042	24.16	27	26.28	25.8133	1.47639	34.93	35.89	35.71	35.51	0.510294	61.05	59.66	35.91	52.2067	14.1304	118.2	115.9	118.4	117.5	1.38924		341	1202	1153	1286	1224	1219	1216.8	47.7881
341.2	21.02	20.17	21.93	21.04	0.88017	19.54	19.84	20.94	20.1067	0.737111	20.04	20.27	20.65	20.32	0.308058	20.17	23.61	22.77	22.1833	1.79347	24.56	27.45	26.74	26.25	1.50602	33.46	36.81	36.18	35.4833	1.78035	61.6	60.8	34.98	52.46	15.1434	114.7	115.3	116.6	115.533	0.971253		341.2	1195	1157	1288	1233	1216	1217.8	48.4221
341.4	21.64	20.78	22.68	21.7	0.95142	18.81	19.66	20.94	19.8033	1.07221	20.73	20.1	20.74	20.5233	0.366652	19.64	22.65	23.67	21.9867	2.09529	24.96	27.3	26.62	26.2933	1.20372	33.19	36.68	36.85	35.5733	2.06578	61.82	61.35	34.64	52.6033	15.5585	115.5	115.1	114.6	115.067	0.450925		341.4	1191	1162	1289	1231	1223	1219.2	47.6781
341.6	21.66	20.09	22.17	21.3067	1.08408	18.93	19.81	21.19	19.9767	1.13918	20.8	20.36	20.33	20.4967	0.263122	19.57	22.93	23.63	22.0433	2.17038	25.1	26.93	27.48	26.5033	1.24605	34.19	37.08	36.42	35.8967	1.51441	61.11	60.05	35.41	52.19	14.5416	114.5	114.1	115.5	114.7	0.72111		341.6	1200	1163	1285	1239	1222	1221.8	45.3398
341.8	21.71	20.06	21.55	21.1067	0.909963	18.6	20.43	20.79	19.94	1.17435	20.39	20.69	20.5	20.5267	0.151767	20.36	22.79	23.44	22.1967	1.62346	25.15	26.57	27.38	26.3667	1.12882	34.43	36.57	35.44	35.48	1.07056	60.85	59.41	35.57	51.9433	14.198	114.2	115.1	114.4	114.567	0.472582		341.8	1196	1168	1287	1244	1222	1223.4	45.528
342	21.61	19.53	21.87	21.0033	1.28255	19.36	20.6	20.82	20.26	0.787147	20.53	20.5	20.41	20.48	0.06245	20.17	22.64	23.39	22.0667	1.68482	24.7	26.56	26.68	25.98	1.11014	34.38	35.99	35.78	35.3833	0.875233	60.21	60.58	34.68	51.8233	14.8477	113.4	116.1	114.2	114.567	1.38684		342	1195	1168	1290	1241	1222	1223.2	46.4295
342.2	21.09	19.22	21.67	20.66	1.28035	19.53	20.5	20.57	20.2	0.581292	20.82	20.9	20.77	20.83	0.0655744	19.9	22.28	22.6	21.5933	1.47517	24.49	26.32	25.68	25.4967	0.928673	34.9	36.66	35.79	35.7833	0.880019	58.97	61.6	34.55	51.7067	14.9162	115.2	115.9	114.8	115.3	0.556776		342.2	1195	1174	1288	1233	1225	1223	43.3417
342.4	20.41	19.76	21.75	20.64	1.01474	19.9	19.99	20.64	20.1767	0.403774	20.76	20.4	20.14	20.4333	0.311341	19.84	22.38	21.65	21.29	1.30771	24.78	25.56	25.23	25.19	0.391535	34.44	35.46	35.21	35.0367	0.531633	58.78	60.7	34.59	51.3567	14.5521	114.3	114.6	117.3	115.4	1.65227		342.4	1199	1167	1292	1237	1234	1225.8	46.7729
342.6	19.69	19.35	21.37	20.1367	1.08154	20.35	19.34	20.19	19.96	0.542863	21.33	19.57	21.07	20.6567	0.950018	19.94	21.62	22.16	21.24	1.15776	24.57	24.99	26.5	25.3533	1.015	34.33	35.19	36.19	35.2367	0.930878	59.73	61.72	35.09	52.18	14.8338	112	114	116.1	114.033	2.0502		342.6	1203	1166	1296	1238	1238	1228.2	48.1996
342.8	19.6	19.56	20.65	19.9367	0.618088	19.83	20.2	20.47	20.1667	0.321299	20.77	19.83	20.34	20.3133	0.470567	19.64	21.97	22.41	21.34	1.48859	23.97	25.69	27.03	25.5633	1.53393	34.53	35.95	36.27	35.5833	0.926139	59.32	60.91	34.68	51.6367	14.7064	110.6	115.7	116.1	114.133	3.06649		342.8	1206	1168	1294	1237	1236	1228.2	46.3271
343	20.22	19.69	20.42	20.11	0.377227	19.77	20.71	20.83	20.4367	0.58046	20.66	19.83	20.09	20.1933	0.424539	20	22.15	22.68	21.61	1.41926	23.54	25.78	26.72	25.3467	1.63369	35.11	37.32	35.69	36.04	1.14582	59.35	61.72	36.03	52.3667	14.1975	111.7	119	115.8	115.5	3.65923		343	1208	1173	1296	1239	1247	1232.6	45.8944
343.2	21.01	19.49	20.97	20.49	0.866256	19.87	20.74	21.51	20.7067	0.820508	20.57	19.74	20.75	20.3533	0.538733	20.2	22.36	22.67	21.7433	1.34552	23.12	25.79	25.49	24.8	1.46263	35.12	37.01	36.01	36.0467	0.945533	58.46	61.33	36.07	51.9533	13.83	114.7	117.7	116.1	116.167	1.50111		343.2	1203	1170	1296	1235	1244	1229.6	47.1837
343.4	20.68	18.79	21.35	20.2733	1.32757	19.61	21.43	21.39	20.81	1.03942	20.14	20	21.09	20.41	0.593043	20.4	22.17	21.85	21.4733	0.943204	23.41	25.66	26.54	25.2033	1.6142	35.65	37.47	35.18	36.1	1.2095	58.26	61.47	35.61	51.78	14.0953	116.4	118.6	115.6	116.867	1.55349		343.4	1205	1173	1299	1242	1245	1232.8	47.3413
343.6	20.22	18.92	21.45	20.1967	1.26516	20.05	20.4	21.37	20.6067	0.683837	19.79	20.02	21.1	20.3033	0.699452	20.83	21.82	21.67	21.44	0.533573	22.93	26.19	26.31	25.1433	1.91774	35.42	36.14	36.08	35.88	0.3995	59.22	60.69	35.93	51.9467	13.8903	115.6	120.4	116.4	117.467	2.57164		343.6	1204	1177	1310	1251	1241	1236.6	50.5698
343.8	20.17	19.58	21.09	20.28	0.760986	19.66	19.68	21.17	20.17	0.866083	19.36	19.99	21.33	20.2267	1.0061	20.09	21.88	22.02	21.33	1.07615	23.46	26.6	25.48	25.18	1.59135	34.75	36.13	35.66	35.5133	0.701593	58.64	60.12	35.76	51.5067	13.6571	116.5	118.1	116.4	117	0.953939		343.8	1206	1176	1298	1249	1242	1234.2	46.1866
344	20.11	19.7	21.34	20.3833	0.853483	19.66	19.3	21.65	20.2033	1.26571	18.87	20.17	21.49	20.1767	1.31001	19.93	22.35	22.92	21.7333	1.58752	23.73	26.04	25.67	25.1467	1.24074	34.2	36.42	36.29	35.6367	1.24589	59.78	60.58	35.48	51.9467	14.2662	118.4	118.2	117.4	118	0.52915		344	1208	1176	1298	1252	1246	1236	46.3249
344.2	19.93	20.21	21.73	20.6233	0.968573	19.58	19.86	22.1	20.5133	1.38121	18.44	20.68	21.54	20.22	1.60037	20.78	22.41	22.38	21.8567	0.932541	23.55	25.76	25.93	25.08	1.32774	34.67	36.22	36.28	35.7233	0.912707	59.4	60.83	36.02	52.0833	13.9296	117.1	120.4	116.9	118.133	1.96554		344.2	1208	1179	1295	1252	1245	1235.8	44.3024
344.4	20.47	20.24	20.86	20.5233	0.313422	19.62	19.67	21.6	20.2967	1.129	19.06	21.19	21.03	20.4267	1.18627	20.57	22.87	22.79	22.0767	1.30542	23.95	25.62	25.68	25.0833	0.981954	34.88	35.51	35.79	35.3933	0.466083	58.93	61.94	35.83	52.2333	14.2852	115.9	118.4	118.1	117.467	1.36504		344.4	1210	1181	1301	1247	1242	1236.2	44.9522
344.6	21.2	19.81	21.09	20.7	0.772722	20.12	19.98	21.16	20.42	0.64467	19.28	20.42	21.01	20.2367	0.879451	20.67	22.27	22.93	21.9567	1.16212	23.62	25.49	25.17	24.76	1.00015	35.47	35.72	36.11	35.7667	0.322542	59.58	61.8	36.29	52.5567	14.131	116.3	116.6	118.5	117.133	1.19304		344.6	1213	1176	1296	1253	1238	1235.2	44.7739
344.8	21.42	19.47	21.48	20.79	1.14355	20.28	20.09	20.5	20.29	0.205183	19.3	19.96	21	20.0867	0.857049	19.57	22.54	22.25	21.4533	1.63745	23.53	25.8	25.53	24.9533	1.24001	35.39	35.57	35.92	35.6267	0.269506	59.37	60.72	36.86	52.3167	13.4029	117.9	116.7	118.8	117.8	1.05357		344.8	1213	1183	1302	1257	1237	1238.4	45.02
345	21.12	18.99	20.67	20.26	1.12263	19.86	20.44	20.75	20.35	0.451774	19.31	19.94	20.47	19.9067	0.580718	19.79	21.05	22.04	20.96	1.1277	24.46	25.73	25.65	25.28	0.711266	35.27	35.88	35.76	35.6367	0.323161	58.73	61.1	36.93	52.2533	13.3232	115.5	117.2	117.7	116.8	1.15326		345	1223	1181	1300	1257	1241	1240.4	43.7584
345.2	20.66	19.15	21.19	20.3333	1.05851	19.79	20.67	20.28	20.2467	0.440946	19.46	19.47	20.18	19.7033	0.412836	20.55	20.58	22.8	21.31	1.29047	25.45	25.65	25.1	25.4	0.278388	34.85	36.14	35.95	35.6467	0.696443	58.96	60.01	35.54	51.5033	13.8346	116.7	116.7	115.4	116.267	0.750555		345.2	1217	1180	1299	1249	1240	1237	43.7207
345.4	20.71	18.84	21.48	20.3433	1.35766	20.34	20.5	20.13	20.3233	0.185562	19.9	19.34	19.76	19.6667	0.291433	20.63	20.48	22.47	21.1933	1.10817	25.08	25.58	25.06	25.24	0.294618	34.51	35.88	35.54	35.31	0.713372	59.71	59.55	34.62	51.2933	14.4398	116.3	116.2	116.1	116.2	0.1		345.4	1213	1179	1308	1248	1246	1238.8	47.8717
345.6	21.09	18.91	22.03	20.6767	1.60054	19.54	19.99	20.1	19.8767	0.296704	20.02	19.98	19.75	19.9167	0.145717	19.68	20.6	22.59	20.9567	1.48743	23.99	26.42	24.98	25.13	1.22192	34.87	36.55	35.42	35.6133	0.856524	60.02	60.05	34.55	51.54	14.7138	115.4	115.2	113.8	114.8	0.87178		345.6	1211	1178	1311	1242	1248	1238	49.4318
345.8	20.49	19.33	21.46	20.4267	1.06641	19.83	20.54	20.03	20.1333	0.366106	19.14	20.39	20.33	19.9533	0.705006	19.52	21	21.58	20.7	1.06226	23.73	25.88	24.96	24.8567	1.07872	34.96	36.71	35.78	35.8167	0.875576	58.55	59.45	34.45	50.8167	14.1811	117.3	115.9	114.2	115.8	1.55242		345.8	1213	1180	1304	1250	1243	1238	46.1357
346	20.35	19.9	21.75	20.6667	0.964797	19.08	20.48	19.79	19.7833	0.700024	19.49	19.75	20.46	19.9	0.502096	19.6	21.01	21.28	20.63	0.902164	23.24	26.37	25.09	24.9	1.57363	34.92	36.17	36.11	35.7333	0.705006	59.33	59.49	34.77	51.1967	14.2261	115.8	117.6	115.2	116.2	1.249		346	1213	1178	1295	1256	1237	1235.8	44.0874
346.2	20.44	20	21.2	20.5467	0.607069	19.15	20.58	20.31	20.0133	0.759759	19.2	19.7	19.77	19.5567	0.310859	18.88	20.36	21.7	20.3133	1.41058	24.38	26.07	25.07	25.1733	0.849725	33.66	35.72	35.67	35.0167	1.17517	59.17	59.75	34.58	51.1667	14.3674	115.1	116.1	115.2	115.467	0.550757		346.2	1207	1175	1295	1256	1238	1234.2	45.9097
346.4	20.33	20.1	21.6	20.6767	0.807857	18.42	20.89	20.76	20.0233	1.39005	19.02	19.86	20.07	19.65	0.555608	18.99	20.54	21.38	20.3033	1.21245	24.49	26.58	25.95	25.6733	1.07212	33.18	35.12	34.64	34.3133	1.01041	59.36	59.6	34.65	51.2033	14.3361	116	116.6	113.7	115.433	1.5308		346.4	1206	1171	1294	1253	1235	1231.8	46.6122
346.6	20.29	19.42	21.83	20.5133	1.22042	18.25	20.39	20.39	19.6767	1.23553	18.59	20.3	20.83	19.9067	1.17066	18.76	21.21	21.02	20.33	1.36297	24.17	25.83	26	25.3333	1.01106	34.03	35.31	34.94	34.76	0.658711	59.32	59.99	34.84	51.3833	14.3309	113.6	116.4	115	115	1.4		346.6	1207	1171	1296	1250	1236	1232	46.8562
346.8	19.61	19.91	21.06	20.1933	0.765398	18.69	20.4	20.4	19.83	0.987269	18.78	19.87	20.42	19.69	0.834686	19.02	21.28	21.88	20.7267	1.50816	24.36	25.68	26.14	25.3933	0.923977	34.29	35.23	35.48	35	0.627455	59.26	59.56	35.76	51.5267	13.6552	114.6	117.1	114.9	115.533	1.36504		346.8	1205	1172	1293	1245	1231	1229.2	45.2239
347	19.42	19.56	20.84	19.94	0.78256	18.81	20.2	20.4	19.8033	0.866045	19.08	19.31	20.09	19.4933	0.529371	19.16	21.01	22.18	20.7833	1.52271	23.73	25.29	25.44	24.82	0.946942	34.35	35.05	35.17	34.8567	0.442869	58.45	59.82	34.84	51.0367	14.0434	114.7	116.7	112.8	114.733	1.95021		347	1205	1170	1297	1244	1230	1229.2	47.1879
347.2	19.39	19.32	20.49	19.7333	0.656227	19.5	20.29	21.18	20.3233	0.840496	19.57	19.84	19.24	19.55	0.3005	19.55	20.92	22.31	20.9267	1.38001	23.63	25.26	25.47	24.7867	1.00719	34.51	35.05	35.13	34.8967	0.337244	57.98	59.28	34.45	50.57	13.9755	116.5	116.5	116	116.333	0.288675		347.2	1206	1164	1295	1241	1227	1226.6	48.0344
347.4	19.22	19.26	20.72	19.7333	0.854712	19.13	20.8	20.97	20.3	1.01681	19.85	20.12	19.7	19.89	0.212838	19.56	21	21.65	20.7367	1.06959	23.33	25.49	25.14	24.6533	1.15932	34.38	34.71	35.46	34.85	0.553444	58.02	59.27	35.43	50.9067	13.4178	119.2	113.9	112.9	115.333	3.38575		347.4	1206	1161	1293	1240	1234	1226.8	48.4014
347.6	19.8	19.61	20.63	20.0133	0.542433	19.46	20.44	21.19	20.3633	0.867544	19.3	19.98	20.5	19.9267	0.601775	20	21.21	22.14	21.1167	1.07305	23.47	25.5	26.16	25.0433	1.40194	33.56	34.87	36.01	34.8133	1.22598	58.78	59.16	35.29	51.0767	13.673	117.2	115	113.7	115.3	1.76918		347.6	1209	1163	1294	1230	1231	1225.4	47.2261
347.8	19.61	19.01	20.69	19.77	0.851352	19.02	21.01	21.38	20.47	1.26929	19.43	19.49	20.28	19.7333	0.474377	19.94	21.2	21.82	20.9867	0.957984	22.61	25.25	25.88	24.58	1.73491	33.62	34.76	36.02	34.8	1.2005	60.51	60.27	35.83	52.2033	14.1802	114.5	115	116.4	115.3	0.984886		347.8	1204	1158	1296	1233	1238	1225.8	50.4995
348	19.84	19.18	20.21	19.7433	0.52176	18.96	20.39	20.88	20.0767	0.997614	18.93	19.56	20.49	19.66	0.784793	20.65	20.79	21.48	20.9733	0.444335	22.84	25.15	25.95	24.6467	1.61494	33.84	34.94	36.22	35	1.19113	59.41	60.69	35.66	51.92	14.0961	114.5	116.3	116.4	115.733	1.06927		348	1200	1159	1293	1238	1236	1225.2	49.7363
348.2	19.83	19.29	20.23	19.7833	0.471734	19.14	20.45	20.66	20.0833	0.823671	18.71	19.9	21.19	19.9333	1.24034	20.31	20.53	21.48	20.7733	0.621798	23.47	25.09	26	24.8533	1.2815	34.76	34.88	34.89	34.8433	0.0723418	59.91	61.45	35.45	52.27	14.5869	113.9	116.1	114.2	114.733	1.19304		348.2	1201	1158	1293	1242	1237	1226.2	50.2862
348.4	18.74	19.93	20.5	19.7233	0.898016	19.57	20.71	19.76	20.0133	0.610765	18.97	19.79	21.99	20.25	1.56167	20.24	21.06	22.88	21.3933	1.3512	23.66	25.56	25.77	24.9967	1.16234	33.24	34.58	35.55	34.4567	1.15993	58.75	61.31	36.37	52.1433	13.7199	113.2	114.4	114.5	114.033	0.723418		348.4	1197	1155	1288	1240	1236	1223.2	49.957
348.6	18.94	20.43	21.17	20.18	1.13583	18.99	20.93	19.91	19.9433	0.970429	18.38	20	20.89	19.7567	1.27257	19.69	21.48	22.87	21.3467	1.59419	23.67	26.04	25.97	25.2267	1.34857	33.13	34.22	35.32	34.2233	1.095	59.45	60.93	36.11	52.1633	13.9223	114	115.4	113.5	114.3	0.984886		348.6	1192	1156	1282	1241	1236	1221.4	48.5057
348.8	19.96	20.05	21.19	20.4	0.685638	18.99	21.4	19.93	20.1067	1.21467	18.2	19.98	20.93	19.7033	1.38587	18.76	21.67	23.01	21.1467	2.17279	22.71	25.64	25.28	24.5433	1.59788	33.52	34.68	34.78	34.3267	0.700381	59.36	60.25	34.95	51.52	14.3569	114	112.8	112.6	113.133	0.757188		348.8	1189	1157	1278	1234	1230	1217.6	46.2634
349	19.8	20.23	21.72	20.5833	1.00759	18.24	20.69	19.53	19.4867	1.22557	18.19	20.25	21.1	19.8467	1.49634	19.14	21.29	23.07	21.1667	1.9679	22.21	25.31	25.65	24.39	1.89557	33.44	34.96	35.09	34.4967	0.917406	58.56	61.03	35.98	51.8567	13.8049	115.7	113.7	113.9	114.433	1.10151		349	1194	1154	1278	1232	1224	1216.4	46.0739
349.2	19.25	19.97	21.85	20.3567	1.34244	18.34	21.01	19.78	19.71	1.33638	18.27	19.88	21.22	19.79	1.47706	19.16	21.75	22.49	21.1333	1.74855	22.67	25.43	25.77	24.6233	1.70016	33.52	35.82	34.66	34.6667	1.15001	59.34	59.94	35.24	51.5067	14.0905	117.5	114.9	112.7	115.033	2.40278		349.2	1193	1152	1277	1226	1218	1213.2	45.8552
349.4	19.16	19.95	21.46	20.19	1.16863	18.62	20.49	19.99	19.7	0.968143	18.76	19.64	21.24	19.88	1.2573	18.92	21.3	22.45	20.89	1.80036	22.63	26	25.14	24.59	1.75103	34.04	34.81	34.89	34.58	0.469361	59.59	60.15	35.77	51.8367	13.917	114.8	115.5	113.1	114.467	1.23423		349.4	1198	1156	1279	1223	1212	1213.6	44.523
349.6	20.25	20.59	21.64	20.8267	0.724592	18.77	20.53	20.7	20	1.0686	18.38	19.29	21.18	19.6167	1.4283	18.72	21.37	22.6	20.8967	1.98283	22.92	25.15	24.74	24.27	1.18697	33.44	34.59	35.36	34.4633	0.966247	60.53	60.9	34.84	52.09	14.9401	112.3	113.6	113.6	113.167	0.750555		349.6	1199	1154	1280	1217	1212	1212.4	45.225
349.8	20.57	20.24	21.42	20.7433	0.608797	18.89	20.41	21.14	20.1467	1.14788	18.33	19.38	20.91	19.54	1.29742	19.07	21.74	21.83	20.88	1.56815	23.07	25.47	24.81	24.45	1.23984	32.78	34.93	35.72	34.4767	1.52152	60.95	59.57	34.13	51.55	15.1019	113.7	112.4	112.5	112.867	0.723418		349.8	1198	1152	1286	1215	1217	1213.6	48.2006
350	20.55	20.18	21.43	20.72	0.642106	18.84	20.03	20.4	19.7567	0.815128	17.68	18.98	20.93	19.1967	1.6358	19.89	21.57	22.69	21.3833	1.4093	23.21	26.18	25.14	24.8433	1.50706	33.1	35.51	34.74	34.45	1.23089	60.75	59.02	33.56	51.11	15.2233	111.7	115.2	113.8	113.567	1.76163		350	1194	1153	1281	1214	1214	1211.2	46.2893
350.2	20.39	20.54	20.79	20.5733	0.202073	18.42	20.14	20.25	19.6033	1.02627	17.62	19.27	20.98	19.29	1.68009	19.93	20.87	22.1	20.9667	1.08822	22.92	26.41	25.09	24.8067	1.76217	33.41	35.46	34.04	34.3033	1.05006	60.01	59.5	33.4	50.97	15.2182	111.1	113.8	114.2	113.033	1.68622		350.2	1194	1156	1276	1212	1211	1209.8	43.3959
350.4	19.72	19.86	20.63	20.07	0.49	18.02	19.99	20.35	19.4533	1.25429	17.98	19.52	20.55	19.35	1.29341	19.53	20.72	22.73	20.9933	1.61742	22.8	26.49	25.27	24.8533	1.87996	34.02	35.37	34.72	34.7033	0.675154	58.61	58.48	33.47	50.1867	14.4772	111.6	114.6	111.6	112.6	1.73205		350.4	1194	1157	1274	1215	1211	1210.2	42.3875
350.6	19.48	20.08	20.27	19.9433	0.412351	18.39	20.3	20.93	19.8733	1.32266	17.95	19.08	19.43	18.82	0.773499	19.51	20.86	23.06	21.1433	1.79188	23.31	27.04	24.77	25.04	1.8796	33.51	34.77	34.06	34.1133	0.631691	59.19	58.93	33.36	50.4933	14.8385	111.4	115.9	111.9	113.067	2.46644		350.6	1192	1158	1267	1217	1212	1209.2	39.7706
350.8	18.95	19.48	19.89	19.44	0.471275	19.36	20.9	20.42	20.2267	0.787993	17.78	19.17	19.4	18.7833	0.876489	19.87	20.55	22.26	20.8933	1.23144	23.94	26.03	25.13	25.0333	1.04835	33.22	34.32	34.57	34.0367	0.718215	58.11	59.06	34.33	50.5	14.0117	111.8	115.3	112.2	113.1	1.91572		350.8	1193	1155	1265	1216	1208	1207.4	39.8284
351	18.93	20.08	20.59	19.8667	0.850314	19.61	21.1	20.99	20.5667	0.830321	19.09	19.8	19.16	19.35	0.39128	19.19	20.79	21.99	20.6567	1.40475	23.69	25.52	26	25.07	1.21897	34.14	34.77	35.1	34.67	0.48775	58	59.37	33.72	50.3633	14.4298	111.3	116.9	115.6	114.6	2.93087		351	1191	1154	1260	1218	1202	1205	38.7298
351.2	18.91	20.49	21.37	20.2567	1.24649	19.21	20.35	20.47	20.01	0.695414	19.09	19.92	19.65	19.5533	0.42336	19.19	20.3	22.37	20.62	1.61397	23.49	24.76	25.76	24.67	1.13767	34.11	34.6	34.72	34.4767	0.323161	58.78	59.2	34.66	50.88	14.0485	110.2	118.5	114.6	114.433	4.15251		351.2	1182	1142	1258	1212	1203	1199.4	42.4358
351.4	20.18	20.38	21.25	20.6033	0.568888	18.39	20.13	21.17	19.8967	1.40461	18.84	19.25	19.73	19.2733	0.445459	19.22	20.63	22.08	20.6433	1.43005	23.75	25.1	25.44	24.7633	0.893887	33.57	35.09	34.73	34.4633	0.794313	59.3	57.66	34.42	50.46	13.9152	111.1	117.9	115.3	114.767	3.43123		351.4	1178	1146	1255	1209	1205	1198.6	40.377
351.6	19.16	18.88	21.11	19.7167	1.21476	17.47	19.78	20.31	19.1867	1.51011	19.15	18.74	19.95	19.28	0.615386	19.17	21.21	22.21	20.8633	1.54937	24.26	25.78	25.78	25.2733	0.877572	33.73	35.8	35.57	35.0333	1.13456	58.63	57.32	34.22	50.0567	13.7306	111.6	116.5	114.2	114.1	2.45153		351.6	1171	1142	1258	1210	1198	1195.8	43.5454
351.8	18.4	18.3	21.22	19.3067	1.65775	17.94	20.57	20.43	19.6467	1.47967	18.44	18.79	20.16	19.13	0.90901	19.65	20.68	22.26	20.8633	1.31462	24.41	24.95	25.65	25.0033	0.621718	33.79	35.66	36.17	35.2067	1.25309	58.52	57.07	35.44	50.3433	12.927	112	116.5	111.7	113.4	2.68887		351.8	1171	1140	1253	1216	1198	1195.6	43.05
352	18.63	18.69	20.79	19.37	1.23012	18.53	20.48	20.18	19.73	1.05	18.9	19.15	20.09	19.38	0.627455	19.41	20.72	21.94	20.69	1.26527	23.5	25.07	26.4	24.99	1.45165	33.26	34.79	35	34.35	0.949789	58.44	57.35	36.21	50.6667	12.5317	111.9	115.8	113.4	113.7	1.96723		352	1176	1140	1252	1210	1202	1196	41.5452
352.2	19.39	19.13	21.26	19.9267	1.162	19	20.12	20.51	19.8767	0.783858	19.04	18.97	19.58	19.1967	0.333816	18.92	20.37	22.25	20.5133	1.66962	23.9	24.33	26.06	24.7633	1.14334	33.93	34.78	35.32	34.6767	0.700738	58.36	57.43	36.38	50.7233	12.4304	110.6	116.3	110.9	112.6	3.2078		352.2	1175	1137	1250	1198	1198	1191.6	41.0768
352.4	18.69	19.34	21.51	19.8467	1.4767	18.79	19.7	20.56	19.6833	0.885118	19.15	19.03	20.07	19.4167	0.568976	19.51	20.11	22.41	20.6767	1.5308	23.55	24.69	25.86	24.7	1.15503	34.04	34.53	35.65	34.74	0.825288	58.39	57.47	35.35	50.4033	13.0447	111.5	113.9	111.3	112.233	1.44684		352.4	1167	1138	1246	1196	1193	1188	39.9812
352.6	19.48	19.02	21	19.8333	1.03621	18.45	20.62	20.78	19.95	1.3015	19.23	18.8	20.21	19.4133	0.722657	19.13	20.07	21.91	20.37	1.41407	22.71	24.76	25.95	24.4733	1.63891	33.39	34.99	35.45	34.61	1.0813	56.77	57.8	34.41	49.66	13.2169	110.6	111.3	113.3	111.733	1.40119		352.6	1168	1130	1245	1193	1195	1186.2	42.044
352.8	19.54	19.46	21.38	20.1267	1.08616	18.42	20.7	20.45	19.8567	1.25045	19.93	18.64	20.19	19.5867	0.83008	19.26	19.43	22.53	20.4067	1.84082	22.63	24.68	25.94	24.4167	1.67064	33.47	35.28	35.78	34.8433	1.21533	57.23	58.12	34.92	50.09	13.1451	110.2	112.8	113.5	112.167	1.73877		352.8	1171	1127	1248	1195	1190	1186.2	43.723
353	19.87	19.83	21.66	20.4533	1.0452	18.13	20.95	20.95	20.01	1.62813	19.43	19.72	19.69	19.6133	0.159478	20.05	20.08	22.61	20.9133	1.46943	22.59	24.63	26.19	24.47	1.80533	32.93	34.75	36.05	34.5767	1.56721	58.21	58.25	34.56	50.34	13.6659	109.6	112.8	114.6	112.333	2.53246		353	1168	1125	1247	1195	1192	1185.4	44.3881
353.2	20.29	19.82	21.24	20.45	0.723395	18.54	20.46	21.54	20.18	1.51947	18.79	20.02	19.53	19.4467	0.61922	20.68	21.01	22.6	21.43	1.0266	23.11	25.75	25.8	24.8867	1.53884	32.82	34.69	34.9	34.1367	1.14509	58.39	58.4	34.9	50.5633	13.5648	108.1	112.6	114.5	111.733	3.28684		353.2	1174	1125	1246	1188	1192	1185	43.3013
353.4	19.73	19.73	21.59	20.35	1.07387	18.49	20.43	21.75	20.2233	1.6398	18.97	20.33	20.35	19.8833	0.791033	20.62	20.84	23.3	21.5867	1.48786	22.61	26.23	25.23	24.69	1.86944	32.39	34.91	34.42	33.9067	1.33613	57.46	58.42	34.83	50.2367	13.3512	107.7	113.2	112.7	111.2	3.04138		353.4	1167	1125	1248	1178	1189	1181.4	44.4218
353.6	19.86	19.38	20.84	20.0267	0.744133	18.33	20.49	21.21	20.01	1.4988	18.16	20.21	20.43	19.6	1.25192	19.93	20.73	23.37	21.3433	1.80015	22.39	26.12	25.79	24.7667	2.06486	33.22	34.49	34.74	34.15	0.815046	58.23	58.48	35.1	50.6033	13.4269	109.8	112.6	113.9	112.1	2.09523		353.6	1161	1126	1246	1179	1188	1180	43.8691
353.8	20.43	19.46	21.26	20.3833	0.900907	19.23	19.79	21.33	20.1167	1.08744	18.72	20.11	20.56	19.7967	0.959184	19.29	20.94	23.38	21.2033	2.05768	22.68	26.67	25.23	24.86	2.02057	32.9	34.52	34.42	33.9467	0.907818	58.71	58.98	34.52	50.7367	14.0447	111.5	111.9	111	111.467	0.450925		353.8	1156	1125	1246	1179	1184	1178	44.5926
354	19.49	20.28	21.37	20.38	0.943981	18.62	19.01	20.9	19.51	1.21947	19.12	19.69	20.73	19.8467	0.816354	20.19	21.14	23.39	21.5733	1.64342	22.82	26.9	25.76	25.16	2.10514	33.33	34.64	34.64	34.2033	0.756329	59.48	58.75	34.32	50.85	14.3201	110	112	112.6	111.533	1.36137		354	1158	1121	1245	1180	1181	1177	45.1276
354.2	19.59	20.65	20.87	20.37	0.684398	18.35	20.2	20.33	19.6267	1.10753	19.15	20.39	20.98	20.1733	0.934041	19.53	21.05	23.28	21.2867	1.88617	23	26.49	25.48	24.99	1.79586	33.55	35.02	35.99	34.8533	1.22851	59.06	58.91	34.36	50.7767	14.2174	110.7	112.6	110.9	111.4	1.04403		354.2	1155	1118	1242	1181	1178	1174.8	45.2294
354.4	19.69	20.15	20.08	19.9733	0.247857	18.23	19.34	20.05	19.2067	0.917297	18.62	20.05	20.5	19.7233	0.981648	19.46	20.51	22.19	20.72	1.37706	22.85	26.35	25.76	24.9867	1.87378	34.61	33.75	35.84	34.7333	1.05044	57.47	58.71	34.24	50.14	13.7838	109.1	112.2	110.1	110.467	1.58219		354.4	1148	1116	1233	1175	1179	1170.2	43.2285
354.6	19.73	20.42	20.91	20.3533	0.592818	18.55	19.13	20.49	19.39	0.995791	19.34	19.69	19.71	19.58	0.208087	19.72	20.13	22.09	20.6467	1.26666	23.65	26.36	24.55	24.8533	1.38023	34.11	33.33	35.22	34.22	0.949789	57.32	58.7	34.84	50.2867	13.395	107.3	112.7	109.3	109.767	2.73008		354.6	1162	1114	1233	1174	1177	1172	42.4676
354.8	19.04	20.46	21.22	20.24	1.10653	18	18.81	19.9	18.9033	0.953432	19.41	20.24	20.05	19.9	0.434856	19.84	20.33	22.27	20.8133	1.28508	23.93	25.9	24.93	24.92	0.985038	34.22	33.65	35.41	34.4267	0.898016	57.33	58.55	35.37	50.4167	13.0451	108.8	113.1	109.1	110.333	2.40069		354.8	1157	1108	1231	1164	1175	1167	44.017
355	19.02	19.8	21.16	19.9933	1.08302	18.1	19.17	20.22	19.1633	1.06002	18.27	19.77	20.18	19.4067	1.0055	19.21	20.11	21.81	20.3767	1.32035	23.95	25.82	25.43	25.0667	0.986526	34.46	33.4	35.07	34.31	0.845044	55.66	57.11	35.01	49.26	12.3621	109.8	112.6	109.5	110.633	1.70978		355	1143	1103	1225	1157	1170	1159.6	44.3599
355.2	19.2	20.49	20.58	20.09	0.772075	18.8	19.41	19.86	19.3567	0.532009	19.1	19.49	20.4	19.6633	0.667108	18.55	20.01	22.04	20.2	1.75274	22.99	25.24	25.18	24.47	1.28207	34.04	33.83	35.35	34.4067	0.823671	56.67	58.07	35.07	49.9367	12.8939	111.2	111.4	109.1	110.567	1.2741		355.2	1141	1099	1216	1156	1170	1156.4	42.6298
355.4	20.36	20.86	21.07	20.7633	0.364737	19.11	19.25	20.21	19.5233	0.598777	19.17	19.56	20.34	19.69	0.595735	19.25	20.14	22.07	20.4867	1.44161	23.35	25.46	25.07	24.6267	1.12269	33.9	33.55	35.77	34.4067	1.19358	57.15	58.98	35.45	50.5267	13.0888	113.2	113.4	109	111.867	2.48462		355.4	1138	1097	1210	1156	1164	1153	41.0488
355.6	21.28	20.59	21.61	21.16	0.520481	19.42	18.86	20.61	19.63	0.8937	18.6	19.02	20.86	19.4933	1.20205	19.6	20.97	22.37	20.98	1.38503	24.29	25.58	25.39	25.0867	0.696443	33.46	33.73	35.05	34.08	0.850823	57.76	58.92	35.06	50.58	13.4532	110.4	112.7	110.7	111.267	1.25033		355.6	1139	1087	1204	1162	1167	1151.8	43.0778
355.8	20.9	20.67	21.2	20.9233	0.265769	19.64	19.76	20.66	20.02	0.557494	18.52	19.32	21.68	19.84	1.64292	19.99	20.5	22.14	20.8767	1.1234	23.83	26.06	25.27	25.0533	1.13068	33.61	34.54	34.85	34.3333	0.645316	57.77	59.34	35.09	50.7333	13.5702	111.6	110.9	111.5	111.333	0.378594		355.8	1131	1089	1207	1164	1165	1151.2	44.0023
356	21.19	20.02	20.96	20.7233	0.619866	18.86	19.64	20.46	19.6533	0.800083	18.21	19.91	21.16	19.76	1.48071	20.28	20.81	21.98	21.0233	0.869847	23.66	25.25	25.63	24.8467	1.0451	34.48	34.93	35.38	34.93	0.45	57.57	59.37	34.86	50.6	13.6609	111.3	111.9	110.8	111.333	0.550757		356	1128	1085	1203	1157	1158	1146.2	43.4707
356.2	20.23	20.13	20.91	20.4233	0.424421	17.31	19.33	20.66	19.1	1.6868	18.39	20.41	21.05	19.95	1.38838	19.94	21.44	21.72	21.0333	0.957149	23.27	25.5	25.91	24.8933	1.42072	34.3	34.95	34.59	34.6133	0.325628	57.84	59.65	36.3	51.2633	12.9902	110.8	113.7	113.1	112.533	1.5308		356.2	1126	1078	1206	1153	1155	1143.6	46.7044
356.4	19.95	19.68	20.29	19.9733	0.305669	18.37	19.31	20.51	19.3967	1.07263	18.08	20.29	20.89	19.7533	1.47988	19.74	21.25	21.43	20.8067	0.928134	23.57	24.9	26.75	25.0733	1.59707	34.03	35.21	34.21	34.4833	0.635715	58.04	61.05	35.65	51.58	13.8776	110.8	112.7	113.2	112.233	1.26623		356.4	1120	1069	1197	1144	1143	1134.6	46.285
356.6	19.37	19.64	20.41	19.8067	0.53966	19.08	19.82	20.61	19.8367	0.765136	17.47	19.57	21.03	19.3567	1.78956	18.79	21.44	21.16	20.4633	1.4559	23.79	25.87	26.45	25.37	1.39871	33.6	35.12	34.92	34.5467	0.825914	57.06	60.35	34.4	50.6033	14.1286	112.1	111.1	111.1	111.433	0.57735		356.6	1121	1075	1191	1135	1144	1133.2	41.8234
356.8	18.85	19.69	20.81	19.7833	0.983328	18.76	19.45	21.59	19.9333	1.47561	17.69	19.86	21.15	19.5667	1.74855	19.44	21.36	21.68	20.8267	1.2115	23.01	26.19	25.48	24.8933	1.6692	33.87	34.7	35.01	34.5267	0.589435	57.22	59.31	33.48	50.0033	14.3477	109.3	111	110.7	110.333	0.907377		356.8	1116	1074	1199	1133	1137	1131.8	45.0966
357	18.42	20.41	21.45	20.0933	1.53962	19.34	19.25	21.61	20.0667	1.33732	18.06	19.63	20.88	19.5233	1.41302	19.68	20.76	22.17	20.87	1.24864	23.44	26.54	25.64	25.2067	1.59478	34.22	35.72	35.15	35.03	0.757166	57.68	59.51	34.22	50.47	14.1026	108.6	111.6	110.5	110.233	1.51767		357	1112	1072	1191	1135	1134	1128.8	43.1358
357.2	18.85	20.14	21.2	20.0633	1.17687	20.28	19.77	21.28	20.4433	0.768136	17.73	19.87	20.75	19.45	1.55319	20.3	20.74	22.73	21.2567	1.29477	23.52	26.67	25.35	25.18	1.58187	33.89	35.46	34.26	34.5367	0.820752	56.86	58.66	33.94	49.82	13.7819	108	112.5	108.1	109.533	2.5697		357.2	1107	1070	1187	1134	1128	1125.2	42.6697
357.4	19.39	19.97	20.51	19.9567	0.560119	19.79	20.37	21.96	20.7067	1.12349	18.32	19.72	20.37	19.47	1.04762	19.83	20.79	22.7	21.1067	1.46097	23.5	25.32	24.89	24.57	0.951262	33.22	34.82	34.7	34.2467	0.891142	56.34	58.03	34	49.4567	13.4125	107.5	110.9	108	108.8	1.83576		357.4	1107	1066	1186	1130	1121	1122	43.3647
357.6	19.84	19.76	20.3	19.9667	0.291433	19.18	19.72	21.75	20.2167	1.35508	18.78	19.38	19.75	19.3033	0.489524	19.47	20.99	22.35	20.9367	1.44074	23.47	25.64	25.36	24.8233	1.18035	32.23	35.24	34.47	33.98	1.56368	56.2	58.02	33.41	49.21	13.7134	108.5	111.4	107	108.967	2.23681		357.6	1103	1062	1182	1126	1118	1118.2	43.3613
357.8	20.05	19.38	19.89	19.7733	0.349905	19.82	19.38	20.85	20.0167	0.754476	19.52	19.37	20.45	19.78	0.585064	18.82	21.56	21.99	20.79	1.71956	23.7	25.41	25.35	24.82	0.970412	32.73	34.5	33.9	33.71	0.900167	56.91	58.3	34.08	49.7633	13.5999	107.4	109.9	106.3	107.867	1.84481		357.8	1101	1053	1174	1121	1120	1113.8	43.5167
358	20.65	20	20.19	20.28	0.334215	19.74	19.47	21.18	20.13	0.919293	19.5	19.33	19.54	19.4567	0.111505	18.97	21.52	22.03	20.84	1.63942	23.87	25.92	26.47	25.42	1.37022	32.61	34.67	33.67	33.65	1.03015	57.19	57.23	34.5	49.64	13.1116	109.1	110.1	108.9	109.367	0.64291		358	1100	1045	1168	1118	1117	1109.6	44.1622
358.2	20.68	20.08	20.76	20.5067	0.371663	19.53	19.73	21.35	20.2033	0.998065	18.77	19.38	19.88	19.3433	0.555908	20.31	21.32	22.01	21.2133	0.855005	24.32	25.47	26.28	25.3567	0.984903	32.81	34.03	33.07	33.3033	0.642599	56.21	56.16	34.67	49.0133	12.4217	107.8	109	108.7	108.5	0.6245		358.2	1095	1050	1170	1110	1112	1107.4	42.9977
358.4	20.11	20.1	21.29	20.5	0.684178	19.17	19.72	21.74	20.21	1.35326	18.99	19.62	20.44	19.6833	0.727072	20.24	21.59	21.39	21.0733	0.728583	24.34	24.64	26.08	25.02	0.930161	33.56	34.32	33.65	33.8433	0.415251	55.98	57.58	34.75	49.4367	12.7442	106.5	108.8	109.6	108.3	1.60935		358.4	1085	1051	1161	1111	1107	1103	40.2244
358.6	19.6	19.26	21.24	20.0333	1.05874	18.54	19.71	22.29	20.18	1.91867	19.3	19.32	20.08	19.5667	0.444672	20.08	21.13	21.82	21.01	0.876185	23.51	24.29	26.81	24.87	1.72476	33.11	33.9	33.6	33.5367	0.39879	57.77	57.88	34.41	50.02	13.5188	104.8	108.1	109.6	107.5	2.45561		358.6	1079	1042	1152	1108	1101	1096.4	40.3398
358.8	19.18	19.6	20.94	19.9067	0.919203	19.08	20.07	22.02	20.39	1.49589	19.14	19.36	19.74	19.4133	0.303535	19.58	20.62	21.75	20.65	1.08531	23.69	24.74	27.14	25.19	1.76847	32.86	34.66	34.64	34.0533	1.03351	57.05	57.09	34.38	49.5067	13.1001	104.7	107.7	108.9	107.1	2.16333		358.8	1080	1035	1150	1105	1099	1093.8	41.7097
359	20.08	19.2	20.93	20.07	0.865043	19.14	20.63	21.72	20.4967	1.29516	18.65	19.52	20.18	19.45	0.767398	20.12	20.61	21.49	20.74	0.69419	23.78	25.34	26.93	25.35	1.57502	32.29	35.09	34.4	33.9267	1.45878	56.76	57.7	34.04	49.5	13.397	105.1	107	106.3	106.133	0.960902		359	1082	1037	1146	1099	1100	1092.8	39.2135
359.2	20.13	19.79	20.86	20.26	0.546717	19.54	19.8	21.26	20.2	0.927146	18.88	19.82	20.66	19.7867	0.890468	19.04	21.53	22.15	20.9067	1.64604	23.59	24.77	26.27	24.8767	1.34318	33.91	35.14	33.87	34.3067	0.721965	56.6	57.19	33.59	49.1267	13.4584	105.2	106	106.7	105.967	0.750555		359.2	1083	1036	1148	1098	1104	1093.8	40.3633
359.4	19.92	20.81	21.27	20.6667	0.686319	18.94	20.03	21.31	20.0933	1.18627	19.02	20.27	20.15	19.8133	0.689662	19.65	22.19	22.26	21.3667	1.48709	23.21	25.2	25.99	24.8	1.43252	33.37	35.21	33.96	34.18	0.939521	56.98	57.64	33.98	49.5333	13.4736	106.5	107.5	107.1	107.033	0.503322		359.4	1081	1036	1141	1096	1103	1091.4	38.0565
359.6	19.67	20.41	21.36	20.48	0.847172	18.03	20.06	21.38	19.8233	1.68749	18.64	19.75	20.32	19.57	0.854342	19.88	22.83	22.13	21.6133	1.54137	23.73	25.19	25.91	24.9433	1.11074	33.11	35.76	34.32	34.3967	1.32666	57.03	58.04	34.45	49.84	13.3377	108.9	107.8	107	107.9	0.953939		359.6	1076	1036	1134	1090	1093	1085.8	35.2449
359.8	19.69	20.74	22.14	20.8567	1.22916	19.14	20.13	21.22	20.1633	1.0404	18.72	19.7	21.06	19.8267	1.17513	19.36	22.46	22.23	21.35	1.72722	23.74	25.6	26.05	25.13	1.22462	32.19	35.86	34.76	34.27	1.88343	57.77	58.35	34.44	50.1867	13.6401	108.2	108.4	105.5	107.367	1.61967		359.8	1069	1031	1135	1088	1091	1082.8	37.7253
360	19.85	20.03	22.26	20.7133	1.34247	19.35	20.11	21.44	20.3	1.05788	19.04	19.89	20.86	19.93	0.910659	19.18	21.41	22.66	21.0833	1.76285	22.85	25.23	25.85	24.6433	1.58371	31.84	34.17	34.09	33.3667	1.32274	57.82	58.17	35.38	50.4567	13.0579	106.3	108.4	107.6	107.433	1.05987		360	1078	1025	1132	1084	1084	1080.6	37.9579
360.2	19.83	19.99	22.04	20.62	1.23236	19.01	19.64	20.9	19.85	0.962341	19.2	20.22	21	20.14	0.902663	18.64	21.51	23.37	21.1733	2.3829	23.09	25.18	26.21	24.8267	1.58973	31.14	33.38	34.31	32.9433	1.62949	57.25	56.59	35.34	49.7267	12.4636	106.4	107.3	107.4	107.033	0.550757		360.2	1079	1025	1132	1082	1078	1079.2	37.8642
360.4	18.96	20.49	21.38	20.2767	1.22402	18.88	19.36	21.3	19.8467	1.2813	18.58	19.57	20.95	19.7	1.19034	18.91	21.63	23.29	21.2767	2.21127	23.65	26.05	25.85	25.1833	1.33167	31.61	34.53	34.41	33.5167	1.65231	56.75	56.04	34.77	49.1867	12.4902	105.8	108.7	109.4	107.967	1.90875		360.4	1073	1017	1130	1070	1076	1073.2	40.0087
360.6	18.81	21.18	21.52	20.5033	1.47629	20.24	20.5	21.2	20.6467	0.496521	19.48	19.18	21.45	20.0367	1.23314	19.22	22.24	24.21	21.89	2.51334	24.11	26.72	25.45	25.4267	1.30516	31.73	34.54	34.28	33.5167	1.55275	56.39	56.42	34.9	49.2367	12.4159	107.1	108.6	110	108.567	1.45029		360.6	1074	1017	1131	1069	1079	1074	40.4599
360.8	19.26	21.28	21.28	20.6067	1.16625	19.99	19.93	21.61	20.51	0.9531	18.71	19.89	20.94	19.8467	1.11563	19.6	22.67	24.28	22.1833	2.37765	23.21	26.43	26.61	25.4167	1.91315	32.99	35.07	35.17	34.41	1.23077	56.82	57.21	35.59	49.8733	12.3713	106.4	109.2	109.2	108.267	1.61658		360.8	1061	1014	1126	1063	1071	1067	39.8685
361	19.54	21.01	20.61	20.3867	0.760022	19.8	19.94	21.67	20.47	1.04159	19.18	20.31	20.26	19.9167	0.638462	19.84	23.57	23.31	22.24	2.08252	23.55	26.65	26.83	25.6767	1.84395	34.07	35.59	34.59	34.75	0.772528	58.02	57.59	34.21	49.94	13.6243	105	107.4	109.7	107.367	2.35018		361	1052	1004	1123	1064	1069	1062.4	42.5359
361.2	19.44	20.77	21.42	20.5433	1.00927	19.77	20.24	22.01	20.6733	1.1812	19.35	20.25	20.82	20.14	0.741148	21.06	22.94	23.22	22.4067	1.17462	23.63	25.84	25.33	24.9333	1.15717	33.27	35.01	34.77	34.35	0.942974	58.49	57.94	34.15	50.1933	13.8967	106.1	108.9	109.4	108.133	1.77858		361.2	1048	997.1	1119	1058	1059	1056.22	43.3445
361.4	19.84	20.04	20.92	20.2667	0.574572	20.04	20.33	22.06	20.81	1.0922	19.94	20.42	20.69	20.35	0.379868	20.93	22.48	23.38	22.2633	1.23929	23.86	26.2	25.96	25.34	1.28732	32.94	34.93	35.09	34.32	1.19779	57.93	58.34	34.01	50.0933	13.9301	104	109.9	109.1	107.667	3.20052		361.4	1047	1003	1112	1058	1058	1055.6	38.8368
361.6	19.53	19.69	21.42	20.2133	1.04806	19.95	20.3	21.18	20.4767	0.633745	20.05	20.54	20.84	20.4767	0.39879	20.84	22.43	23.54	22.27	1.35709	24.46	26.71	27	26.0567	1.39034	31.75	34.96	34.67	33.7933	1.77551	58.78	58.15	34.43	50.4533	13.8802	105.4	109.9	108.6	107.967	2.31589		361.6	1048	1004	1110	1057	1057	1055.2	37.6922
361.8	19.88	19.59	22.01	20.4933	1.32145	19.48	19.85	20.92	20.0833	0.747819	19.93	20.65	22.36	20.98	1.24816	19.88	23.23	23.39	22.1667	1.98193	24.73	26.13	26.77	25.8767	1.04333	32.04	34.52	34.42	33.66	1.40385	57.27	57.7	35.05	50.0067	12.9546	104.5	108.3	108	106.933	2.11266		361.8	1051	995	1108	1055	1054	1052.6	39.9912
362	20	20.13	22.18	20.77	1.22282	19.17	20.25	20.78	20.0667	0.820508	19.39	19.94	21.57	20.3	1.13371	19.99	22.06	23.84	21.9633	1.92682	24.07	25.6	25.92	25.1967	0.988753	33.31	33.87	34.54	33.9067	0.615819	56.14	57.83	35.18	49.7167	12.6174	105.3	107.8	107.5	106.867	1.36504		362	1044	993.6	1103	1049	1050	1047.92	38.747
362.2	19.98	19.7	22.64	20.7733	1.62263	18.59	21.22	20.72	20.1767	1.39665	19.68	19.7	21.59	20.3233	1.09701	20.21	21.8	22.69	21.5667	1.25636	24.53	25.39	26.6	25.5067	1.03992	33.32	34.01	34.25	33.86	0.482804	56.52	58	34.76	49.76	13.0114	104.9	106	104.8	105.233	0.665833		362.2	1036	984	1098	1048	1050	1043.2	40.7087
362.4	19.65	19.66	22.53	20.6133	1.65989	19.18	21.33	21.64	20.7167	1.33979	19.95	20.16	20.71	20.2733	0.392471	20.17	21.98	23.77	21.9733	1.80001	24.4	25.44	26.89	25.5767	1.25061	33.18	34.8	34.82	34.2667	0.941134	55.51	57.84	35.01	49.4533	12.5624	106.4	106.1	105.6	106.033	0.404145		362.4	1029	977.8	1098	1050	1043	1039.56	43.1911
362.6	20.04	19.95	21.76	20.5833	1.02002	19.08	21.35	21.89	20.7733	1.49112	19.62	20.51	20.71	20.28	0.580259	20.3	22.15	23.1	21.85	1.4239	24.62	25.81	26.29	25.5733	0.859787	32.66	35.2	35.25	34.37	1.48111	56.06	57.04	35.32	49.4733	12.2669	106.7	105.5	105.3	105.833	0.757188		362.6	1022	976.5	1102	1049	1035	1036.9	45.4373
362.8	19.83	19.47	22.3	20.5333	1.54053	19.46	21	21.86	20.7733	1.21595	19.2	20.77	20.77	20.2467	0.90644	19.35	22.52	23.11	21.66	2.02215	24.35	26.52	25.58	25.4833	1.08822	32.77	35.24	35.37	34.46	1.46503	56.39	57.51	34.49	49.4633	12.9794	105.5	108	105.8	106.433	1.36504		362.8	1018	972.1	1091	1048	1034	1032.62	43.3679
363	19.96	19.21	22.07	20.4133	1.48291	19.34	20.79	21.81	20.6467	1.24122	19.18	20.34	20.74	20.0867	0.810267	20.21	22.75	23.03	21.9967	1.55362	24.48	26.41	26.27	25.72	1.07615	32.18	35.04	35.62	34.28	1.84163	57.56	57.32	34.36	49.7467	13.3258	105.3	107.6	103.2	105.367	2.20076		363	1019	977	1082	1041	1025	1028.8	37.9895
363.2	20.33	19.61	21.11	20.35	0.7502	19.03	20.92	21.78	20.5767	1.40678	18.87	20.11	20.54	19.84	0.867122	20.49	22.24	23.31	22.0133	1.4236	24.74	25.43	26.56	25.5767	0.918822	31.95	34.73	36.2	34.2933	2.15839	56.91	57.37	33.67	49.3167	13.5524	103.7	107.4	105.1	105.4	1.86815		363.2	1014	967.6	1080	1029	1013	1020.72	40.3397
363.4	19.79	20.18	21.5	20.49	0.896158	19.51	22.02	21.78	21.1033	1.38508	19.27	21.38	21.06	20.57	1.13715	20.81	22.56	23.74	22.37	1.47421	24.41	25.54	26.78	25.5767	1.18543	31.69	33.99	35.19	33.6233	1.77858	56.77	56.65	34.59	49.3367	12.7711	102.8	108.7	105.8	105.767	2.95014		363.4	1008	964.6	1079	1026	1015	1018.52	41.0616
363.6	19.76	20.43	21.52	20.57	0.888313	19.01	22.44	21.46	20.97	1.76672	18.8	21.64	21.24	20.56	1.53727	20.24	21.8	23.18	21.74	1.47092	23.56	25.36	27.06	25.3267	1.75024	31.97	33.71	34.35	33.3433	1.23164	56.67	57.98	34.92	49.8567	12.9521	104.3	108.1	106.1	106.167	1.90088		363.6	998.7	960.2	1074	1020	1016	1013.78	41.1348
363.8	20.12	20.38	20.93	20.4767	0.413562	19.53	21.57	21.25	20.7833	1.09715	18.89	20.93	21.09	20.3033	1.22659	19.97	21.52	23.52	21.67	1.77975	24.04	25.8	25.82	25.22	1.02196	31.93	33.72	35.43	33.6933	1.75015	56.59	57.43	35	49.6733	12.7144	104.1	108	104.7	105.6	2.1		363.8	995.6	953	1068	1025	1010	1010.32	41.9668
364	20.11	20.45	20.86	20.4733	0.375544	19.52	21.8	21.53	20.95	1.24575	19.2	20.29	20.88	20.1233	0.852311	19.68	21.52	23.33	21.51	1.82502	24.5	25.53	25.91	25.3133	0.729543	32.34	33.82	35.49	33.8833	1.57595	57.01	57	35	49.67	12.7046	101.9	105.9	104.4	104.067	2.02073		364	990.6	956.7	1061	1017	1009	1006.86	38.141
364.2	20.31	20.51	20.78	20.5333	0.235867	19.9	21.66	22.07	21.21	1.15287	18.99	19.64	20.96	19.8633	1.00381	19.88	22.27	23	21.7167	1.63194	25.02	25.77	26.38	25.7233	0.6812	31.84	33.95	35.06	33.6167	1.63568	56.37	57.22	34.98	49.5233	12.6021	103	104.9	103.8	103.9	0.953939		364.2	976.5	951.9	1055	1009	998.5	998.18	38.5926
364.4	20.87	19.69	20.99	20.5167	0.718424	19.74	20.95	21.66	20.7833	0.97079	19.8	19.63	21.93	20.4533	1.28165	19.77	21.91	23.62	21.7667	1.929	24.77	25.87	25.84	25.4933	0.626605	31.54	34.21	35.64	33.7967	2.08102	56.44	57.67	34.54	49.55	13.0136	104.3	104.1	105.7	104.7	0.87178		364.4	977.2	942.2	1049	1001	994.7	992.82	38.8362
364.6	20.06	19.77	21.17	20.3333	0.738941	19.19	20.2	21.95	20.4467	1.39644	20.41	19.58	21.67	20.5533	1.05235	20.23	22.1	22.68	21.67	1.28035	23.64	25.41	24.9	24.65	0.911098	31.76	34.55	34.41	33.5733	1.57195	55.46	56.61	34.88	48.9833	12.2274	101.3	105	105.9	104.067	2.4379		364.6	974.8	939.2	1045	990.6	986.3	987.18	38.1149
364.8	19.82	20.09	20.78	20.23	0.495076	18.65	20.28	21.59	20.1733	1.4729	20.46	19.43	22.01	20.6333	1.2987	19.62	21.72	22.27	21.2033	1.39851	22.59	25.54	25.59	24.5733	1.7178	32.43	33.69	33.5	33.2067	0.679289	55.15	56.2	34.44	48.5967	12.2713	101.5	105.9	105.5	104.3	2.43311		364.8	965.3	929.3	1042	981	983.6	980.24	40.7561
365	20.09	20.7	21.54	20.7767	0.728034	19.04	20.73	21.75	20.5067	1.36873	19.95	20.13	21.73	20.6033	0.979864	19.65	21.97	22.13	21.25	1.38795	23.58	25.61	26.19	25.1267	1.37049	33.32	33.88	33.71	33.6367	0.287112	54.33	55.9	34.19	48.14	12.1065	102.8	106.1	105.3	104.733	1.72143		365	963.4	928.3	1040	983.6	981.2	979.3	40.4981
365.2	20.61	20.94	21.38	20.9767	0.386307	19.59	20.78	21.68	20.6833	1.04835	20.38	19.31	21.73	20.4733	1.2127	19.46	22.2	22.41	21.3567	1.64591	24.64	24.78	25.22	24.88	0.302655	33.22	34.73	33.72	33.89	0.76922	54.72	55.84	33.35	47.97	12.6737	104	104.7	103	103.9	0.8544		365.2	959.8	926.5	1031	983.6	978.8	975.94	38.0896
365.4	19.46	20.8	21.1	20.4533	0.873232	20.23	21.37	20.98	20.86	0.579396	19.81	19.87	21.84	20.5067	1.15509	20.65	22.29	22.32	21.7533	0.955632	24.62	25.63	25.5	25.25	0.549454	33.6	34.87	34.21	34.2267	0.635164	54.54	56.2	33.62	48.12	12.5848	102.8	102.8	104	103.2	0.69282		365.4	958.8	918.7	1025	976.1	971.3	969.98	38.1478
365.6	19.18	19.96	21.44	20.1933	1.14793	20.22	21.36	21.65	21.0767	0.755932	19.67	19.08	21.64	20.13	1.34056	20.86	21.84	22.23	21.6433	0.705856	24.52	25.66	25.57	25.25	0.633798	33.46	35.27	34.61	34.4467	0.915988	54.32	57.74	33.6	48.5533	13.0624	101.2	103.1	103.5	102.6	1.22882		365.6	959.2	913.9	1022	973.7	966.5	967.06	38.57
365.8	18.93	19.97	21.41	20.1033	1.24536	19.53	21.41	21.4	20.78	1.08254	19.22	20.22	21.66	20.3667	1.22659	21.16	21.71	22.7	21.8567	0.780406	23.89	26.37	25.5	25.2533	1.25827	32.07	35.16	33.39	33.54	1.55045	54.7	58.03	34.56	49.0967	12.6987	100.7	102.1	103	101.933	1.15902		365.8	950.2	909	1017	976.9	960.9	962.8	39.3486
366	19.19	19.66	21.06	19.97	0.97278	19.57	21.37	21.59	20.8433	1.10821	18.56	20.15	21.53	20.08	1.48624	20.58	21.42	21.79	21.2633	0.620027	23.54	26.35	23.89	24.5933	1.53135	32.17	34.23	34.19	33.53	1.17796	54.66	57.84	33.8	48.7667	13.0587	100.3	101.4	103.7	101.8	1.73494		366	953.5	910.4	1018	980.4	953.1	963.08	39.6319
366.2	19.06	20.22	21.49	20.2567	1.21541	19.57	21.42	22.13	21.04	1.32163	18.21	19.88	21.34	19.81	1.56617	20.24	22.35	21.57	21.3867	1.06688	23.17	26.77	25.4	25.1133	1.81704	31.71	34.79	34.3	33.6	1.65502	53.84	57.62	33.42	48.2933	13.0186	100.8	101.6	104	102.133	1.66533		366.2	945.5	909.2	1023	972.1	950.1	959.98	41.8459
366.4	18.96	20.67	21.21	20.28	1.17461	19.64	21.37	21.6	20.87	1.0714	19.59	19.64	21.04	20.09	0.823104	20.37	22.16	22.04	21.5233	1.00062	22.94	26.3	25.7	24.98	1.79198	31.57	35.44	33.73	33.58	1.93936	53.4	56.85	33.09	47.78	12.8383	101.4	103.5	104.8	103.233	1.71561		366.4	934.2	905.8	1016	966.5	944.4	953.38	41.2485
366.6	18.97	20.63	21.13	20.2433	1.13072	19.42	21.05	21.48	20.65	1.08669	20.19	19.86	20.95	20.3333	0.558957	20.56	21.89	22.41	21.62	0.954096	23.33	26.75	24.99	25.0233	1.71024	32.06	34.07	33.73	33.2867	1.07584	54.61	57.12	33.75	48.4933	12.8296	99.66	103.5	103.2	102.12	2.1357		366.6	933.9	897.2	1017	964.5	937.5	950.02	44.4481
366.8	19.41	20.12	21.16	20.23	0.88017	18.99	21.06	22	20.6833	1.53995	19.78	20.14	20.67	20.1967	0.447698	20.97	21.72	22.54	21.7433	0.78526	22.87	27.23	24.38	24.8267	2.21405	32.52	34.03	33.31	33.2867	0.75527	55.84	57.21	33.9	48.9833	13.0805	100.4	102.4	102.6	101.8	1.21655		366.8	927.8	889.9	1010	953.4	934.3	943.08	43.9416
367	19.31	20.77	20.81	20.2967	0.854712	18.86	20.6	22.15	20.5367	1.64591	19.34	20.06	21.11	20.17	0.890112	21.02	21.9	22.53	21.8167	0.758441	23.13	26.2	24.77	24.7	1.5362	32.29	32.86	32.87	32.6733	0.332014	55.37	56.9	33.01	48.4267	13.3731	102.6	101.7	102.7	102.333	0.550757		367	917.9	884.7	1004	945.3	935.4	937.46	43.7593
367.2	19.22	20.48	21.8	20.5	1.29012	19.27	20.95	21.87	20.6967	1.31838	19.8	20.14	22.03	20.6567	1.20143	21.02	22.07	22.55	21.88	0.782496	23.45	25.96	25.78	25.0633	1.40008	31.87	33.02	33.16	32.6833	0.707837	54.44	57.06	32.74	48.08	13.3493	99.61	100.7	102.4	100.903	1.40607		367.2	917.6	876.5	989.4	938	935.5	931.4	40.7088
367.4	19.72	19.5	21.4	20.2067	1.03929	19.2	20.52	21.64	20.4533	1.22137	20.25	20.45	22.05	20.9167	0.986577	20.36	21.49	22.76	21.5367	1.20068	23.26	25.99	26.53	25.26	1.75297	32.36	32.69	33.35	32.8	0.504083	54.33	56.45	32.72	47.8333	13.1314	98.85	101	102.3	100.717	1.74236		367.4	914.9	882.7	983.7	936.7	929.3	929.46	36.7182
367.6	20.03	20.32	21.78	20.71	0.937923	18.89	20.7	20.97	20.1867	1.13103	19.84	20.43	21.52	20.5967	0.852311	19.69	21.69	23.34	21.5733	1.82779	23.25	26.19	25.81	25.0833	1.59904	32.53	32.31	34.02	32.9533	0.930287	54.19	55.18	32.96	47.4433	12.5527	98.92	100	100.8	99.9067	0.943469		367.6	913.6	880.1	977.9	939.4	920.8	926.36	35.917
367.8	19.87	20.79	21.96	20.8733	1.04749	18.8	21.11	20.99	20.3	1.30042	19.82	20.78	21.36	20.6533	0.777775	19.77	21.28	23.2	21.4167	1.71908	22.84	25.21	25.19	24.4133	1.36258	32.25	32.75	33.86	32.9533	0.824035	54.64	55.03	32.96	47.5433	12.631	99.55	102.7	99.49	100.58	1.83622		367.8	913.8	872.7	970	930.8	913.2	920.1	35.1374
368	20.18	20.75	21.85	20.9267	0.848901	19.12	21.42	21.37	20.6367	1.31371	18.9	21.14	21.61	20.55	1.44814	20.17	21.6	23.23	21.6667	1.53109	22.92	25.07	25.49	24.4933	1.37863	33.61	32.88	34.24	33.5767	0.680612	54.15	54.31	33.11	47.19	12.1939	99.54	103.5	99.67	100.903	2.24972		368	910.9	871.1	970.4	921	914.6	917.6	35.4102
368.2	19.76	19.85	21.98	20.53	1.25654	18.63	21.31	20.75	20.23	1.41365	19.39	20.39	20.68	20.1533	0.676782	19.54	21.72	23.37	21.5433	1.9211	22.96	25.32	25.66	24.6467	1.47056	33.72	33.71	33.71	33.7133	0.0057735	53.95	53.76	32.64	46.7833	12.2489	101.5	103	98.8	101.1	2.12838		368.2	907.1	865.7	962.2	915.1	916	913.22	34.2998
368.4	19.41	19.76	22.29	20.4867	1.57151	18.62	20.96	20.57	20.05	1.25367	19.4	20.18	20.54	20.04	0.582752	19.44	22.42	23.53	21.7967	2.11505	23.03	24.65	26.29	24.6567	1.63001	33.33	33.58	33.58	33.4967	0.144338	53.57	54.04	32.32	46.6433	12.4066	98.71	101.5	98.88	99.6967	1.56404		368.4	901.3	860.7	958.7	909.9	907.5	907.62	34.8418
368.6	19.79	19.6	22.11	20.5	1.39753	18.18	21.51	20.9	20.1967	1.77292	20.11	21.16	20.04	20.4367	0.627402	19.25	23.14	23.77	22.0533	2.44811	24.13	24.61	25.48	24.74	0.684324	32.83	33.69	33.64	33.3867	0.482735	53.79	54.46	32.53	46.9267	12.4724	96.26	101.8	99.11	99.0567	2.77039		368.6	900.1	853.9	951.5	905.1	899.3	901.98	34.5846
368.8	19.3	19.64	22.12	20.3533	1.53939	18.63	21.34	22.11	20.6933	1.8279	19.8	21.04	20.03	20.29	0.659621	19.3	23.02	23.57	21.9633	2.32285	24.23	25.28	25.74	25.0833	0.773972	32.41	32.7	34.18	33.0967	0.949333	53.64	55.47	33.47	47.5267	12.2078	97.18	101.1	96.69	98.3233	2.41711		368.8	895.2	848.8	946.4	895.4	894.7	896.1	34.5349
369	19.41	19.75	21.94	20.3667	1.37311	18.91	20.93	21.85	20.5633	1.50391	18.27	20.56	20.73	19.8533	1.37384	19.46	22.56	23.03	21.6833	1.93975	23.48	25.43	25.92	24.9433	1.29075	31.73	32.82	34.01	32.8533	1.14037	53.04	54.67	33.59	47.1	11.7284	99.12	100.6	97.93	99.2167	1.33762		369	882.4	849.2	946.8	894.9	888.9	892.44	35.1571
369.2	19.51	19.77	21.79	20.3567	1.24809	19.24	20.62	21.61	20.49	1.19034	18.61	20.59	20.75	19.9833	1.19203	19.67	22.48	23.35	21.8333	1.92334	24.19	25.92	25.2	25.1033	0.869042	32.14	32.71	33.67	32.84	0.77324	53.79	54.83	33.61	47.41	11.9625	97.33	100.3	98.03	98.5533	1.55262		369.2	878.8	848.3	936.4	888	881.3	886.56	31.7719
369.4	19.35	19.09	20.85	19.7633	0.950018	19.6	20.27	21.87	20.58	1.16632	18.89	20.36	20.29	19.8467	0.829237	19.7	22.05	22.99	21.58	1.69461	23.45	25.91	26.03	25.13	1.45616	32.54	32.14	33.63	32.77	0.771168	53.82	55.4	33.85	47.69	12.0118	97.39	99.98	97.69	98.3533	1.4167		369.4	873.3	842	933.4	886.1	879.3	882.82	32.9332
369.6	19.68	19.06	20.41	19.7167	0.675747	19.67	20.8	22.47	20.98	1.40865	19.87	20.61	21.02	20.5	0.582838	20.05	21.74	23.11	21.6333	1.53279	22.98	25.52	25.92	24.8067	1.59453	32.11	31.48	33.34	32.31	0.945992	52.61	55.33	34.3	47.4133	11.4376	98.19	99.69	98.97	98.95	0.7502		369.6	866.7	843.3	930.2	876.1	879.2	879.1	31.8419
369.8	19.5	19.51	19.94	19.65	0.251197	19.25	21.15	21.43	20.61	1.18609	19.79	20.45	21.24	20.4933	0.725971	20.14	21.48	22.37	21.33	1.12254	22.21	25.29	25.17	24.2233	1.74463	31.34	32.16	34.07	32.5233	1.4008	51.71	54.73	34.25	46.8967	11.0559	97.15	101.1	99.12	99.1233	1.975		369.8	866.8	828.6	924.5	876.3	877.3	874.7	34.1942
370	19.15	19.73	20.39	19.7567	0.62043	19.83	20.07	21.35	20.4167	0.81715	18.73	19.79	21.26	19.9267	1.27052	20.1	21.77	22.26	21.3767	1.13245	22.72	25.62	25.18	24.5067	1.56286	30.69	32.04	34.18	32.3033	1.75984	51.8	54.15	33.16	46.37	11.5004	97.5	101.2	99.35	99.35	1.85		370	861.6	823.1	912.3	865.8	869.6	866.48	31.6832
370.2	19.87	20.75	20.39	20.3367	0.442418	19.49	19.95	21.34	20.26	0.963172	18.82	19.65	21.09	19.8533	1.14858	19.91	21.4	22.73	21.3467	1.41076	22.82	24.82	24.53	24.0567	1.08076	30.99	31.91	34.09	32.33	1.59211	53.27	54.3	33.56	47.0433	11.6883	97.32	99.95	98.55	98.6067	1.31592		370.2	855	817.9	904.9	858.8	864.4	860.2	30.9597
370.4	19.13	20.35	20	19.8267	0.628198	18.67	20.17	20.93	19.9233	1.15001	19.07	20	20.7	19.9233	0.8177	20.44	21.42	22.54	21.4667	1.05078	22.85	24.52	24.98	24.1167	1.12082	31.42	32.21	33.35	32.3267	0.970275	53.8	53.59	33.73	47.04	11.5273	95.74	100.5	98.77	98.3367	2.40941		370.4	854.9	815.1	899.6	856.6	867.7	858.78	30.3051
370.6	19.9	20.1	21.13	20.3767	0.660025	18.61	19.92	20.54	19.69	0.985343	19.17	19.63	20.33	19.71	0.584123	20.44	20.95	23.19	21.5267	1.46289	23.14	24.83	24.74	24.2367	0.950807	31.67	32.23	33.53	32.4767	0.954219	52.1	54.24	33.68	46.6733	11.3033	95.9	100.3	97.74	97.98	2.2098		370.6	852.3	812.3	892.8	850.9	861	853.86	28.7477
370.8	19.72	20.57	21.04	20.4433	0.669054	18.88	19.63	20.17	19.56	0.647843	18.91	19.44	20.79	19.7133	0.969347	21.35	20.29	23.61	21.75	1.69576	22.83	25.4	25.09	24.44	1.40289	32.44	32.34	33.46	32.7467	0.619785	53.42	54.67	34.18	47.4233	11.4861	95.35	98.21	94.89	96.15	1.79878		370.8	852.3	812.7	890.1	844.2	855	850.86	27.6565
371	19.71	20.62	20.71	20.3467	0.553203	18.96	19.52	20.64	19.7067	0.855414	19.17	19.9	20.33	19.8	0.58643	21.71	20.66	22.37	21.58	0.86238	23.24	24.89	25.08	24.4033	1.01195	32.19	32.81	33.16	32.72	0.491223	54.38	53.38	32.99	46.9167	12.0712	94.31	96.2	93.45	94.6533	1.40678		371	841.6	804.5	886.9	842.2	850.2	845.08	29.3354
371.2	19.68	20.86	20.94	20.4933	0.705502	18.94	19.24	21.02	19.7333	1.12434	19.57	19.55	20.28	19.8	0.415812	20.72	21.08	21.8	21.2	0.549909	22.74	25.45	24.9	24.3633	1.43249	32.23	32.14	33.17	32.5133	0.570468	54.27	53.64	32.63	46.8467	12.316	94.8	98.81	94.65	96.0867	2.35967		371.2	834.5	797.7	883.3	840.2	847.4	840.62	30.6076
371.4	19.54	20.21	20.95	20.2333	0.70529	18.34	20.14	21.74	20.0733	1.70098	19.77	19.97	20.08	19.94	0.157162	21.16	21.89	21.67	21.5733	0.374477	23.23	25.19	24.94	24.4533	1.06679	32.1	32.42	33.2	32.5733	0.565803	53.14	52.75	32.18	46.0233	11.9903	93.58	96.68	95.08	95.1133	1.55027		371.4	825.4	796.6	880.6	840.5	840.5	836.72	30.38
371.6	18.99	20.95	20.79	20.2433	1.08836	19.19	19.41	22.3	20.3	1.73554	20.19	20.44	20.91	20.5133	0.365559	20.64	22.49	21.56	21.5633	0.925005	22.57	24.71	24.79	24.0233	1.25926	31.95	32.13	32.31	32.13	0.18	52.83	53.17	32.19	46.0633	12.0159	92.51	95.58	96.23	94.7733	1.98687		371.6	817.5	792.2	874.4	836.8	838	831.78	30.2111
371.8	19.33	21.09	21.44	20.62	1.1308	18.97	19.44	22.55	20.32	1.94548	19.48	19.79	21.21	20.16	0.922442	20.43	22.51	21.82	21.5867	1.05945	22.21	24.47	25.25	23.9767	1.5789	31.72	31.82	32.53	32.0233	0.441626	52.81	54.05	33.3	46.72	11.6386	94.51	96.31	95.24	95.3533	0.905336		371.8	819.6	786.9	876.2	833.4	828.3	828.88	32.0484
372	19.41	21.07	21.23	20.57	1.00777	18.7	19.42	22.54	20.22	2.04118	19.36	19.79	21.8	20.3167	1.30247	20.06	22.07	21.51	21.2133	1.03732	22.76	24.62	25.63	24.3367	1.45583	31.77	32.3	32.76	32.2767	0.495412	53.22	54.92	32.29	46.81	12.6034	96.51	96.77	94.84	96.04	1.04733		372	819.7	789	871.8	828	828.6	827.42	29.61
372.2	19.47	20.69	21.24	20.4667	0.905888	19.19	19.14	22.33	20.22	1.82748	19.31	20.01	21.71	20.3433	1.23423	19.84	21.74	21.6	21.06	1.05887	23.03	24.61	24.77	24.1367	0.961735	31.35	32	32.68	32.01	0.665056	53.19	53.66	32.05	46.3	12.3431	96.76	94.66	95.57	95.6633	1.05311		372.2	812.7	785.8	872.7	822.6	823.5	823.46	31.4618
372.4	19.37	21.11	21.31	20.5967	1.06702	18.82	19.71	22.52	20.35	1.93124	19.11	20.09	21.8	20.3333	1.36141	20.25	22.56	20.97	21.26	1.18199	22.33	24.89	24.02	23.7467	1.3017	30.76	31.24	33.06	31.6867	1.21332	52.74	53.75	31.81	46.1	12.3858	95.12	95.92	96.63	95.89	0.755447		372.4	806.4	782.1	866.3	823.1	822.5	820.08	30.7445
372.6	19.4	20.37	20.98	20.25	0.796806	19.24	20.56	22.53	20.7767	1.65567	18.98	19.6	21.49	20.0233	1.30745	20	21.89	22.06	21.3167	1.14343	22.34	24.49	25.82	24.2167	1.75603	30.58	32.09	33.21	31.96	1.31981	52.81	53.67	31.75	46.0767	12.4147	94.67	94.89	94.58	94.7133	0.159478		372.6	807.7	775.1	859.2	819.3	821	816.46	30.1777
372.8	20.2	21.24	20.18	20.54	0.6063	18.63	20.28	22.77	20.56	2.08415	18.76	20.1	22.44	20.4333	1.86251	19.67	21.85	22.95	21.49	1.66937	22.64	24.34	24.76	23.9133	1.12256	30.52	32.66	32.73	31.97	1.25622	51.71	53.27	31.99	45.6567	11.8614	94.97	95.89	95.68	95.5133	0.482113		372.8	805.5	769.4	855.9	811.8	819.2	812.36	30.9655
373	20.57	20.22	20.3	20.3633	0.183394	18.37	19.66	22.17	20.0667	1.93236	18.61	19.51	21.39	19.8367	1.4185	19.41	22.13	23.16	21.5667	1.93743	21.92	24.75	24.45	23.7067	1.55455	30.01	32.31	33.3	31.8733	1.68791	51.13	52.64	32.22	45.33	11.3787	94.53	95.11	94.15	94.5967	0.48346		373	804.8	765.7	848.3	812	819.7	810.1	29.8096
373.2	20.43	19.49	20.23	20.05	0.495177	18.33	20.86	21.13	20.1067	1.54455	18.58	19.6	21.23	19.8033	1.33665	18.63	21.81	23.29	21.2433	2.38112	22.34	23.99	24.8	23.71	1.25367	28.88	32.01	32.35	31.08	1.91283	50.51	51.19	31.7	44.4667	11.0615	96.53	94.18	93.16	94.6233	1.72819		373.2	802.6	764.4	849	811.5	813.7	808.24	30.2307
373.4	20.06	19.95	21.69	20.5667	0.974389	19.22	20.49	20.29	20	0.682862	19.23	19.86	20.18	19.7567	0.483356	18.72	21.88	22.37	20.99	1.98109	22.77	23.7	24.66	23.71	0.94504	30.89	33.51	32.74	32.38	1.34659	51.05	51.6	30.53	44.3933	12.0091	95.7	93.82	96.08	95.2	1.21012		373.4	792.1	766	845.6	809.2	811.9	804.96	29.1591
373.6	19.24	19.94	20.93	20.0367	0.849137	18.54	19.41	21.2	19.7167	1.35626	18.66	19.92	20.21	19.5967	0.824035	19.33	22.07	22.37	21.2567	1.67527	23.02	24.11	24.08	23.7367	0.620833	30.92	33.52	32.91	32.45	1.35967	51.4	52.41	30.26	44.69	12.5069	94.28	93.21	96.42	94.6367	1.63445		373.6	792	764.3	839	799.7	810.9	801.18	27.2554
373.8	19.53	19.96	20.71	20.0667	0.597188	17.93	19.53	20.96	19.4733	1.51579	19.08	20.29	19.52	19.63	0.612454	19.63	21.5	22.15	21.0933	1.30829	22.96	24.45	23.71	23.7067	0.745006	31.46	34.27	32.89	32.8733	1.40507	51.46	52.3	30.85	44.87	12.1489	94.18	95.25	96.42	95.2833	1.12037		373.8	783.8	757.8	829.6	799	802.5	794.54	26.3516
374	19.4	19.94	21.02	20.12	0.824864	18.4	20.29	21.75	20.1467	1.67959	18.91	20.25	19.83	19.6633	0.685371	19.88	21.79	22.18	21.2833	1.23087	22.27	24.87	24.19	23.7767	1.34838	32.04	34.26	33.3	33.2	1.11337	50.79	52.43	30.16	44.46	12.4113	94	94.07	97.33	95.1333	1.90269		374	785.2	751.4	832	795.5	796.1	792.04	28.8256
374.2	20.16	20.27	21.03	20.4867	0.473744	19.37	19.49	21.36	20.0733	1.1159	18.5	20.3	19.52	19.44	0.902663	20.94	22.07	21.48	21.4967	0.565184	22.25	24.62	23.32	23.3967	1.18686	31.69	33.69	33.14	32.84	1.0332	51.35	52.64	31.55	45.18	11.8215	92.65	94.33	96.79	94.59	2.08221		374.2	776.8	747.9	828.7	788.6	786.8	785.76	29.0114
374.4	19.84	19.94	20.89	20.2233	0.579511	19.39	19.64	21.89	20.3067	1.37689	18.77	20.73	20.11	19.87	1.0018	21.72	21.14	21.68	21.5133	0.323934	22.16	25.44	23.52	23.7067	1.64795	31.73	33.17	33.45	32.7833	0.922894	50.78	53.5	30.88	45.0533	12.3496	94.7	94.35	96.97	95.34	1.42243		374.4	771	750.1	821.5	786.1	781.3	782	26.0584
374.6	20.21	19.95	20.38	20.18	0.216564	19.27	20.26	22.09	20.54	1.4307	19.02	21.39	20.87	20.4267	1.24565	20.94	20.97	21.7	21.2033	0.430387	22.33	24.67	23.52	23.5067	1.17006	30.57	33.53	33.88	32.66	1.81843	50.13	53.59	30.89	44.87	12.23	93.95	94.59	96.2	94.9133	1.15932		374.6	769.4	741.4	819	782.7	778.3	778.16	27.9131
374.8	20.48	20.08	20.57	20.3767	0.260832	18.43	19.87	21.21	19.8367	1.3903	19.32	21.58	20.6	20.5	1.13331	20.22	21.43	22.55	21.4	1.16529	22.44	25.01	24.72	24.0567	1.40756	30.19	34.16	34.6	32.9833	2.42908	50.9	52.57	31.53	45	11.6952	94.05	96.44	95.58	95.3567	1.21055		374.8	764.8	734.7	809.4	777.3	776.2	772.48	26.8629
375	19.98	20.33	20.93	20.4133	0.480451	18.81	18.67	21.83	19.77	1.78539	19.41	20.01	20.61	20.01	0.6	20.43	21.99	22.55	21.6567	1.09861	21.79	24.41	24.9	23.7	1.67215	30.6	33.74	34.56	32.9667	2.0902	51.31	52.7	31.64	45.2167	11.7783	93.93	95.04	95.25	94.74	0.709295		375	763.2	731	801.9	769.6	771.5	767.44	25.271
375.2	19.81	20.79	20.74	20.4467	0.551936	18.91	19.74	21.86	20.17	1.52128	19.08	19.74	19.67	19.4967	0.362537	20.6	21.75	23.1	21.8167	1.25133	21.69	24.07	24.9	23.5533	1.6662	30.73	33.92	34.19	32.9467	1.92443	50.6	51.92	30.97	44.4967	11.733	94.47	93.52	93.83	93.94	0.484458		375.2	764.6	726.1	796.1	763	773.6	764.68	25.2885
375.4	20.01	20.66	20.66	20.4433	0.375278	19.03	19.69	21.8	20.1733	1.44687	18.47	20.62	20.05	19.7133	1.11384	20.41	22.26	22.97	21.88	1.32163	22.36	23.95	24.26	23.5233	1.01933	31.4	32.31	33.6	32.4367	1.10546	50.74	50.99	31.05	44.26	11.4409	94.16	94.01	92.55	93.5733	0.889401		375.4	762.1	721.5	787.1	755	766.1	758.36	23.8214
375.6	19.7	20.13	20.39	20.0733	0.348473	18.87	19.31	21.3	19.8267	1.29477	18.81	20.05	20.61	19.8233	0.921159	20.16	21.58	22.42	21.3867	1.14234	22.06	24.24	24.09	23.4633	1.21763	31.68	33.26	33.23	32.7233	0.903678	50.44	50.33	32.27	44.3467	10.4588	92.54	93.34	90.73	92.2033	1.33717		375.6	759.8	714.9	784.1	752	766	755.36	25.5304
375.8	19.76	20.42	20.88	20.3533	0.562968	17.96	19.57	21.31	19.6133	1.67542	18.92	19.77	19.69	19.46	0.469361	20.47	20.6	23.06	21.3767	1.45926	22.57	23.68	24.03	23.4267	0.762255	30.79	32.81	33.19	32.2633	1.29001	50.78	50.09	32.35	44.4067	10.4471	92.36	91.62	91.72	91.9	0.401497		375.8	754.3	714.7	785.3	750.8	758.8	752.78	25.2493
376	18.94	20.52	20.62	20.0267	0.942408	18.57	21.02	21.77	20.4533	1.67357	18.33	19.33	19.35	19.0033	0.58321	20.43	20.67	22.87	21.3233	1.34482	22.49	23.72	24	23.4033	0.803264	30.74	31.93	32.45	31.7067	0.876603	50.8	50.11	32.02	44.31	10.649	90.45	90.5	90.75	90.5667	0.160728		376	749.5	714.5	782.1	745	751.8	748.58	24.0264
376.2	19.9	20.51	20.96	20.4567	0.532009	18.67	20.44	21.71	20.2733	1.52684	18.71	19.26	20.59	19.52	0.966592	19.83	21.22	22.55	21.2	1.36011	22.94	24.02	24.02	23.66	0.623538	30.73	31.58	32.93	31.7467	1.10943	49.69	50.49	32.19	44.1233	10.3423	91.82	90.88	90.27	90.99	0.780833		376.2	745.3	708.2	774.7	739	744.4	742.32	23.6478
376.4	20.34	21.1	20.24	20.56	0.470319	19.21	20.94	22.22	20.79	1.5106	18.42	19.95	21.2	19.8567	1.39235	19.18	20.97	22.17	20.7733	1.50467	23.54	23.99	24.3	23.9433	0.382143	30.38	31.72	32.6	31.5667	1.11791	49.48	51.53	32.07	44.36	10.6927	90.64	91.33	90.37	90.78	0.495076		376.4	738.6	702	775.2	739.4	741.1	739.26	25.9029
376.6	20.65	20.5	20.38	20.51	0.135277	19.43	20.07	21.63	20.3767	1.13161	17.92	19.86	21.55	19.7767	1.81643	18.72	20.86	21.34	20.3067	1.3949	23.81	23.8	24.36	23.99	0.320468	30.51	31.17	32.89	31.5233	1.22871	49.04	50.83	32.32	44.0633	10.2093	91.46	90.41	92.53	91.4667	1.06002		376.6	735.7	697.7	773	734	737.3	735.54	26.6487
376.8	20.96	19.68	20.44	20.36	0.643739	19.26	20.93	21.64	20.61	1.22184	18.48	20.41	21.67	20.1867	1.60668	18.48	21.44	21.62	20.5133	1.76322	23.36	23.65	24.28	23.7633	0.470354	29.42	31.44	32.95	31.27	1.77113	49.28	50.79	33.94	44.67	9.32307	91.28	90.39	91.46	91.0433	0.572917		376.8	735.1	695.7	767.2	731.7	734.4	732.82	25.3418
377	21.04	19.88	20.83	20.5833	0.618088	19.39	20.75	22.95	21.03	1.79644	18.54	20.51	21.66	20.2367	1.57786	19.25	21.37	21.72	20.78	1.33653	24.1	23.82	24.76	24.2267	0.482632	28.82	31.74	33.11	31.2233	2.19117	47.88	51.21	33.44	44.1767	9.44612	93.2	90.12	92.41	91.91	1.59972		377	729.7	695.2	757.5	728.4	729.2	728	22.0827
377.2	20.55	20.55	20.94	20.68	0.225167	19.07	21.31	22.63	21.0033	1.7997	18.91	21.1	21.3	20.4367	1.32591	19.51	21.86	21.73	21.0333	1.32085	23.01	24.73	25.34	24.36	1.20826	29.32	31.4	32.07	30.93	1.43398	48.01	51.71	33.64	44.4533	9.54561	92.92	90.45	92.38	91.9167	1.29855		377.2	721.8	691.6	755.8	726.3	725.1	724.12	22.7611
377.4	20.41	20.31	21.7	20.8067	0.775263	19.35	21.3	22.05	20.9	1.39374	18.39	20.6	21.53	20.1733	1.6129	19.57	22.04	22.99	21.5333	1.7654	22.94	25.02	26.37	24.7767	1.7279	30.5	31.47	32.4	31.4567	0.95007	48.18	50.88	33.79	44.2833	9.18722	92.33	89.92	92.57	91.6067	1.46562		377.4	718.2	688.5	752.7	724	721.6	721	22.7944
377.6	20.44	20.86	21.35	20.8833	0.455448	18.99	21.3	22.24	20.8433	1.67243	18.3	19.89	21.04	19.7433	1.37588	18.79	22.54	22.42	21.25	2.13127	22.96	24.43	25.29	24.2267	1.17823	29.79	31.81	32.15	31.25	1.27577	47.89	49.93	32.95	43.59	9.27079	91.03	89.87	92.34	91.08	1.23576		377.6	715.1	685.7	752.5	720.1	718.8	718.44	23.6962
377.8	20.9	20.72	22.16	21.26	0.784602	19.78	20.43	21.73	20.6467	0.992891	19.02	20.39	20.47	19.96	0.815046	19.23	22.73	22.45	21.47	1.94494	22.51	24.55	24.31	23.79	1.11499	29.94	31.12	32	31.02	1.03363	49.44	51.02	32.71	44.39	10.146	90.18	90.61	91.41	90.7333	0.624206		377.8	712.4	685.2	753.6	714.7	714.2	716.02	24.3941
378	20.31	20.84	21.74	20.9633	0.722934	19.89	21.04	21.04	20.6567	0.663953	19.66	20.49	21.38	20.51	0.860174	19.6	22.32	22.29	21.4033	1.5618	23.23	24.97	23.56	23.92	0.924175	30.66	31.72	32.5	31.6267	0.923544	49.23	50.78	32	44.0033	10.424	89.51	90.41	89.79	89.9033	0.460579		378	705.4	681.5	748.4	713.9	709.6	711.76	24.0201
378.2	20.61	20.81	21.85	21.09	0.665733	19.72	21.14	20.95	20.6033	0.770865	19.09	20.77	21.65	20.5033	1.30067	19.18	22.19	22.41	21.26	1.80469	23.31	25.44	23.93	24.2267	1.09555	30.25	32.18	31.95	31.46	1.05418	48.96	50.87	32.34	44.0567	10.1918	90.71	90.36	89.64	90.2367	0.545558		378.2	703.8	674.2	742.7	712.8	706.4	707.98	24.4426
378.4	20.26	20.6	21.03	20.63	0.385876	19.81	21.16	20.48	20.4833	0.675006	18.81	19.88	20.87	19.8533	1.03026	19.76	21.88	22.77	21.47	1.54632	22.38	25.92	24.43	24.2433	1.77737	30.45	31.85	31.69	31.33	0.76629	48.92	50.97	32.21	44.0333	10.2905	89.75	89.9	89.12	89.59	0.413884		378.4	700.3	669.7	736.1	706	705.7	703.56	23.593
378.6	19.28	20.78	21.22	20.4267	1.01712	19.92	21.82	20.58	20.7733	0.964642	19.2	20.18	21.27	20.2167	1.03549	20.1	21.12	22.87	21.3633	1.40094	22.02	25.79	24.69	24.1667	1.93872	31.19	31.97	31.4	31.52	0.403609	49.26	50.63	32.66	44.1833	10.003	90.63	90.61	89.37	90.2033	0.721757		378.6	696.2	666.3	735.3	702.7	702	700.5	24.5268
378.8	19.07	20.05	21.9	20.34	1.43712	19.99	21.23	20	20.4067	0.713045	19.43	20.47	20.99	20.2967	0.794313	20.74	21.03	22.1	21.29	0.71631	22.59	25.93	24.13	24.2167	1.67169	31.43	31.91	32.43	31.9233	0.500133	49.48	51.15	33.54	44.7233	9.72098	90.56	90.05	89.92	90.1767	0.33828		378.8	688	658.5	734	697.8	697.3	695.12	26.9968
379	19	20.86	22.28	20.7133	1.64491	20.03	20.73	19.99	20.25	0.416173	19.61	20.62	21.52	20.5833	0.955528	21.21	20.86	22.33	21.4667	0.767876	22.97	25.57	24.36	24.3	1.30104	30.51	32.04	32.9	31.8167	1.21055	48.86	50.31	32.07	43.7467	10.1382	90.26	90.45	90.63	90.4467	0.185023		379	684.9	655.6	728.1	691.2	694.9	690.94	25.8941
379.2	19.26	20.84	23.13	21.0767	1.94582	19.43	20.59	20.56	20.1933	0.661236	19.78	21.08	21.4	20.7533	0.857982	20.77	21.05	22.95	21.59	1.18609	22.5	25.04	24.04	23.86	1.27953	30.61	32.24	32.47	31.7733	1.01402	48.62	49.47	32.49	43.5267	9.56748	89.51	90.08	90.81	90.1333	0.651639		379.2	682.8	653.4	726.3	690.4	689.8	688.54	25.9742
379.4	19.67	20.75	22.28	20.9	1.31145	19.63	21.11	20.44	20.3933	0.741103	19.19	21.01	21.24	20.48	1.12308	20.58	21.15	22.75	21.4933	1.125	23.13	25.2	23.87	24.0667	1.04892	31.15	31.15	32.43	31.5767	0.739008	49.37	49.65	32.28	43.7667	9.94873	89.63	89.62	91.69	90.3133	1.19224		379.4	677.8	652.8	720.3	691.1	689.8	686.36	24.4222
379.6	19.64	20.54	21.37	20.5167	0.865236	19.63	20.62	21.13	20.46	0.762693	19.09	20.84	20.98	20.3033	1.05311	20.48	21.28	23.23	21.6633	1.41451	23.11	25.44	24.55	24.3667	1.17577	30.7	31.65	32.42	31.59	0.861568	48.54	49.05	33.11	43.5667	9.05933	88.68	90.28	90.97	89.9767	1.17475		379.6	673.2	650	719.1	683.6	686.2	682.42	24.9858
379.8	19.56	20.81	20.52	20.2967	0.654243	18.77	20.09	21.41	20.09	1.32	19.16	20.47	20.72	20.1167	0.837874	19.56	21.7	22.71	21.3233	1.60843	22.76	25.15	24.48	24.13	1.23284	30.98	31.71	31.56	31.4167	0.38553	48.08	49.62	33.48	43.7267	8.90722	86.86	88.36	90.13	88.45	1.63686		379.8	669.4	649	716.4	677.6	677.9	678.06	24.4421
380	19.94	20.48	21.46	20.6267	0.770541	19.36	20.84	21.49	20.5633	1.09162	19.53	20.43	20.79	20.25	0.648999	19.38	21.97	23.04	21.4633	1.88187	22.45	25.65	24.78	24.2933	1.65458	30.92	30.65	32.28	31.2833	0.873632	47.7	49.65	32.55	43.3	9.36069	87.31	87.78	89.53	88.2067	1.16989		380	667.1	644.4	712.9	673.9	672.9	674.24	24.6876
380.2	19.48	20.83	21.43	20.58	0.998749	19.49	21.35	21.3	20.7133	1.05973	18.95	19.9	20.37	19.74	0.723395	19.47	21.68	22.77	21.3067	1.68138	21.96	25.69	24.74	24.13	1.93838	29.98	30.63	31.94	30.85	0.998349	48.09	48.25	32.53	42.9567	9.03011	84.89	87.87	87.15	86.6367	1.55491		380.2	661	639.8	711.4	666.7	665.7	668.92	26.1273
380.4	19.86	20.75	21.37	20.66	0.759013	19.08	20.97	20.59	20.2133	0.999717	18.83	19.7	20.27	19.6	0.72519	19.61	22.3	21.82	21.2433	1.43472	21.7	26.68	25.2	24.5267	2.55737	30.37	31.08	31.63	31.0267	0.631691	48.06	48.15	31.84	42.6833	9.39071	84.78	88.11	87.63	86.84	1.80008		380.4	656.1	639.6	702.9	663.3	663.7	665.12	23.2663
380.6	19.07	20.46	20.96	20.1633	0.979302	19.54	20.58	20.68	20.2667	0.631295	18.94	19.62	20.24	19.6	0.650231	20.03	22.59	21.18	21.2667	1.2822	22.6	26.37	24.88	24.6167	1.89875	29.89	30.47	32.5	30.9533	1.37049	48.26	48.65	32.14	43.0167	9.42149	84.41	87.62	89.56	87.1967	2.60097		380.6	648.6	633.4	694.6	663.7	661.6	660.38	22.6396
380.8	19.46	20.26	20.7	20.14	0.628649	19.09	20.54	20.36	19.9967	0.790337	19.78	20.02	21.32	20.3733	0.828573	19.97	22.24	21.51	21.24	1.15884	22.25	26.34	25.18	24.59	2.10787	29.07	31.15	32.21	30.81	1.59737	48.51	48.56	31.72	42.93	9.70818	84.32	88.78	88.49	87.1967	2.49548		380.8	641.2	629.1	685.5	660.6	660.8	655.44	21.5379
381	19.74	20.71	20.5	20.3167	0.510327	20.12	20.4	20.2	20.24	0.144222	20.15	19.99	21.35	20.4967	0.743326	19.58	22.46	22.01	21.35	1.54929	22.05	25.86	24.93	24.28	1.98643	29.25	30.44	32.05	30.58	1.40524	49.38	49.37	30.84	43.1967	10.7012	84.04	86.77	87.36	86.0567	1.77122		381	639	622.1	678.6	649.4	655.1	648.84	20.8387
381.2	19.56	20.51	21.89	20.6533	1.17159	20.47	20.18	20.4	20.35	0.151327	19.87	20.64	21.26	20.59	0.696348	19.69	22.27	21.81	21.2567	1.37613	21.42	25.67	24.75	23.9467	2.23599	29.44	31.28	31.12	30.6133	1.01928	48.32	50.3	30.99	43.2033	10.6233	85.94	87.7	85.58	86.4067	1.13443		381.2	637.7	620	680	649.5	649	647.24	21.8772
381.4	19.2	19.86	21.02	20.0267	0.921376	19.82	20.99	20.88	20.5633	0.646091	19.55	20.54	21.48	20.5233	0.965108	19.93	22.56	21.59	21.36	1.33	21.6	24.45	25.16	23.7367	1.88415	28.8	32.08	31.34	30.74	1.72035	48.22	48.62	30.92	42.5867	10.1056	83.25	88.45	86.42	86.04	2.62074		381.4	634.3	615.7	680.6	646	641.7	643.66	23.6815
381.6	19.68	19.87	20.81	20.12	0.605062	19.25	20.55	21.33	20.3767	1.05078	19.03	20.35	20.71	20.03	0.884534	19.82	21.94	20.62	20.7933	1.07058	21.76	24.59	25.17	23.84	1.82453	29.6	32.3	31.62	31.1733	1.40433	48.88	48.31	31.78	42.99	9.71233	82.75	88.33	87.25	86.11	2.95953		381.6	628.3	609	674.6	640.2	640.5	638.52	23.8976
381.8	19.96	19.9	20.48	20.1133	0.318957	18.65	20.59	21.61	20.2833	1.50364	19.12	20.09	20.87	20.0267	0.876717	19.74	21.07	20.95	20.5867	0.735686	22.11	24.68	24.84	23.8767	1.53207	30.86	32.07	30.75	31.2267	0.732416	48.95	48.1	31.79	42.9467	9.6713	81.42	86.99	86.74	85.05	3.14616		381.8	629	606.4	670	631.7	636.1	634.64	22.8605
382	19.63	20.5	21.01	20.38	0.697782	19.07	21.3	21.82	20.73	1.46092	19.03	19.5	21.07	19.8667	1.06829	19.84	20.94	21.41	20.73	0.805792	22.28	24.63	24.92	23.9433	1.44777	31.07	31.79	30.77	31.21	0.524214	48.33	49.48	31.51	43.1067	10.0595	81.68	87.39	85.37	84.8133	2.89542		382	620.9	601.7	667	632.1	629.5	630.24	23.7543
382.2	19.96	21.08	20.86	20.6333	0.593408	19.38	20.89	21.78	20.6833	1.21327	19.37	19.73	20.81	19.97	0.7494	19.39	20.64	22.25	20.76	1.43377	22.4	24.58	24.53	23.8367	1.24444	31.06	32.54	29.52	31.04	1.5101	48.01	49.5	31.1	42.87	10.2203	80.19	87.49	85.68	84.4533	3.80145		382.2	618.7	594.8	663.2	627.2	620.2	624.82	24.6915
382.4	19.94	21.14	20.64	20.5733	0.602771	19.17	20.16	21.04	20.1233	0.935539	18.89	19.4	20.57	19.62	0.861336	19.65	20.75	22	20.8	1.1758	22.46	23.77	24.58	23.6033	1.06978	30.33	32.25	30.14	30.9067	1.16723	48.34	48.17	30.78	42.43	10.0896	82.07	88.27	86.79	85.71	3.23802		382.4	613.1	587.5	656.9	621.1	619.3	619.58	24.8309
382.6	20.12	21.43	20.89	20.8133	0.658357	19.88	20.02	21.1	20.3333	0.667633	19.02	19.22	20.72	19.6533	0.929157	19.32	21.06	22.27	20.8833	1.48291	22.46	23.63	25.16	23.75	1.35399	30.07	32.51	30.48	31.02	1.30656	46.5	48.87	31.19	42.1867	9.59683	81.76	87.71	86.93	85.4667	3.23367		382.6	606.8	584.1	652.7	618.2	619.7	616.3	24.8356
382.8	19.81	20.4	20.52	20.2433	0.380044	19.82	20.16	20.98	20.32	0.596322	19.34	19.3	20.25	19.63	0.537308	19.92	21.31	22.01	21.08	1.06381	21.72	23.8	24.56	23.36	1.47024	28.99	31.28	30.99	30.42	1.24688	45.7	48.04	29.66	41.1333	10.0048	83.01	87.51	85.82	85.4467	2.27311		382.8	605.9	581.5	646.9	613.1	616.9	612.86	23.4893
383	19.37	20.2	20.49	20.02	0.581292	19.87	20.75	21.05	20.5567	0.613297	19.8	19.56	20.09	19.8167	0.265393	19.9	21.68	22.16	21.2467	1.19069	21.87	23.74	25.2	23.6033	1.6692	29.23	31.72	31.16	30.7033	1.30631	47.02	47.84	30.67	41.8433	9.68507	82.27	86.94	84.91	84.7067	2.34163		383	605.3	580.2	638.9	608.4	609.7	608.5	20.8371
383.2	19	19.89	20.59	19.8267	0.79689	20.06	21.1	20.9	20.6867	0.551845	20.38	19	20.58	19.9867	0.86031	19.76	21.36	21.58	20.9	0.993378	22.42	22.93	23.73	23.0267	0.660328	28.94	31.5	31.39	30.61	1.44731	47.89	46.3	31.16	41.7833	9.23436	83.18	86.28	86.61	85.3567	1.89226		383.2	601.1	574.6	637.2	605.8	605.3	604.8	22.2303
383.4	19.63	20.25	21.45	20.4433	0.925275	19.38	20.93	20.46	20.2567	0.794754	20.53	19.32	20.08	19.9767	0.611583	18.63	21.03	21.22	20.2933	1.44362	22.3	23.34	24.08	23.24	0.894204	28.99	31.17	30	30.0533	1.09098	47.71	46.21	31.14	41.6867	9.16442	83.57	86.48	86.71	85.5867	1.75027		383.4	597.1	573.6	636.9	607.3	600	602.98	22.7808
383.6	20.42	20.39	21.95	20.92	0.892132	18.66	20.72	19.87	19.75	1.03523	20.55	19.12	20.9	20.19	0.943027	19.32	20.48	22.03	20.61	1.35967	22.21	23.72	25.37	23.7667	1.58052	29.12	31.31	30.52	30.3167	1.10907	47.82	46.57	30.9	41.7633	9.42866	83.44	85.63	86.73	85.2667	1.67482		383.6	596.9	568.6	633.4	606.2	599.5	600.92	23.1602
383.8	19.94	20.06	22.06	20.6867	1.19085	18.45	20.66	20.42	19.8433	1.21261	20.76	19.67	21.01	20.48	0.712531	19.19	20.65	22.19	20.6767	1.50018	22.18	23.92	24.58	23.56	1.23984	29.32	31.02	30.16	30.1667	0.85002	48.41	47.45	29.78	41.88	10.4899	81.74	84.73	86.54	84.3367	2.42405		383.8	598	564.6	629.2	598.9	594.2	596.98	22.9077
384	19.61	20.42	21.39	20.4733	0.891198	19.06	21.59	21.23	20.6267	1.36866	20.65	19.6	20.19	20.1467	0.52634	19.66	20.76	22.42	20.9467	1.38944	21.49	23.82	24.79	23.3667	1.69606	29.45	30.44	30.89	30.26	0.736682	47.74	48.34	29.9	41.9933	10.4774	81.81	84.69	86.83	84.4433	2.51907		384	589.7	558.8	626.5	594.4	589.7	591.82	24.0243
384.2	19.34	19.34	21.76	20.1467	1.39719	18.96	20.51	21.59	20.3533	1.32198	20.75	19.67	19.81	20.0767	0.58731	20.11	20.46	22.29	20.9533	1.17074	22.38	24.6	24.36	23.78	1.21836	29.57	30.14	30.95	30.22	0.69347	47	48.13	29.95	41.6933	10.1857	82.42	85.7	85.51	84.5433	1.84131		384.2	585.6	556.8	622.9	590.2	587.8	588.66	23.4516
384.4	19.06	20.09	21.68	20.2767	1.31994	19.45	20.54	21.72	20.57	1.1353	20.16	19.79	20.09	20.0133	0.196554	19.32	20.9	21.9	20.7067	1.30082	21.94	24.74	24.66	23.78	1.59399	29.12	30.08	30.98	30.06	0.930161	47.73	49.11	30.29	42.3767	10.4901	80.99	84.1	83.5	82.8633	1.64986		384.4	584.8	552	615	586.8	585	584.72	22.3153
384.6	19.37	20.67	21.72	20.5867	1.17721	19.94	20.55	21.7	20.73	0.8937	19.86	19.86	19.87	19.8633	0.0057735	19.49	20.59	22.14	20.74	1.33135	21.32	23.48	25.16	23.32	1.92499	30.34	30.53	31.57	30.8133	0.662143	49.32	47.93	31.11	42.7867	10.1361	82.24	83.07	84.23	83.18	0.99955		384.6	576.7	546.8	610.7	583.3	582.4	579.98	22.7611
384.8	18.91	20.81	22.04	20.5867	1.57691	19.8	20.69	22.17	20.8867	1.19718	19.42	20.58	19.78	19.9267	0.593745	18.87	20.34	21.97	20.3933	1.55069	21.74	23.74	24.89	23.4567	1.594	30.11	32.02	31.26	31.13	0.961613	49.17	47.26	31.12	42.5167	9.9159	82.73	83.63	81.72	82.6933	0.955528		384.8	569.1	545.8	608.9	583.8	578.4	577.2	22.9208
385	18.79	20.82	22.28	20.63	1.75274	19.48	20.71	22.25	20.8133	1.38789	19.31	20.36	19.58	19.75	0.545252	19.05	20.05	22.89	20.6633	1.99212	21.6	24.84	24.62	23.6867	1.81045	30.03	30.86	31.16	30.6833	0.585349	48.69	48.57	31.84	43.0333	9.6939	81.47	83.78	82.64	82.63	1.15503		385	568.5	544.9	609.2	579.4	578.3	576.06	23.1437
385.2	18.61	20.29	22.2	20.3667	1.79623	19.83	20.21	21.99	20.6767	1.15314	19.19	20.42	20.89	20.1667	0.877857	19.86	19.97	22.5	20.7767	1.49346	22.68	25.05	24.71	24.1467	1.2815	30.32	31.46	30.04	30.6067	0.752152	48.23	48.42	31.32	42.6567	9.8183	81.02	83.8	83.44	82.7533	1.51186		385.2	565.4	542.7	603.3	574.4	577.5	572.66	21.8836
385.4	19.11	20.21	22.25	20.5233	1.59328	19.08	20.57	21.9	20.5167	1.41076	18.99	20.96	20.74	20.23	1.07949	19.92	20.08	22.06	20.6867	1.19203	22.14	24.67	24.57	23.7933	1.4327	29.86	30.23	31.51	30.5333	0.865814	47.42	47.75	30.84	42.0033	9.66914	80.5	83.43	84.14	82.69	1.92953		385.4	562.1	533.4	597.3	569.1	568.6	566.1	22.7705
385.6	19.06	19.76	21.86	20.2267	1.45717	19.06	20.46	22.52	20.68	1.74046	18.72	20.34	20.18	19.7467	0.892711	19.5	19.45	22.19	20.38	1.56771	21.81	25.32	25.77	24.3	2.16811	30.18	30.26	30.95	30.4633	0.42336	47.26	47.53	30.56	41.7833	9.72063	79.99	83.87	83.53	82.4633	2.14871		385.6	557.9	536.4	592.8	564.7	564.8	563.32	20.1695
385.8	19.03	19.61	22.39	20.3433	1.79603	19.05	20.42	22.85	20.7733	1.92448	18.37	20.38	19.98	19.5767	1.06397	19.87	20.2	22.15	20.74	1.23219	21.83	25.01	25.64	24.16	2.04228	29.4	30.15	30.5	30.0167	0.561991	46.35	47.01	30.5	41.2867	9.34735	79.59	82.52	82.29	81.4667	1.6293		385.8	552.9	532.1	588.9	560	563.8	559.54	20.4781
386	19.21	20.61	22.23	20.6833	1.51133	18.7	21.59	22.13	20.8067	1.8443	18.93	20.35	19.68	19.6533	0.710375	19.82	20.88	22.02	20.9067	1.10024	22.26	24.91	24.79	23.9867	1.49654	29.08	30.48	31.13	30.23	1.04762	45.94	47.11	29.33	40.7933	9.94476	80.85	81.92	82.13	81.6333	0.686464		386	546.2	527.2	585.3	558.4	554.7	554.36	21.083
386.2	18.91	20.47	21.56	20.3133	1.33193	18.93	20.34	23.27	20.8467	2.21392	19.12	19.27	19.68	19.3567	0.289885	19.75	21.34	21.3	20.7967	0.906661	22.06	24.82	25.71	24.1967	1.90316	29.2	31.13	30.33	30.22	0.969691	46.42	46.74	28.86	40.6733	10.2319	81.51	81.82	82	81.7767	0.247857		386.2	543.1	523.4	584.1	556.1	551.7	551.68	22.0452
386.4	18.51	19.53	21.4	19.8133	1.46569	19.28	20.45	23.05	20.9267	1.92967	19.07	19.24	19.59	19.3	0.265141	19.42	20.9	21.55	20.6233	1.09162	22.71	24.16	25.83	24.2333	1.56129	28.8	30.35	30.01	29.72	0.814678	47.4	47.13	29.64	41.39	10.1767	79.19	82.05	81.87	81.0367	1.60179		386.4	547	519.9	579.2	552.3	545.6	548.8	21.1252
386.6	18.84	19.22	22.3	20.12	1.89747	19.62	20.62	21.84	20.6933	1.11182	19.45	19.12	20.07	19.5467	0.482321	19.52	21.43	22.43	21.1267	1.47852	21.77	24.16	26.06	23.9967	2.14966	29.19	30.65	29.87	29.9033	0.730571	46.55	46.81	30.68	41.3467	9.23852	78.11	81.71	80.7	80.1733	1.85689		386.6	538.5	518.9	578.9	552.4	544.2	546.58	21.8837
386.8	19.06	19.31	22.25	20.2067	1.77399	19.7	19.54	21.95	20.3967	1.3476	19.44	18.73	20.75	19.64	1.02474	19.56	21.44	22.71	21.2367	1.58481	22.45	24.32	26.18	24.3167	1.865	29.8	30.86	30.31	30.3233	0.530126	46.27	46.61	30.97	41.2833	8.93323	78.39	79.71	80.88	79.66	1.24575		386.8	537.8	518.2	571.8	543.4	540.3	542.3	19.2128
387	19.23	20.02	21.8	20.35	1.3164	19.13	19.06	21.5	19.8967	1.38897	19.41	19.33	21.15	19.9633	1.02846	19.19	21.46	21.92	20.8567	1.46159	21.77	23.73	25.53	23.6767	1.88057	29.74	31.3	29.99	30.3433	0.837874	47.13	46.28	31.35	41.5867	8.87539	77.98	79.86	81.29	79.71	1.66009		387	536.3	513.7	567.6	542.5	536.9	539.4	19.2432
387.2	18.99	19.84	21.84	20.2233	1.46316	19.09	19.8	22.14	20.3433	1.59594	18.84	19.91	20.58	19.7767	0.877629	19.53	20.96	21.93	20.8067	1.20732	21.24	23.87	24.66	23.2567	1.7906	29.54	30.52	29.71	29.9233	0.523673	46.16	46.83	30.66	41.2167	9.14848	79.44	80.61	82.14	80.73	1.35399		387.2	534	510.1	563.5	536.8	535.6	536	18.92
387.4	18.47	19.67	22.35	20.1633	1.98649	18.5	19.51	21.8	19.9367	1.69087	19.37	19.43	20.44	19.7467	0.601193	19.8	20.97	22.15	20.9733	1.175	22.51	24.4	24.99	23.9667	1.29554	29.9	29.83	30.47	30.0667	0.351046	45.3	46.13	30.31	40.58	8.90376	78.49	79.9	82.62	80.3367	2.09934		387.4	532.4	509.2	565	534.9	534.4	535.18	19.8281
387.6	17.93	19.16	21.99	19.6933	2.08188	17.69	19.8	22.49	19.9933	2.40583	19.82	20.19	20.35	20.12	0.271846	19.09	20.9	21.18	20.39	1.1345	22.49	24.83	24.33	23.8833	1.23229	29.76	29.94	29.9	29.8667	0.0945163	45.21	45.28	29.8	40.0967	8.91724	78.97	79.9	81.56	80.1433	1.31203		387.6	526.8	503.4	553.1	531.3	531.8	529.28	17.7042
387.8	18.27	20.33	21.68	20.0933	1.71727	18.25	19.81	22.31	20.1233	2.04806	19.49	21	19.99	20.16	0.76922	19.73	21.17	21.62	20.84	0.987269	22.42	24.93	23.95	23.7667	1.265	30.21	30.74	30.71	30.5533	0.297714	44.52	45.11	29.9	39.8433	8.61623	79.37	78.73	81.73	79.9433	1.58004		387.8	520.1	504	555.8	527.6	529.2	527.34	18.7795
388	18.73	20.52	20.65	19.9667	1.07296	17.91	19.89	21.6	19.8	1.84665	19.47	21	20.19	20.22	0.765441	20.13	21.16	21.23	20.84	0.615873	22.16	24.83	24.51	23.8333	1.45796	30.41	30.95	29.89	30.4167	0.530031	44.83	45.19	30.76	40.26	8.22921	80.84	77.88	81.89	80.2033	2.07943		388	514.2	500.9	549.8	519.3	524.2	521.68	17.9618
388.2	18.75	20.75	20.65	20.05	1.12694	18.77	20.1	21.86	20.2433	1.54998	18.76	21.38	19.87	20.0033	1.31508	19.85	22.25	21.6	21.2333	1.2413	22.34	24.16	24.42	23.64	1.13331	29.45	30.72	31	30.39	0.826015	45.61	45.77	30.52	40.6333	8.75877	79.43	79.21	80.05	79.5633	0.435584		388.2	512.5	494.5	544.9	515	518.4	517.06	18.1028
388.4	19.76	21.07	20.62	20.4833	0.665607	19.62	20	21.66	20.4267	1.08487	18.24	20.95	20.11	19.7667	1.38724	19.63	21.47	22.85	21.3167	1.61547	21.5	23.83	24.35	23.2267	1.51777	29.34	31.61	30.55	30.5	1.13583	44.83	45.44	30.29	40.1867	8.57619	78.95	78.13	80.56	79.2133	1.23622		388.4	505.1	489.8	536.9	511.9	513.2	511.38	17.0293
388.6	19.44	21.54	20.5	20.4933	1.05002	18.74	19.36	21.31	19.8033	1.34113	18.35	20.62	20.42	19.7967	1.25683	20.32	21.03	22.28	21.21	0.992321	21.19	24.28	24.24	23.2367	1.77258	29.88	31.89	29.46	30.41	1.29881	44.61	45.5	31.12	40.41	8.05767	78.1	78.75	80.13	78.9933	1.03665		388.6	501	484.2	536.9	507.9	512.4	508.48	19.1629
388.8	18.91	21.67	20.02	20.2	1.38878	18.5	19.44	21.64	19.86	1.61158	18.14	19.93	20.28	19.45	1.14791	19.97	22.48	22.17	21.54	1.36847	20.7	24.18	24.6	23.16	2.14075	29.64	31.09	29.63	30.12	0.84006	44.12	45.37	32	40.4967	7.38482	79.06	79.56	78.64	79.0867	0.460579		388.8	499	483.6	535	504	511	506.52	18.8375
389	19.09	21.25	20.18	20.1733	1.08002	17.71	19.2	22.2	19.7033	2.28693	18.46	19.41	20.66	19.51	1.1034	20.33	22.37	23.14	21.9467	1.45204	20.53	24.69	24.05	23.09	2.24	28.68	31.68	29.36	29.9067	1.57294	44.78	45.23	31.69	40.5667	7.69071	78.83	79.33	79.26	79.14	0.27074		389	494.9	483.2	533.2	500	510.9	504.44	18.9125
389.2	19.18	21.34	19.88	20.1333	1.10206	18.2	19.61	23.07	20.2933	2.50588	19.29	19.81	20.56	19.8867	0.638462	20.13	21.49	22.91	21.51	1.39011	20.4	24.58	23.89	22.9567	2.24086	28.22	31.42	29.99	29.8767	1.60301	45.05	44.99	31.72	40.5867	7.67882	76.73	79.04	79.16	78.31	1.36963		389.2	493.4	482	527.4	499.5	505.9	501.64	16.8814
389.4	19.87	22.29	19.83	20.6633	1.40888	18.5	19.6	22.96	20.3533	2.32347	18.66	19.87	20.16	19.5633	0.795634	20.41	21.17	23.01	21.53	1.33686	20.29	24.94	23.75	22.9933	2.41558	27.33	30.64	31.41	29.7933	2.16777	45.4	45.29	30.97	40.5533	8.29959	77.57	80.09	80.02	79.2267	1.43514		389.4	491.6	478.5	525	499.2	505.8	500.02	17.2633
389.6	19.52	22.27	19.27	20.3533	1.66458	18.8	18.79	22.53	20.04	2.15641	18.58	19.7	20.25	19.51	0.851058	20.33	21.57	22.94	21.6133	1.30554	20.69	24.45	24.63	23.2567	2.22462	27.57	29.75	30.82	29.38	1.65629	44.72	43.51	30.34	39.5233	7.97598	78.1	79.97	80.41	79.4933	1.22655		389.6	490.5	477.9	520.7	494.1	496.9	496.02	15.5914
389.8	19.23	22.04	19.42	20.23	1.57038	18.75	19.89	22.1	20.2467	1.70324	19.31	19.93	20.35	19.8633	0.523195	20.79	21.75	22.84	21.7933	1.02569	20.56	23.82	24.71	23.03	2.18488	28.47	31.22	30.63	30.1067	1.44777	45.57	44.78	30.11	40.1533	8.70675	78.98	78.92	78.48	78.7933	0.273008		389.8	489	471.6	519.1	493.1	492.7	493.1	16.9943
390	19.14	21.2	20.36	20.2333	1.03582	18.78	19.3	21.78	19.9533	1.60316	18.92	19.96	20.1	19.66	0.64467	20.44	21.79	22.77	21.6667	1.16989	21.28	24.55	24.14	23.3233	1.78141	27.95	30.2	30.72	29.6233	1.47229	44.9	43.74	30.1	39.58	8.23038	79.16	78.62	79.61	79.13	0.495681		390	484	465.4	516	489.2	488.7	488.66	18.1005
390.2	18.62	20.83	20.02	19.8233	1.11805	19.18	19.55	22.16	20.2967	1.62426	18.68	19.7	21.09	19.8233	1.20972	20.01	21.51	21.43	20.9833	0.84388	21.72	25.28	24.34	23.78	1.84488	27.7	30.36	31.07	29.71	1.77654	45.03	44.15	30.51	39.8967	8.14099	77.23	78.77	77.97	77.99	0.770195		390.2	481.6	462.6	514.3	484.7	483.6	485.36	18.5284
390.4	18.37	20.6	20.43	19.8	1.24133	18.74	20.21	21.63	20.1933	1.44507	19.88	20.25	20.73	20.2867	0.426185	20.17	21.54	21.48	21.0633	0.774231	21.59	24.37	24.06	23.34	1.52345	27.94	30.19	30.41	29.5133	1.36698	44.38	45.32	30.91	40.2033	8.06197	77.18	78.1	79.15	78.1433	0.985715		390.4	475.5	457.2	509.8	481.9	480.1	480.9	18.8925
390.6	18.31	20.98	20.6	19.9633	1.44438	18.96	19.72	21.77	20.15	1.45351	19.24	20.89	21.18	20.4367	1.04644	19.71	21.24	21.57	20.84	0.992421	20.85	23.77	24.11	22.91	1.79209	28.13	31.09	30.14	29.7867	1.5113	44.92	45.33	30.4	40.2167	8.50395	77.09	78.55	78.14	77.9267	0.753016		390.6	473.2	452.2	506.4	479.2	478	477.8	19.3422
390.8	18.95	20.14	20.62	19.9033	0.859787	18.79	19.64	21.62	20.0167	1.45211	18.49	21.87	20.85	20.4033	1.73371	19.61	20.73	21.06	20.4667	0.760022	21.61	23.45	24.29	23.1167	1.37074	27.93	30.92	30.82	29.89	1.69815	44.75	45.46	30.08	40.0967	8.68195	77.07	77.67	79.63	78.1233	1.33886		390.8	473.3	453.1	499.8	477.5	472.3	475.2	16.6649
391	18.65	19.72	20.66	19.6767	1.0057	19.2	19.82	21.37	20.13	1.11772	18.97	22.53	20.9	20.8	1.78211	20.27	20.72	21.06	20.6833	0.396274	21.24	23.28	24.42	22.98	1.61109	27.8	30.69	30.46	29.65	1.60627	44.96	45.82	30.47	40.4167	8.62479	77.26	76.92	78.85	77.6767	1.03026		391	468.4	449.4	495.1	476.7	477.2	473.36	16.5621
391.2	17.93	19.78	20.8	19.5033	1.45487	19.17	18.96	21.62	19.9167	1.47886	19.59	22.39	20.34	20.7733	1.44943	20.27	20.81	21.41	20.83	0.570263	21.05	22.97	24.1	22.7067	1.54196	27.59	30.51	30.46	29.52	1.67162	45	45.53	30.52	40.35	8.51715	76.45	78.26	77.97	77.56	0.972163		391.2	465.4	440.5	496.4	472.3	474.5	469.82	20.0857
391.4	18.64	19.71	21.1	19.8167	1.23346	18.77	20.01	21.66	20.1467	1.44984	19.65	21.32	20.77	20.58	0.851058	19.52	21.28	21.07	20.6233	0.961267	20.92	22.41	24.36	22.5633	1.72512	27.67	30.98	29.86	29.5033	1.68358	44.37	44.62	30.13	39.7067	8.29458	76.66	77.07	77.82	77.1833	0.588246		391.4	456.9	437.8	492.4	469	467.5	464.72	19.8625
391.6	19.11	19.47	21.05	19.8767	1.03196	19.01	20.61	21.33	20.3167	1.18749	19.35	20.67	20.75	20.2567	0.786215	19.21	21.06	21.59	20.62	1.24952	21	22.54	24.22	22.5867	1.61051	28.28	31.12	30.53	29.9767	1.49868	43.34	44.15	30.22	39.2367	7.81916	77.52	77.8	78.22	77.8467	0.352326		391.6	451.9	436.3	485.7	464.6	466	460.9	18.3092
391.8	18.66	19.61	20.72	19.6633	1.03104	18.89	21.1	20.53	20.1733	1.14736	19.33	20.25	19.87	19.8167	0.462313	19.33	21.68	21.75	20.92	1.37743	21.75	22.81	25.03	23.1967	1.67384	28.15	29.89	31.01	29.6833	1.44116	43.54	43.94	30.61	39.3633	7.58325	76.54	78.54	76.94	77.34	1.0583		391.8	453.8	435.5	475.3	455.6	462.1	456.46	14.4386
392	18.38	19.73	20.29	19.4667	0.981852	18.48	20.42	20.87	19.9233	1.27005	19.5	19.85	21.51	20.2867	1.07379	18.94	20.72	21.98	20.5467	1.52739	21.87	24.02	25.33	23.74	1.74691	28.13	29.32	30.84	29.43	1.35834	43.39	45.1	29.73	39.4067	8.42374	76.83	77.7	77.02	77.1833	0.45742		392	452.8	435.3	472.7	452.8	458	454.32	13.3954
392.2	19.08	19.95	20.3	19.7767	0.628198	18.65	20.96	20.95	20.1867	1.3308	19.31	20.18	20.37	19.9533	0.565184	19.63	20.49	22.2	20.7733	1.30822	21.91	24.89	25.38	24.06	1.878	27.63	29.62	29.38	28.8767	1.08629	43.13	45.3	29.17	39.2	8.75374	75.46	78.55	76.7	76.9033	1.555		392.2	444.5	430.1	470.8	450.9	457.8	450.82	15.1426
392.4	19.22	20.18	20.71	20.0367	0.75527	18.82	21.16	21.19	20.39	1.35974	18.23	20.78	20.48	19.83	1.39374	20.05	20.55	21.99	20.8633	1.00724	22.53	25.12	24.34	23.9967	1.3287	28.33	30.33	30.29	29.65	1.14333	43.14	45.02	30.24	39.4667	8.04563	74.56	78.33	79.11	77.3333	2.43324		392.4	440.7	431.2	467	448.2	452.6	447.94	13.3951
392.6	19.34	20.19	20.81	20.1133	0.737993	18.97	20.46	21.45	20.2933	1.24837	18.5	21.17	20.79	20.1533	1.44438	19.79	20.62	22.81	21.0733	1.5602	21.76	24.6	23.76	23.3733	1.45895	27.57	29.72	29.82	29.0367	1.27115	43.35	44.75	30.51	39.5367	7.8486	74.31	78.39	79.3	77.3333	2.65752		392.6	432.5	426.4	466.2	445.6	448.8	443.9	15.4952
392.8	20.13	20.21	20.85	20.3967	0.394631	19.82	20.83	21.3	20.65	0.756241	18.81	20.68	21.49	20.3267	1.37449	19.87	20.95	22.49	21.1033	1.31671	21.58	24.11	24.09	23.26	1.45496	27.93	29.03	29.17	28.71	0.679117	43.32	45.09	30.23	39.5467	8.11686	74.82	76.83	78.94	76.8633	2.0602		392.8	428.9	421.8	466.2	445.3	443.7	441.18	17.1443
393	20.41	20.27	21.04	20.5733	0.410163	19.09	20.45	20.34	19.96	0.755447	19.27	20.42	21.46	20.3833	1.09546	19.38	20.68	21.83	20.63	1.22577	21.56	23.57	23.52	22.8833	1.14631	28.1	30.1	29.73	29.31	1.0641	42.96	45.02	30.63	39.5367	7.78187	75.6	75.82	77.63	76.35	1.11396		393	428.3	420	463.4	443.9	439	438.92	16.5441
393.2	19.92	20.56	19.93	20.1367	0.366652	19.18	19.96	21.15	20.0967	0.992085	18.4	19.65	21.16	19.7367	1.38204	19.28	20.6	22.44	20.7733	1.58711	22.18	23.16	23.77	23.0367	0.802143	27.67	29.74	29.66	29.0233	1.1727	42.97	45.21	30.02	39.4	8.20016	75.61	74.73	78.13	76.1567	1.76469		393.2	424.5	415.2	460	441.1	437	435.56	17.0802
393.4	19.91	20.71	20.57	20.3967	0.427239	18.59	20.17	20.37	19.71	0.97509	18.95	19.42	21.58	19.9833	1.40258	18.82	20.67	22.7	20.73	1.9407	21.6	23.19	23.1	22.63	0.893141	27.21	29.49	29.55	28.75	1.33402	43.77	43.84	30.5	39.37	7.68173	74.32	73.57	75.87	74.5867	1.17296		393.4	421.8	417.7	455	435.3	433.6	432.68	14.566
393.6	20.52	20.26	21.23	20.67	0.502096	18.06	20.13	20.44	19.5433	1.29392	19.08	19.43	20.69	19.7333	0.846778	20.3	20.91	21.56	20.9233	0.630106	21.48	23.72	23.64	22.9467	1.2708	27.55	28.94	29.55	28.68	1.02504	43.98	43.64	31.01	39.5433	7.39204	73.13	74.38	75.9	74.47	1.38719		393.6	420	409.2	449.7	434.7	429.3	428.58	15.2744
393.8	20.16	20.53	21.63	20.7733	0.764613	18.18	20.67	20.49	19.78	1.38856	19.65	20.21	20.84	20.2333	0.595343	20.1	20.77	21.45	20.7733	0.675006	21.79	22.91	23.95	22.8833	1.08025	27.13	28.92	29.4	28.4833	1.19634	43.62	44.7	30.93	39.75	7.65741	73.36	74	76.6	74.6533	1.71596		393.8	417.7	408.2	446.4	428.6	426.7	425.52	14.2126
394	19.82	21.06	21.52	20.8	0.879318	18.78	21.01	20.79	20.1933	1.22892	19.24	20.06	21.54	20.28	1.16568	18.95	20.82	21.66	20.4767	1.38724	22.18	23.82	24.01	23.3367	1.0062	26.67	29.13	29.08	28.2933	1.40607	43.38	45.05	30.59	39.6733	7.91059	72.61	74.01	75.46	74.0267	1.42507		394	412.1	408.1	443.2	424.6	425.4	422.68	13.7538
394.2	19.98	21.18	22.23	21.13	1.12583	18.59	20.85	21.16	20.2	1.40289	18.95	20.59	21.65	20.3967	1.36034	19.55	20.84	21.6	20.6633	1.03636	21.78	23.96	23.84	23.1933	1.22545	27.1	29.06	28.94	28.3667	1.09861	43.01	44.21	30.06	39.0933	7.84607	72.67	74.2	75.44	74.1033	1.38753		394.2	406.3	402.7	440.3	421.7	416.2	417.44	14.863
394.4	19.94	22.01	21.92	21.29	1.17	18.72	20.45	21.48	20.2167	1.39472	18.59	21.29	21.09	20.3233	1.50444	19.99	21.29	21.62	20.9667	0.861762	22.15	23.46	23.61	23.0733	0.80314	26.81	29.42	28.71	28.3133	1.34946	43.72	44.26	29.31	39.0967	8.4798	73.04	75.02	74.91	74.3233	1.11276		394.4	406.8	399.4	436.7	417.7	415.4	415.2	14.0423
394.6	20.03	22.07	20.81	20.97	1.02937	18.42	20.17	22.04	20.21	1.81033	18.66	20.65	20.86	20.0567	1.2141	19.4	20.99	21.9	20.7633	1.26532	22.23	24.1	23.82	23.3833	1.00858	26.37	28.58	29.22	28.0567	1.49534	43.34	44.16	29.24	38.9133	8.38738	72.56	74.04	73.83	73.4767	0.80077		394.6	403	400.6	435.6	417.1	415.4	414.34	13.9473
394.8	20.16	22.24	20.4	20.9333	1.13795	19.19	21.15	21.84	20.7267	1.37478	18.7	20.32	21.52	20.18	1.4152	19.26	20.74	21.13	20.3767	0.986526	22.06	23.28	23.72	23.02	0.86	26.39	28.86	29.33	28.1933	1.57931	43.22	43.44	30.44	39.0333	7.44286	73.49	73.46	73.31	73.42	0.0964365		394.8	402.2	393.2	433	416.2	407.6	410.44	15.1271
395	20.2	22.13	20.04	20.79	1.16323	19.34	20.69	21.38	20.47	1.03764	18.54	20.76	21.16	20.1533	1.41143	19.03	21.58	20.97	20.5267	1.33155	21.58	22.95	23.57	22.7	1.01828	26.38	28.74	29.89	28.3367	1.78942	42.67	43.01	29.94	38.54	7.44976	72.59	74.15	73.69	73.4767	0.801582		395	398.3	385.9	426.2	412.1	405.4	405.58	15.0668
395.2	19.75	21.51	19.58	20.28	1.0686	17.98	20.37	20.68	19.6767	1.47751	18.68	20.87	20.94	20.1633	1.28508	19.34	21.19	21.39	20.64	1.13027	21.79	22.8	23.49	22.6933	0.855005	27.23	28.23	28.78	28.08	0.785812	42.74	43.23	28.47	38.1467	8.38382	73.89	74.07	74.5	74.1533	0.313422		395.2	397.2	380.1	424.8	408.8	403.6	402.9	16.3343
395.4	19.05	20.72	19.71	19.8267	0.841091	18.2	19.94	20.75	19.63	1.30296	18.74	21.48	20.42	20.2133	1.38164	19.63	22.01	21.35	20.9967	1.22871	21.5	23.24	22.56	22.4333	0.876888	27.35	28.47	28.28	28.0333	0.599361	42.83	43.26	27.98	38.0233	8.70044	74.31	73.22	76.52	74.6833	1.68138		395.4	399.8	377.9	423.4	405	400.3	401.28	16.2243
395.6	19.09	21.36	19.95	20.1333	1.14605	18.46	20.04	21.59	20.03	1.56502	18.13	20.23	20.55	19.6367	1.31458	19.46	21.58	21.26	20.7667	1.14286	21.46	22.84	23.21	22.5033	0.922298	26.91	27.9	28.2	27.67	0.675056	42.36	43.1	28.58	38.0133	8.17788	71.95	73.42	77.02	74.13	2.60851		395.6	394.1	374.8	420.4	403.3	396.5	397.82	16.4726
395.8	18.77	21.71	20.35	20.2767	1.47137	18.31	20.53	21.24	20.0267	1.52847	17.98	20.6	21.13	19.9033	1.6866	19.92	21.57	21.03	20.84	0.841249	21.22	22.65	23.7	22.5233	1.24484	27.55	27.7	28.97	28.0733	0.78015	41.85	43.28	28.39	37.84	8.21511	72	73.73	75.1	73.61	1.55348		395.8	390.6	377.4	414.6	400	395.5	395.62	13.5703
396	19.05	21.15	20.53	20.2433	1.07895	18.86	20.96	21	20.2733	1.22415	18.48	20.61	21.79	20.2933	1.67757	19.73	20.89	19.85	20.1567	0.637913	21.14	22.4	23.84	22.46	1.351	27.52	28.79	29.67	28.66	1.08088	41.98	43.58	28.33	37.9633	8.38098	71.98	74.56	74.6	73.7133	1.50124		396	385	371.5	410.6	399.3	389.6	391.2	14.7569
396.2	19.8	20.71	20.5	20.3367	0.47648	18.89	20.91	21.2	20.3333	1.25835	18.48	20.36	21.41	20.0833	1.48446	19.45	20.65	20.25	20.1167	0.61101	21.59	23.51	23.93	23.01	1.24756	27.12	28.27	29.13	28.1733	1.00848	42.49	43.43	29.23	38.3833	7.94094	73.73	74.59	73.75	74.0233	0.49085		396.2	382.8	369.2	406.9	394.9	389.8	388.72	14.0174
396.4	20.03	20.7	21.05	20.5933	0.518298	19.03	20.56	20.99	20.1933	1.03016	18.29	19.99	21.1	19.7933	1.41529	20.36	21.19	20.63	20.7267	0.42336	21.71	23.09	23.59	22.7967	0.973721	26.19	27.97	28.38	27.5133	1.16423	41.91	43.21	28.7	37.94	8.02843	72.98	72.15	73.55	72.8933	0.704012		396.4	379.2	368.2	406	391.7	389.6	386.94	14.1784
396.6	19.98	21.44	20.78	20.7333	0.731118	18.52	19.55	21.56	19.8767	1.5461	18.04	20.1	21.2	19.78	1.60412	19.32	21.44	21.26	20.6733	1.17547	21.63	22.53	23.72	22.6267	1.04835	26.5	28.82	28.91	28.0767	1.36617	42.75	42.59	28.42	37.92	8.22763	71.18	72.17	72.61	71.9867	0.732416		396.6	379.5	369.5	404.1	384.9	387.1	385.02	12.6464
396.8	20.27	20.84	20.78	20.63	0.313209	18.36	19.98	22.03	20.1233	1.83919	19.26	20.39	20.33	19.9933	0.635793	19.37	20.89	21.9	20.72	1.27354	22.25	22.87	23.49	22.87	0.62	26.09	28.75	28.73	27.8567	1.53001	42.19	42.36	29.57	38.04	7.33573	70.61	71.79	72.9	71.7667	1.14518		396.8	373.5	364.5	398.5	381.3	386.8	380.92	12.9272
397	20	21.04	21.09	20.71	0.615386	19.13	19.74	21.36	20.0767	1.15249	19.11	20.42	20.41	19.98	0.753459	19.69	21.2	21.97	20.9533	1.15984	22.22	22.8	22.89	22.6367	0.363639	25.78	27.78	28.03	27.1967	1.23322	41.88	42.79	29.58	38.0833	7.37815	69.81	72.12	73.15	71.6933	1.71039		397	369.1	362.7	398	381.9	382	378.74	13.6177
397.2	20.5	20.49	20.78	20.59	0.164621	19.75	19.97	20.92	20.2133	0.621798	19.33	20.09	21.04	20.1533	0.856757	19.19	20.4	21.54	20.3767	1.17517	22.02	22.62	23.34	22.66	0.660908	26.1	27.98	27.73	27.27	1.02093	40.77	42.45	29.41	37.5433	7.09358	70.21	71.58	72.71	71.5	1.25192		397.2	364.1	360	395.8	381.2	379.2	376.06	14.378
397.4	19.87	20.3	20.84	20.3367	0.486038	19.28	20.4	20.76	20.1467	0.771838	19.31	20.51	21.75	20.5233	1.22005	19.94	20.73	21.54	20.7367	0.800021	21.73	22.97	23.83	22.8433	1.05571	26.51	27.66	27.89	27.3533	0.739347	41.43	43.59	30.05	38.3567	7.2744	69.14	70.76	72.15	70.6833	1.50646		397.4	363.1	355.7	391.8	375.5	372.4	371.7	13.683
397.6	19.37	19.71	20.93	20.0033	0.820325	18.61	20.7	21.01	20.1067	1.30539	19.49	20.01	21.66	20.3867	1.13298	19.72	20.77	21.38	20.6233	0.839663	22.13	22.83	24.03	22.9967	0.960902	26.33	27.99	28.28	27.5333	1.05216	42.18	43.45	29.81	38.48	7.53524	70.09	70.7	72.34	71.0433	1.16363		397.6	359.7	355.6	388.7	375.9	368.7	369.72	13.2216
397.8	19.73	20.39	21.58	20.5667	0.937568	18.4	20.16	20.98	19.8467	1.31823	18.74	20.65	21.22	20.2033	1.29894	20.09	20.62	21.95	20.8867	0.958245	21.93	22.29	24.35	22.8567	1.30573	26.64	27.44	29.17	27.75	1.29317	42.05	42.29	29.96	38.1	7.05047	69.72	71.04	73.18	71.3133	1.74612		397.8	358.5	347.9	384.5	374.6	368.7	366.84	14.176
398	19.52	20.67	21.11	20.4333	0.820995	19.38	19.94	21.26	20.1933	0.965263	18.91	20.31	21.18	20.1333	1.14527	19.19	21.21	22.41	20.9367	1.62731	21.21	22.49	24.01	22.57	1.40171	25.84	28.97	29.32	28.0433	1.91615	41.37	42.14	28.51	37.34	7.65669	70.4	70.53	70.86	70.5967	0.237136		398	359.4	344.3	383.3	370.4	368	365.08	14.4297
398.2	18.98	20.75	21.27	20.3333	1.20051	19.4	20.35	20.88	20.21	0.749867	19.31	20.22	20.6	20.0433	0.662898	18.87	21.64	21.97	20.8267	1.70254	21.18	22.84	24.09	22.7033	1.45981	26.05	27.97	29.68	27.9	1.81601	41.66	41.87	29.01	37.5133	7.36485	70.71	71.12	70.04	70.6233	0.545191		398.2	354.2	342.6	382.4	367.1	364	362.06	14.8606
398.4	19.04	20.8	20.61	20.15	0.965971	18.9	20.94	21.08	20.3067	1.22022	18.57	21.13	20.6	20.1	1.35126	19.39	20.45	21.57	20.47	1.09014	21.07	23.08	23.93	22.6933	1.46868	25.38	27.4	29.26	27.3467	1.94055	41.33	41.7	29.39	37.4733	7.00282	70.18	70.74	70.45	70.4567	0.28006		398.4	351.9	335.6	382.1	363.6	362.6	359.16	17.0702
398.6	18.91	20.32	20.51	19.9133	0.87409	18.93	20.94	20.86	20.2433	1.13808	18.51	20.93	20.25	19.8967	1.24809	19.85	20.48	21.48	20.6033	0.821969	21.48	22.83	24.34	22.8833	1.43075	25.5	27.4	29.6	27.5	2.05183	41.17	41.23	29.57	37.3233	6.71465	70.5	69.35	69.31	69.72	0.675796		398.6	349.2	333.9	377.8	360.6	362.8	356.86	16.3829
398.8	18.76	19.85	20.18	19.5967	0.743124	18.25	20.87	20.72	19.9467	1.47127	17.85	20.78	20.82	19.8167	1.7033	18.57	20.95	21.65	20.39	1.61456	21.34	23.41	24.38	23.0433	1.55281	25.93	27.67	30.08	27.8933	2.08399	40.87	41.16	30.13	37.3867	6.28613	70.3	69.54	71.22	70.3533	0.841269		398.8	347.1	330.3	378.6	361.3	357.3	354.92	17.8494
399	19.63	19.77	20.39	19.93	0.404475	18.7	20.56	20.49	19.9167	1.05425	18.12	20.78	21.29	20.0633	1.70218	18.14	20.42	21.19	19.9167	1.58607	21.78	23.63	23.71	23.04	1.09192	26.07	28.16	29.51	27.9133	1.73321	40.88	41.9	30.07	37.6167	6.55547	70.58	69.23	71.76	70.5233	1.26595		399	343.5	329.1	374	359.8	354.6	352.2	16.9415
399.2	19.65	20.08	20.2	19.9767	0.289194	19.21	20.27	20.69	20.0567	0.762714	17.34	20.29	20.91	19.5133	1.90752	17.97	20.27	21.84	20.0267	1.94644	21.61	23.91	23.49	23.0033	1.2248	25.63	28.37	30.25	28.0833	2.3233	40.93	41.69	29.53	37.3833	6.81179	69.45	68.46	71.77	69.8933	1.69895		399.2	339.7	327	372.9	357.3	346.1	348.6	17.4514
399.4	18.9	20.1	20.33	19.7767	0.767876	18.91	20.88	20.71	20.1667	1.09162	18.28	20.56	20.92	19.92	1.43164	18.05	20.67	21.32	20.0133	1.73108	21.29	24.14	23.56	22.9967	1.5062	26.88	28.54	30.33	28.5833	1.72541	41.06	41.94	28.76	37.2533	7.36859	69.07	68.6	71.45	69.7067	1.52795		399.4	338.5	322.2	367.5	352.3	343.9	344.88	16.7539
399.6	17.96	19.86	20.38	19.4	1.27389	18.53	20.95	21.18	20.22	1.46809	18.48	19.92	21.38	19.9267	1.45001	18.25	20.12	21.32	19.8967	1.54714	21.01	23.95	24.05	23.0033	1.727	26.73	28.51	30.31	28.5167	1.79001	41.21	41.52	28.8	37.1767	7.25606	68.71	68.77	71.99	69.8233	1.87663		399.6	335.1	324.3	365.5	345.7	341.7	342.46	15.2141
399.8	18.56	19.62	19.23	19.1367	0.536128	17.96	20.72	21.99	20.2233	2.0604	17.97	19.54	20.83	19.4467	1.43228	18.42	20.57	21.82	20.27	1.71974	20.68	23.89	24.54	23.0367	2.06665	27.17	27.24	30.06	28.1567	1.64871	40.18	41.19	28.34	36.57	7.14526	68.81	69.09	72.24	70.0467	1.90463		399.8	333.4	322.6	362.6	342.8	339.6	340.2	14.7044
400	19.12	19.74	19.41	19.4233	0.310215	18.21	20.7	21.29	20.0667	1.63476	19.63	19.17	21.46	20.0867	1.21138	19.13	22.28	20.48	20.63	1.58035	21.82	22.74	24.35	22.97	1.28059	27.32	28.11	29.59	28.34	1.15235	39.24	43.17	28.81	37.0733	7.42113	68.11	68.01	72.2	69.44	2.39075		400	329.7	318.9	357.1	338.8	334.7	335.84	14.0242
[truncated: 58 more columns]

## Sheet: Figure 2c
(Upper panel)
Blank
	[ATP]/[E]
	0					0.6					1.4					2					4					8					12					16					20					60
nm	1	2	3	average	SD	1	2	3	average	SD	1	2	3	average	SD	1	2	3	average	SD	1	2	3	average	SD	1	2	3	average	SD	1	2	3	average	SD	1	2	3	average	SD	1	2	3	average	SD	1	2	3	average
310	5.566	5.188	5.104	5.286	0.246098	5.044	4.882	5.282	5.06933	0.2012	5.121	5.187	5.069	5.12567	0.0591383	4.874	5.132	5.157	5.05433	0.156673	4.894	5.215	5.844	5.31767	0.48325	6.211	5.333	5.152	5.56533	0.56644	5.153	5.028	5.325	5.16867	0.149119	5.116	5.747	5.374	5.41233	0.317242	5.222	5.165	5.317	5.23467	0.0767876	5.183	5.599	5.546	5.44267
310.2	5.498	5.192	5.141	5.277	0.193083	4.942	4.945	5.233	5.04	0.16715	5.226	5.163	5.133	5.174	0.0474658	4.884	5.043	5.184	5.037	0.15009	5.086	5.232	5.705	5.341	0.323575	6.132	5.403	5.179	5.57133	0.498301	5.112	5.257	5.32	5.22967	0.10666	5.165	5.543	5.271	5.32633	0.19498	5.269	5.201	5.347	5.27233	0.0730571	5.233	5.682	5.447	5.454
310.4	5.569	5.062	5.22	5.28367	0.259427	5.189	4.939	5.109	5.079	0.127671	5.184	5.132	5.03	5.11533	0.0783411	5.131	5.107	5.19	5.14267	0.0427122	5.095	5.095	5.588	5.25933	0.284634	6.105	5.298	5.139	5.514	0.517958	5.17	5.287	5.201	5.21933	0.0606163	5.112	5.395	5.374	5.29367	0.157678	5.237	5.192	5.376	5.26833	0.0959184	5.214	5.738	5.442	5.46467
310.6	5.485	5.123	5.273	5.29367	0.181883	5.142	4.994	5.025	5.05367	0.0780534	5.188	5.008	5.091	5.09567	0.0900907	5.217	5.033	5.128	5.126	0.0920163	5.066	5.06	5.411	5.179	0.20094	6.144	5.288	5.195	5.54233	0.523129	5.135	5.212	5.177	5.17467	0.038553	5.086	5.378	5.348	5.27067	0.160628	5.195	5.259	5.364	5.27267	0.0853249	5.129	5.81	5.496	5.47833
310.8	5.417	5.005	5.213	5.21167	0.206003	5.161	5.067	5.052	5.09333	0.059079	5.099	4.962	5.154	5.07167	0.0988753	5.351	5.196	5.092	5.213	0.130334	5.234	5.084	5.417	5.245	0.166772	6.079	5.237	5.19	5.502	0.500249	5.087	5.28	5.218	5.195	0.0985343	5.099	5.419	5.378	5.29867	0.174127	5.301	5.277	5.444	5.34067	0.0902903	5.304	5.68	5.42	5.468
311	5.425	4.951	5.244	5.20667	0.239195	5.14	4.986	5.223	5.11633	0.120259	5.263	5.15	5.19	5.201	0.0572975	5.331	5.268	5.03	5.20967	0.158752	5.255	5.073	5.48	5.26933	0.203878	6.119	5.223	5.262	5.53467	0.506423	5.16	5.271	5.22	5.217	0.0555608	5.107	5.339	5.357	5.26767	0.139432	5.221	5.401	5.293	5.305	0.090598	5.353	5.651	5.51	5.50467
311.2	5.402	5.043	5.422	5.289	0.213277	5.06	4.984	5.298	5.114	0.163817	5.38	5.202	5.307	5.29633	0.0894781	5.23	5.332	5.13	5.23067	0.101002	5.185	5.188	5.612	5.32833	0.245667	6.053	5.128	5.347	5.50933	0.483395	5.202	5.241	5.311	5.25133	0.0552298	5.241	5.29	5.274	5.26833	0.0249867	5.362	5.432	5.467	5.42033	0.0534634	5.482	5.716	5.511	5.56967
311.4	5.535	5.031	5.242	5.26933	0.253109	4.948	5.168	5.234	5.11667	0.149751	5.3	5.176	5.298	5.258	0.0710211	5.387	5.282	5.354	5.341	0.0536936	5.178	5.338	5.564	5.36	0.193938	6.183	5.165	5.411	5.58633	0.531166	5.227	5.272	5.307	5.26867	0.040104	5.364	5.299	5.389	5.35067	0.0464579	5.476	5.405	5.634	5.505	0.117222	5.532	5.678	5.61	5.60667
311.6	5.625	5.108	5.398	5.377	0.259139	4.846	5.237	5.379	5.154	0.276024	5.33	5.213	5.442	5.32833	0.114509	5.454	5.334	5.35	5.37933	0.0651562	5.366	5.368	5.452	5.39533	0.049085	6.106	5.313	5.6	5.673	0.401508	5.239	5.41	5.348	5.33233	0.0865698	5.268	5.401	5.319	5.32933	0.0670994	5.503	5.265	5.478	5.41533	0.130791	5.472	5.57	5.71	5.584
311.8	5.665	5.238	5.49	5.46433	0.214654	4.998	5.398	5.628	5.34133	0.3188	5.491	5.352	5.443	5.42867	0.0705998	5.491	5.327	5.329	5.38233	0.0941134	5.335	5.484	5.57	5.463	0.118899	6.14	5.391	5.676	5.73567	0.378048	5.327	5.398	5.507	5.41067	0.0906661	5.378	5.469	5.382	5.40967	0.0514231	5.572	5.417	5.544	5.511	0.0826015	5.499	5.516	5.852	5.62233
312	5.775	5.497	5.654	5.642	0.139388	5.136	5.41	5.877	5.47433	0.374666	5.554	5.423	5.541	5.506	0.0721734	5.409	5.336	5.396	5.38033	0.0389401	5.322	5.618	5.788	5.576	0.235822	6.078	5.416	5.685	5.72633	0.33293	5.218	5.391	5.564	5.391	0.173	5.456	5.558	5.553	5.52233	0.0575007	5.597	5.554	5.713	5.62133	0.0822456	5.611	5.578	6.102	5.76367
312.2	5.718	5.627	5.656	5.667	0.0464866	5.313	5.552	5.869	5.578	0.27891	5.689	5.487	5.664	5.61333	0.11012	5.535	5.554	5.568	5.55233	0.016563	5.564	5.566	5.783	5.63767	0.125866	6.217	5.48	5.664	5.787	0.383587	5.321	5.505	5.596	5.474	0.140096	5.47	5.671	5.651	5.59733	0.110726	5.646	5.532	5.885	5.68767	0.180151	5.572	5.777	6.113	5.82067
312.4	5.755	5.645	5.71	5.70333	0.0553022	5.56	5.618	5.991	5.723	0.2339	5.852	5.469	5.73	5.68367	0.195659	5.613	5.67	5.561	5.61467	0.0545191	5.774	5.611	5.969	5.78467	0.179238	6.418	5.735	5.642	5.93167	0.423736	5.441	5.556	5.725	5.574	0.142853	5.669	5.733	5.912	5.77133	0.125954	5.845	5.621	5.901	5.789	0.148162	5.623	5.864	6.164	5.88367
312.6	6.103	5.703	5.789	5.865	0.210552	5.762	5.792	5.852	5.802	0.0458258	5.826	5.646	5.743	5.73833	0.0900907	5.774	5.745	5.707	5.742	0.0336006	5.758	5.643	6.055	5.81867	0.212594	6.556	6.023	5.779	6.11933	0.397357	5.549	5.735	5.853	5.71233	0.153262	5.8	5.915	6.053	5.92267	0.126674	5.834	5.843	6.017	5.898	0.103155	5.802	5.812	6.477	6.03033
312.8	6.191	5.939	5.936	6.022	0.146366	6.039	5.869	6.038	5.982	0.0978621	5.843	5.739	5.958	5.84667	0.109546	5.92	5.864	5.924	5.90267	0.033546	5.868	5.784	6.108	5.92	0.168143	6.611	6.009	5.834	6.15133	0.407586	5.79	5.976	5.923	5.89633	0.0958245	5.979	6.064	6.076	6.03967	0.0528804	5.891	6.057	6.129	6.02567	0.122055	5.934	5.971	6.606	6.17033
313	6.301	5.944	6.05	6.09833	0.183342	6.135	6.069	6.062	6.08867	0.0402782	5.973	5.95	6.165	6.02933	0.118052	6.058	6.092	6.08	6.07667	0.0172434	6.026	5.989	6.177	6.064	0.0995942	6.712	6.036	5.913	6.22033	0.430214	5.962	6.064	6.327	6.11767	0.188325	6.12	6.3	6.259	6.22633	0.0943416	5.992	6.172	6.283	6.149	0.146857	6.115	6.164	6.702	6.327
313.2	6.376	6.011	6.172	6.18633	0.182922	6.211	6.128	6.372	6.237	0.12406	6.397	6.204	6.15	6.25033	0.129855	6.157	6.324	6.192	6.22433	0.08807	6.128	6.228	6.296	6.21733	0.0845064	7.043	6.152	6.129	6.44133	0.521186	6.15	6.456	6.481	6.36233	0.18431	6.411	6.344	6.295	6.35	0.0582323	6.265	6.298	6.411	6.32467	0.0765659	6.416	6.355	6.917	6.56267
313.4	6.671	6.093	6.369	6.37767	0.289097	6.285	6.175	6.431	6.297	0.128421	6.562	6.517	6.43	6.503	0.0671044	6.357	6.462	6.391	6.40333	0.0535755	6.155	6.491	6.442	6.36267	0.181506	7.241	6.419	6.28	6.64667	0.519379	6.244	6.611	6.67	6.50833	0.230812	6.451	6.468	6.485	6.468	0.017	6.461	6.504	6.554	6.50633	0.0465439	6.549	6.512	7.077	6.71267
313.6	6.96	6.522	6.469	6.65033	0.269485	6.292	6.444	6.69	6.47533	0.200842	6.681	6.736	6.73	6.71567	0.0301717	6.725	6.64	6.765	6.71	0.0638357	6.442	6.677	6.799	6.63933	0.181456	7.408	6.716	6.415	6.84633	0.509168	6.545	6.951	6.692	6.72933	0.205559	6.68	6.72	6.761	6.72033	0.040501	6.694	6.789	6.837	6.77333	0.0727759	6.845	6.663	7.209	6.90567
313.8	7.2	6.646	6.677	6.841	0.311289	6.559	6.69	7.144	6.79767	0.307002	7.017	7.114	6.927	7.01933	0.0935218	7.108	6.804	7.028	6.98	0.157582	6.695	6.879	6.985	6.853	0.146738	7.766	6.882	6.685	7.111	0.575735	6.665	7.147	6.913	6.90833	0.241034	7.018	6.707	6.884	6.86967	0.155995	6.852	6.979	7.138	6.98967	0.143298	6.9	6.856	7.472	7.076
314	7.464	6.806	7.051	7.107	0.332555	6.718	7.043	7.312	7.02433	0.29744	7.202	7.367	7.229	7.266	0.0885042	7.266	7.093	7.2	7.18633	0.087306	7.028	7.144	7.124	7.09867	0.0620108	7.893	7.182	6.897	7.324	0.512959	6.846	7.16	7.183	7.063	0.188279	7.188	7.155	7.103	7.14867	0.0428525	7.075	7.16	7.196	7.14367	0.0621316	7.185	7.216	7.63	7.34367
314.2	7.771	7.277	7.299	7.449	0.279077	7.137	7.374	7.542	7.351	0.203477	7.485	7.51	7.39	7.46167	0.0633114	7.686	7.304	7.46	7.48333	0.192066	7.266	7.354	7.398	7.33933	0.0672111	8.167	7.423	7.054	7.548	0.566931	7.021	7.444	7.526	7.33033	0.27101	7.495	7.455	7.304	7.418	0.100732	7.285	7.356	7.408	7.34967	0.0617441	7.481	7.747	8.097	7.775
314.4	7.971	7.574	7.655	7.73333	0.209772	7.451	7.624	7.772	7.61567	0.160662	7.675	7.586	7.91	7.72367	0.167393	7.855	7.519	7.626	7.66667	0.171652	7.517	7.686	7.698	7.63367	0.101214	8.518	7.655	7.474	7.88233	0.557893	7.378	7.76	7.484	7.54067	0.197204	7.664	7.798	7.676	7.71267	0.074144	7.604	7.643	7.758	7.66833	0.0800646	7.803	7.921	8.297	8.007
314.6	8.266	7.798	8.034	8.03267	0.234003	7.825	7.873	8.121	7.93967	0.158863	7.926	7.866	8.218	8.00333	0.188312	8.277	7.996	8.029	8.10067	0.153598	7.988	8.082	8.106	8.05867	0.0623645	9.004	7.848	7.926	8.25933	0.646078	7.864	8.117	7.925	7.96867	0.132032	8.244	8.079	7.978	8.10033	0.134277	7.86	8.112	8.061	8.011	0.133233	8.103	8.381	8.783	8.42233
314.8	8.776	8.236	8.452	8.488	0.271794	8.214	8.148	8.669	8.34367	0.283673	8.309	8.319	8.516	8.38133	0.116732	8.58	8.572	8.556	8.56933	0.0122202	8.476	8.289	8.559	8.44133	0.138298	9.535	8.26	8.31	8.70167	0.722121	8.417	8.518	8.266	8.40033	0.126824	8.503	8.456	8.377	8.44533	0.0636736	8.35	8.576	8.559	8.495	0.125861	8.48	8.757	9.132	8.78967
315	9.077	8.774	8.757	8.86933	0.180045	8.703	8.561	8.803	8.689	0.121606	8.768	8.742	8.88	8.79667	0.0733303	8.838	8.634	8.841	8.771	0.118655	8.904	8.609	8.789	8.76733	0.148689	9.849	8.556	8.856	9.087	0.676744	8.711	9.062	8.83	8.86767	0.178506	8.89	8.756	8.915	8.85367	0.0855005	8.792	8.905	9.077	8.92467	0.143514	8.97	9.074	9.689	9.24433
315.2	9.567	9.279	9.291	9.379	0.162923	9.15	9	9.202	9.11733	0.104887	9.365	9.24	9.27	9.29167	0.0652559	9.354	9.053	9.432	9.27967	0.200136	9.179	9.031	9.449	9.21967	0.211947	10.24	8.939	9.46	9.54633	0.654783	9.189	9.487	9.195	9.29033	0.170345	9.448	9.271	9.384	9.36767	0.0896233	9.059	9.355	9.388	9.26733	0.181175	9.355	9.499	9.81	9.55467
315.4	10.05	9.676	9.65	9.792	0.223812	9.539	9.563	9.766	9.62267	0.124709	9.748	9.876	9.95	9.858	0.102196	9.66	9.653	9.825	9.71267	0.0973465	9.775	9.75	10.2	9.90833	0.2529	10.61	9.498	9.857	9.98833	0.567514	9.64	9.917	9.56	9.70567	0.18734	9.843	9.779	10.02	9.88067	0.124837	9.741	9.896	9.944	9.86033	0.106096	9.727	9.966	10.15	9.94767
315.6	10.41	10.03	10.15	10.1967	0.194251	10.17	9.982	10.28	10.144	0.150692	10.25	10.3	10.35	10.3	0.05	10.23	10.12	10.63	10.3267	0.26839	10.32	10.31	10.73	10.4533	0.239653	11.21	10.11	10.21	10.51	0.608276	10.06	10.36	9.994	10.138	0.195069	10.32	10.3	10.65	10.4233	0.196554	10.36	10.54	10.45	10.45	0.09	10.16	10.37	10.74	10.4233
315.8	11.41	10.6	10.79	10.9333	0.423596	10.78	10.68	10.82	10.76	0.072111	10.63	11.03	10.75	10.8033	0.205264	10.89	10.91	11.08	10.96	0.104403	10.85	11.07	10.98	10.9667	0.110604	11.8	10.75	10.79	11.1133	0.595007	10.45	10.95	10.82	10.74	0.259422	10.77	11	11.13	10.9667	0.1823	10.99	11.14	10.77	10.9667	0.1861	10.58	10.92	11.52	11.0067
316	12.04	11.21	11.38	11.5433	0.438444	11.4	11.41	11.54	11.45	0.0781025	11.16	11.59	11.28	11.3433	0.221886	11.34	11.51	11.76	11.5367	0.211266	11.45	11.48	11.73	11.5533	0.153731	12.25	11.44	11.48	11.7233	0.456545	10.92	11.37	11.62	11.3033	0.35473	11.44	11.67	11.43	11.5133	0.135769	11.41	11.8	11.46	11.5567	0.212211	11.35	11.51	12.08	11.6467
316.2	12.65	11.93	12.09	12.2233	0.378065	12.29	11.88	12.1	12.09	0.205183	11.83	12.34	12.07	12.08	0.255147	12.01	12.09	12.32	12.14	0.160935	12.17	12.29	12.51	12.3233	0.172434	13.11	12.15	12.15	12.47	0.554256	11.46	12.09	12.13	11.8933	0.37581	12.13	12.39	11.92	12.1467	0.235443	11.96	12.37	11.96	12.0967	0.236714	11.85	12.14	12.65	12.2133
316.4	13.5	12.57	12.9	12.99	0.471487	12.82	12.73	12.63	12.7267	0.0950438	12.75	13.12	12.86	12.91	0.19	12.63	13.07	12.81	12.8367	0.221209	12.84	12.9	13.2	12.98	0.192873	13.92	12.89	12.91	13.24	0.588982	12.23	12.96	12.96	12.7167	0.421466	13.3	13.29	12.67	13.0867	0.360879	12.64	13.04	12.75	12.81	0.20664	12.49	12.96	13.33	12.9267
316.6	14.25	13.36	13.59	13.7333	0.461988	13.46	13.48	13.56	13.5	0.052915	13.62	14	13.65	13.7567	0.211266	13.65	13.78	13.54	13.6567	0.120139	13.34	13.54	13.99	13.6233	0.332916	14.64	13.72	13.41	13.9233	0.639713	12.95	13.64	13.62	13.4033	0.392726	13.74	13.96	13.49	13.73	0.23516	13.39	13.85	13.36	13.5333	0.274651	13.31	13.79	14.3	13.8
316.8	14.93	14.24	14.22	14.4633	0.404269	14.29	14.23	14.37	14.2967	0.0702377	14.26	14.76	14.4	14.4733	0.257941	14.29	14.39	14.48	14.3867	0.0950438	14.11	14.38	14.91	14.4667	0.406981	15.43	14.6	14.34	14.79	0.569298	13.8	14.69	14.49	14.3267	0.46694	14.32	14.81	14.21	14.4467	0.319427	14.22	14.46	14.37	14.35	0.121244	13.89	14.62	14.97	14.4933
317	15.9	15.09	15.09	15.36	0.467654	15.07	15.01	15.21	15.0967	0.102632	15.02	15.19	15.2	15.1367	0.10116	14.9	15.11	15.26	15.09	0.180831	14.81	15.12	15.77	15.2333	0.489932	16.28	15.4	15.2	15.6267	0.574572	14.98	15.15	15.13	15.0867	0.0929157	15.15	15.62	15.02	15.2633	0.315647	15.35	15.14	15.55	15.3467	0.20502	14.54	15.41	15.72	15.2233
317.2	17.07	16	15.63	16.2333	0.747819	15.85	15.98	16.01	15.9467	0.085049	15.92	15.99	16.2	16.0367	0.145717	15.85	16.22	15.99	16.02	0.186815	15.76	16.07	16.42	16.0833	0.330202	17.17	16.29	15.92	16.46	0.642106	15.83	16.08	15.94	15.95	0.1253	16.01	16.25	16.14	16.1333	0.120139	15.97	16.11	16.24	16.1067	0.135031	15.43	16.32	16.71	16.1533
317.4	18	16.83	16.72	17.1833	0.709389	16.9	16.88	16.7	16.8267	0.110151	16.95	17.17	17.09	17.07	0.111355	17	16.94	17.2	17.0467	0.136137	16.89	16.85	17.66	17.1333	0.456545	18.22	17.28	16.86	17.4533	0.696372	16.71	17.07	17.19	16.99	0.2498	16.98	17.24	17.07	17.0967	0.132035	16.82	17.18	17.32	17.1067	0.257941	16.29	17.24	17.54	17.0233
317.6	18.92	17.74	17.65	18.1033	0.708684	17.7	17.77	17.73	17.7333	0.0351188	18.19	18.18	18.11	18.16	0.043589	17.98	17.73	18.27	17.9933	0.270247	18.11	17.81	18.57	18.1633	0.382797	19.25	18.11	18.01	18.4567	0.688864	17.89	17.9	17.94	17.91	0.0264575	18	18.41	17.88	18.0967	0.277909	18.2	18.17	18.14	18.17	0.03	17.58	18.32	18.96	18.2867
317.8	20.01	18.84	18.62	19.1567	0.74715	18.77	19.17	19.03	18.99	0.202978	19.14	19.32	19.38	19.28	0.1249	19.14	18.91	19.29	19.1133	0.191398	19.12	19	19.9	19.34	0.488672	20.39	18.93	19.22	19.5133	0.772938	19.13	18.94	18.87	18.98	0.134536	18.67	19.39	18.77	18.9433	0.390043	19.43	19.38	19.02	19.2767	0.223681	18.43	19.47	19.73	19.21
318	21.06	19.86	20.04	20.32	0.647148	19.86	20.29	20.48	20.21	0.317648	20.09	20.33	20.71	20.3767	0.312623	20.12	20.18	20.52	20.2733	0.215716	20.24	20.24	21.15	20.5433	0.525389	21.49	20.14	20.34	20.6567	0.728583	20.34	20.03	20.18	20.1833	0.155027	19.77	20.79	19.88	20.1467	0.559851	20.36	20.55	20.39	20.4333	0.102144	19.67	20.3	20.79	20.2533
318.2	22.57	21.24	21.38	21.73	0.730821	20.8	21.41	21.41	21.2067	0.352184	21.16	21.5	21.92	21.5267	0.380701	21.27	21.41	21.62	21.4333	0.176163	21.29	21.21	22.23	21.5767	0.567215	22.54	21.44	21.57	21.85	0.601082	21.46	21.34	21.53	21.4433	0.0960902	21.28	21.89	21.25	21.4733	0.361156	21.4	21.7	21.61	21.57	0.153948	21.01	21.11	22.05	21.39
318.4	24.05	22.48	22.49	23.0067	0.903567	22.01	22.81	22.86	22.56	0.47697	22.38	22.81	23.21	22.8	0.41509	22.36	22.88	22.51	22.5833	0.267644	22.55	22.46	23.43	22.8133	0.535942	23.76	22.83	22.82	23.1367	0.539846	22.63	22.59	22.5	22.5733	0.0665833	22.42	23.15	22.7	22.7567	0.368284	22.56	23	22.66	22.74	0.230651	22.51	22.59	23.18	22.76
318.6	25.24	23.62	24.09	24.3167	0.833447	23.15	24.05	24.25	23.8167	0.585947	23.73	23.87	24.26	23.9533	0.274651	23.47	23.94	23.68	23.6967	0.235443	23.74	23.63	24.96	24.11	0.738173	25.31	24.14	23.82	24.4233	0.784368	23.68	24.3	23.9	23.96	0.314325	23.6	24.58	24.09	24.09	0.49	23.98	24	23.95	23.9767	0.0251661	23.8	24.11	24.64	24.1833
318.8	26.45	25.16	25.53	25.7133	0.664254	24.68	25.47	25.67	25.2733	0.523482	25.14	25.24	25.57	25.3167	0.225019	24.65	25.02	25.25	24.9733	0.30271	25.02	25.15	26.21	25.46	0.652763	26.88	25.69	25.18	25.9167	0.872372	25.21	25.45	25.43	25.3633	0.133167	25.16	25.67	25.65	25.4933	0.288848	24.92	25.74	25.42	25.36	0.41328	25.1	25.69	25.94	25.5767
319	27.69	26.43	26.76	26.96	0.653376	26.14	26.77	27.01	26.64	0.449333	26.48	26.5	26.83	26.6033	0.196554	25.85	26.44	26.5	26.2633	0.359212	26.59	26.42	27.41	26.8067	0.529371	28.34	26.53	26.61	27.16	1.02269	26.52	26.8	27.13	26.8167	0.305341	26.55	27.14	26.8	26.83	0.296142	26.21	26.96	26.89	26.6867	0.414287	26.28	27	27.2	26.8267
319.2	28.89	27.52	28.09	28.1667	0.68821	27.65	27.8	28.25	27.9	0.31225	27.91	27.97	28.14	28.0067	0.119304	27.4	28.1	27.65	27.7167	0.35473	27.8	28.21	28.67	28.2267	0.435239	29.71	28	27.59	28.4333	1.12447	27.76	28.4	28.29	28.15	0.342199	27.75	28.36	28.01	28.04	0.306105	27.77	28.11	28.19	28.0233	0.22301	27.74	28.32	28.67	28.2433
319.4	29.96	29.2	29.56	29.5733	0.380175	29.12	29.55	29.59	29.42	0.260576	29.42	29.23	29.12	29.2567	0.151767	29.06	29.72	29.02	29.2667	0.393107	29.42	29.48	30	29.6333	0.318957	30.96	29.29	29.03	29.76	1.04733	28.96	29.67	29.36	29.33	0.355949	29.07	29.73	29.27	29.3567	0.338428	29.49	29.08	29.48	29.35	0.23388	28.89	29.74	29.71	29.4467
319.6	30.9	30.18	30.47	30.5167	0.362261	30.65	30.8	30.96	30.8033	0.155027	31	30.48	30.61	30.6967	0.270617	30.21	30.94	30.48	30.5433	0.369098	30.69	30.68	31.28	30.8833	0.34356	32.14	30.46	30.2	30.9333	1.05306	30.07	31.16	30.94	30.7233	0.576397	30.42	31.21	30.64	30.7567	0.407717	30.74	30.62	30.66	30.6733	0.061101	30.19	30.8	31.13	30.7067
319.8	32.21	31.69	31.94	31.9467	0.260064	31.7	32.33	32.16	32.0633	0.325935	32.21	31.83	32.36	32.1333	0.273191	31.76	31.92	31.84	31.84	0.08	32.15	31.88	32.59	32.2067	0.358376	33.8	31.96	31.83	32.53	1.10177	31.91	32.56	32.52	32.33	0.36428	32.17	32.35	32.07	32.1967	0.141892	31.85	32.27	31.89	32.0033	0.231805	31.59	32.16	32.69	32.1467
320	33.67	33.08	33.28	33.3433	0.300056	32.66	33.38	33.71	33.25	0.536936	33.48	33.58	33.85	33.6367	0.191398	33.36	33.54	33.31	33.4033	0.120968	33.28	33.08	33.85	33.4033	0.399541	35.02	33.36	33.45	33.9433	0.933506	32.89	33.62	33.68	33.3967	0.439811	33.11	33.82	33.61	33.5133	0.364737	33.08	33.15	33.72	33.3167	0.351046	33.19	33.27	33.8	33.42
320.2	35.13	34.44	34.47	34.68	0.39	34.04	34.71	35.07	34.6067	0.522717	34.99	34.82	35.01	34.94	0.104403	34.78	34.66	34.37	34.6033	0.210792	34.5	34.52	34.87	34.63	0.208087	36.29	34.79	34.41	35.1633	0.994049	34.69	34.85	34.92	34.82	0.117898	34.56	34.87	34.57	34.6667	0.176163	34.54	34.65	34.97	34.72	0.223383	34.41	34.7	34.97	34.6933
320.4	36.82	35.92	35.97	36.2367	0.5058	35.37	35.88	36.14	35.7967	0.391706	36.06	36.03	35.94	36.01	0.06245	36	36	35.73	35.91	0.155885	35.73	35.73	36.18	35.88	0.259808	37.64	35.83	35.7	36.39	1.08448	35.88	36.2	36.29	36.1233	0.215484	36.27	36.29	36.09	36.2167	0.110151	35.96	35.85	36.39	36.0667	0.285365	35.76	35.96	36.2	35.9733
320.6	38.17	37.39	37.42	37.66	0.441928	36.6	37.02	37.1	36.9067	0.268576	37.42	37.35	37.15	37.3067	0.140119	37.31	37.18	37.63	37.3733	0.231589	37.09	37.16	37.26	37.17	0.08544	38.61	37.08	36.82	37.5033	0.967178	37.1	37.66	37.78	37.5133	0.362951	37.17	37.32	37.55	37.3467	0.191398	37.5	37.2	37.17	37.29	0.182483	36.92	37.26	37.36	37.18
320.8	39.44	38.62	38.75	38.9367	0.440719	37.95	38.25	38.34	38.18	0.204206	38.25	38.63	38.46	38.4467	0.190351	38.34	38.3	38.75	38.4633	0.249065	38.19	38.41	38.67	38.4233	0.240278	39.71	38.33	38.28	38.7733	0.811562	37.94	38.64	38.59	38.39	0.390512	38.13	38.34	39.02	38.4967	0.465224	38.68	38.42	38.28	38.46	0.202978	38.2	38.54	38.45	38.3967
321	40.63	39.55	39.94	40.04	0.5469	39.15	39.61	39.68	39.48	0.287924	39.25	39.74	39.58	39.5233	0.249867	39.37	39.35	39.99	39.57	0.363868	39.3	39.82	40.36	39.8267	0.530031	40.63	39.77	39.35	39.9167	0.652482	39.38	39.66	39.35	39.4633	0.170978	39.32	39.53	40.23	39.6933	0.47648	39.82	39.22	39.49	39.51	0.3005	39.48	39.41	39.76	39.55
321.2	41.58	40.78	40.95	41.1033	0.421466	40.1	40.87	40.98	40.65	0.479479	40.53	41.05	40.8	40.7933	0.260064	40.99	40.42	40.83	40.7467	0.293995	40.27	40.95	41.5	40.9067	0.616144	42.16	40.73	40.55	41.1467	0.882175	40.48	40.88	40.62	40.66	0.202978	40.55	40.91	41.46	40.9733	0.458294	41	40.4	40.9	40.7667	0.321455	40.72	40.81	40.78	40.77
321.4	42.69	41.92	41.89	42.1667	0.453468	41.34	42.08	42.07	41.83	0.424382	41.57	42.01	41.89	41.8233	0.22745	41.76	41.85	41.74	41.7833	0.0585947	41.25	41.75	42.55	41.85	0.655744	43.15	42.37	41.71	42.41	0.720833	41.62	41.78	41.88	41.76	0.131149	41.54	41.96	42.61	42.0367	0.539104	41.89	41.65	41.92	41.82	0.147986	41.84	42.08	42.24	42.0533
321.6	43.6	42.9	42.95	43.15	0.390512	42.38	43.12	43.21	42.9033	0.455448	42.5	43.23	42.83	42.8533	0.365559	42.7	42.94	42.5	42.7133	0.220303	42.05	42.7	43.37	42.7067	0.660025	44.24	43.18	42.95	43.4567	0.688065	42.63	42.74	42.76	42.71	0.07	42.95	43.09	43.54	43.1933	0.308275	42.75	42.88	42.81	42.8133	0.0650641	42.61	42.99	43.18	42.9267
321.8	44.59	44.02	44.03	44.2133	0.326241	43.29	44.19	44.32	43.9333	0.560922	43.52	43.95	43.79	43.7533	0.217332	43.8	43.62	43.64	43.6867	0.0986577	42.92	43.78	43.79	43.4967	0.499433	44.77	43.87	43.53	44.0567	0.640729	43.66	44	44.05	43.9033	0.212211	43.44	44.06	44.34	43.9467	0.460579	43.51	43.76	44.11	43.7933	0.301386	43.56	43.66	44.1	43.7733
322	45.68	44.44	44.92	45.0133	0.625247	44.19	44.47	45.09	44.5833	0.460579	44.25	44.83	44.82	44.6333	0.332014	44.47	44.64	44.57	44.56	0.08544	44.04	44.64	44.94	44.54	0.458258	45.74	45.08	44.43	45.0833	0.655006	44.51	44.78	44.8	44.6967	0.161967	44.13	44.96	45.01	44.7	0.494267	44.68	44.69	45	44.79	0.181934	44.21	44.99	45.01	44.7367
322.2	46.07	45.27	45.63	45.6567	0.400666	45.07	45.07	45.55	45.23	0.277128	45.04	45.33	45.46	45.2767	0.215019	45.39	45.42	45.44	45.4167	0.0251661	44.64	45.19	45.71	45.18	0.53507	46.64	45.49	45.27	45.8	0.735731	45.19	45.72	45.31	45.4067	0.277909	44.86	45.35	45.93	45.38	0.53563	45.55	45.37	45.64	45.52	0.137477	45.07	45.67	45.11	45.2833
322.4	46.6	45.88	46.18	46.22	0.361663	45.82	46.07	46.19	46.0267	0.188768	45.47	45.9	45.93	45.7667	0.257358	46.06	45.97	46.07	46.0333	0.0550757	45.31	45.74	46.21	45.7533	0.450148	47.13	45.83	45.93	46.2967	0.723418	45.42	46.28	45.95	45.8833	0.433859	45.68	45.9	46.3	45.96	0.314325	46.42	45.92	46.53	46.29	0.325115	45.56	46.24	46.01	45.9367
322.6	46.79	46.29	46.75	46.61	0.277849	46.15	46.41	47	46.52	0.435546	46.48	46.15	46.51	46.38	0.19975	46.16	46.48	46.91	46.5167	0.376342	45.86	46.47	46.56	46.2967	0.380832	47.51	46.62	46.35	46.8267	0.606987	46.06	46.94	46.79	46.5967	0.470779	46.36	46.34	47.17	46.6233	0.473533	47	46.41	46.68	46.6967	0.295353	46.54	47.01	47.01	46.8533
322.8	47.16	46.8	47.38	47.1133	0.292803	46.56	46.68	47.43	46.89	0.471487	46.69	46.6	47.11	46.8	0.272213	46.77	46.76	47.59	47.04	0.47634	46.66	46.73	47.32	46.9033	0.362537	48.18	47.27	46.62	47.3567	0.783603	46.4	47.45	47.17	47.0067	0.543722	46.91	46.63	47.69	47.0767	0.549303	47.52	46.97	47.13	47.2067	0.282902	46.88	47.01	47.22	47.0367
323	47.75	47.19	47.78	47.5733	0.332315	46.8	47.27	47.67	47.2467	0.435469	46.71	46.85	47.57	47.0433	0.461447	46.81	47.14	47.85	47.2667	0.531445	47.31	47.4	47.59	47.4333	0.142945	48.95	47.61	47.3	47.9533	0.876945	46.99	48.3	47.72	47.67	0.65643	47.31	47.19	47.75	47.4167	0.294845	47.61	47.17	47.68	47.4867	0.276466	47.26	47.05	47.34	47.2167
323.2	47.83	47.49	47.89	47.7367	0.215716	47.33	47.53	47.58	47.48	0.132288	47.21	46.9	47.37	47.16	0.238956	46.99	47.46	48.07	47.5067	0.54151	47.73	47.4	47.41	47.5133	0.187705	49.11	48.3	47.73	48.38	0.69347	47.59	48.18	47.97	47.9133	0.299054	47.42	47.35	48.16	47.6433	0.448813	47.99	47.74	48.13	47.9533	0.197569	47.41	47.49	47.51	47.47
323.4	48.2	47.42	47.97	47.8633	0.400791	47.31	47.78	47.76	47.6167	0.265769	47.52	46.87	47.47	47.2867	0.361709	47.39	47.67	47.94	47.6667	0.275015	47.7	47.72	47.33	47.5833	0.219621	49.46	48.69	47.82	48.6567	0.820508	47.82	48.16	47.97	47.9833	0.170392	47.56	47.6	47.79	47.65	0.122882	47.9	47.78	48.29	47.99	0.266646	47.35	47.69	47.8	47.6133
323.6	47.76	47.22	48.08	47.6867	0.434665	47.14	47.86	47.52	47.5067	0.360185	47.51	47.05	47.6	47.3867	0.295014	47.57	47.9	47.83	47.7667	0.173877	47.51	47.86	47.54	47.6367	0.193993	49.34	48.43	47.98	48.5833	0.692844	47.81	48.29	48.14	48.08	0.245561	47.57	47.68	48.24	47.83	0.359305	48.11	47.79	48.25	48.05	0.235797	47.44	48.25	47.67	47.7867
323.8	47.59	47.45	47.69	47.5767	0.120554	46.83	47.7	47.27	47.2667	0.43501	47.61	47.02	47.69	47.44	0.365923	47.53	48.16	47.55	47.7467	0.358097	47.18	47.51	47.84	47.51	0.33	49.09	48.12	47.8	48.3367	0.671739	47.94	48.07	48.27	48.0933	0.166233	47.53	47.65	47.99	47.7233	0.238607	47.95	47.67	48.74	48.12	0.554887	47.23	47.78	47.53	47.5133
324	47.3	47.55	47.37	47.4067	0.12897	46.62	47.6	47.22	47.1467	0.494099	47.18	47.16	47.82	47.3867	0.375411	47.44	47.72	47.19	47.45	0.265141	47.14	47.28	48.04	47.4867	0.484286	49	47.76	47.49	48.0833	0.805254	47.66	47.67	48.04	47.79	0.216564	47.44	47.38	47.74	47.52	0.192873	47.81	47.08	48.02	47.6367	0.49339	47.17	47.42	47.38	47.3233
324.2	47.19	47.29	47.08	47.1867	0.10504	46.64	47.21	47.52	47.1233	0.446356	47.02	47.29	47.5	47.27	0.240624	46.6	47.37	46.88	46.95	0.389744	46.6	46.82	47.71	47.0433	0.587736	48.35	47.31	46.91	47.5233	0.743326	47.25	47.59	47.3	47.38	0.183576	46.87	46.89	47.29	47.0167	0.236925	47.62	46.41	47.83	47.2867	0.766442	47.04	46.92	47.39	47.1167
324.4	46.83	46.18	46.89	46.6333	0.393743	45.83	46.22	46.81	46.2867	0.49339	46.42	46.25	47.16	46.61	0.483839	45.85	46.55	46.51	46.3033	0.393107	46.09	46.54	46.54	46.39	0.259808	47.3	46.95	46.64	46.9633	0.330202	46.59	47.26	46.75	46.8667	0.349905	46.45	46.53	46.7	46.56	0.127671	46.77	46.16	47.33	46.7533	0.585178	46.51	46.9	46.2	46.5367
324.6	46.05	45.76	46.4	46.07	0.320468	45.46	45.62	46.13	45.7367	0.349905	46.31	45.77	46.71	46.2633	0.471734	45.2	46.04	45.76	45.6667	0.427707	45.39	46.39	45.68	45.82	0.51449	46.66	46.44	46.35	46.4833	0.159478	46.04	46.42	46.2	46.22	0.190788	45.75	45.82	46.51	46.0267	0.42004	45.94	45.68	46.61	46.0767	0.479826	45.74	46.17	45.72	45.8767
324.8	45.18	45.01	45.88	45.3567	0.461122	44.08	44.9	45.12	44.7	0.548088	45.78	44.91	45.66	45.45	0.471487	44.59	45.38	44.92	44.9633	0.396779	44.63	45.67	45.03	45.11	0.524595	45.7	45.82	45.46	45.66	0.183303	45.1	45.4	45.87	45.4567	0.388115	44.88	45.09	45.62	45.1967	0.381357	44.92	45.02	45.82	45.2533	0.493288	45.12	45.47	44.84	45.1433
325	44.28	44.07	44.67	44.34	0.304467	43.7	44.17	44.73	44.2	0.515655	44.99	44.2	44.5	44.5633	0.39879	43.86	45.09	44.33	44.4267	0.620672	44.14	44.58	44.53	44.4167	0.240901	45.04	45.18	44.4	44.8733	0.415853	44.19	44.88	45.36	44.81	0.588133	44.22	44.2	44.47	44.2967	0.150444	44.32	44.18	45.03	44.51	0.455741	44.37	44.86	44.12	44.45
325.2	43.14	43.1	44	43.4133	0.508462	43.19	43.17	43.64	43.3333	0.265769	44.02	43.45	43.64	43.7033	0.29023	43.11	43.92	43.96	43.6633	0.479618	42.78	43.61	43.27	43.22	0.417253	44.04	44.2	43.18	43.8067	0.548574	43.61	44.18	44.37	44.0533	0.395517	43.33	43.34	43.44	43.37	0.0608276	43.67	43.36	43.98	43.67	0.31	42.98	44.23	43.23	43.48
325.4	42.17	42.35	42.8	42.44	0.3245	42.17	42.05	42.56	42.26	0.266646	42.75	42.16	42.57	42.4933	0.302379	42.29	42.91	42.68	42.6267	0.313422	41.99	42.52	42.08	42.1967	0.283608	43.14	43.38	42.34	42.9533	0.544549	42.97	43.28	43.63	43.2933	0.330202	42.34	42.49	42.7	42.51	0.180831	42.38	42.4	42.94	42.5733	0.3177	42.31	43.22	42.48	42.67
325.6	41.16	41.31	41.68	41.3833	0.267644	41.18	40.83	41.42	41.1433	0.296704	41.7	41.36	41.35	41.47	0.199249	40.97	41.64	41.38	41.33	0.337787	41.17	41.71	41.27	41.3833	0.287286	41.92	41.98	41.62	41.84	0.192873	42.01	42.21	42.41	42.21	0.2	41.41	41.06	41.74	41.4033	0.340049	41.38	41.2	41.71	41.43	0.25865	41.32	41.73	41.7	41.5833
325.8	40.23	39.85	40.52	40.2	0.336006	39.99	39.58	40.25	39.94	0.337787	40.46	40.37	40.17	40.3333	0.148436	40.1	40.63	39.99	40.24	0.342199	40.08	40.29	39.62	39.9967	0.342685	41.4	40.84	40.52	40.92	0.445421	40.8	40.78	41.31	40.9633	0.300389	39.96	39.92	40.33	40.07	0.226053	40.08	40.08	40.58	40.2467	0.288675	40.25	40.53	40.74	40.5067
326	38.96	38.84	39.08	38.96	0.12	38.65	38.39	38.88	38.64	0.245153	39.28	38.74	39.22	39.08	0.295973	38.67	39.31	38.56	38.8467	0.40501	38.23	38.56	38.12	38.3033	0.228983	39.98	39.58	39.42	39.66	0.288444	39.81	39.72	39.74	39.7567	0.0472582	38.76	38.68	39.01	38.8167	0.172143	39.15	38.9	39.31	39.12	0.20664	38.88	39.21	39.26	39.1167
326.2	37.55	37.39	37.85	37.5967	0.233524	37.6	37.11	37.64	37.45	0.295127	37.72	37.25	37.85	37.6067	0.315647	37.35	38.04	37.36	37.5833	0.395517	37.23	37.42	37.26	37.3033	0.102144	38.5	38.28	38.15	38.31	0.176918	38.15	38.1	38.24	38.1633	0.070946	37.79	37.32	37.64	37.5833	0.240069	38	37.5	37.82	37.7733	0.253246	37.44	37.9	37.98	37.7733
326.4	36.28	36.07	36.77	36.3733	0.359212	36.06	35.89	36.61	36.1867	0.376342	36.32	36.1	36.59	36.3367	0.245425	35.96	36.4	36.08	36.1467	0.22745	35.92	36.29	35.91	36.04	0.216564	36.99	36.7	36.72	36.8033	0.161967	36.82	36.89	36.91	36.8733	0.0472582	36.39	35.81	36.56	36.2533	0.393234	36.4	36.13	36.29	36.2733	0.135769	36.15	36.41	36.78	36.4467
326.6	34.6	34.94	35.28	34.94	0.34	34.73	34.72	35.11	34.8533	0.222336	34.97	34.99	35.03	34.9967	0.0305505	34.68	34.84	34.94	34.82	0.131149	34.72	34.77	34.64	34.71	0.0655744	35.68	35.3	35.26	35.4133	0.231805	35.25	35.22	35.41	35.2933	0.102144	34.97	34.54	35.24	34.9167	0.353034	34.94	34.85	35	34.93	0.0754983	34.88	35.06	35.15	35.03
326.8	32.91	33.54	33.72	33.39	0.425323	33.41	33.5	33.85	33.5867	0.232451	33.42	33.28	33.45	33.3833	0.0907377	33.33	33.45	33.27	33.35	0.0916515	33.08	33.24	32.96	33.0933	0.140475	34.11	33.61	33.55	33.7567	0.307463	33.56	33.95	33.81	33.7733	0.197569	33.4	33.25	33.83	33.4933	0.301054	33.52	33.57	33.63	33.5733	0.0550757	33.51	33.56	33.52	33.53
327	31.78	31.81	32.58	32.0567	0.453468	32.19	32	32.15	32.1133	0.100167	32.05	31.5	32.13	31.8933	0.342977	31.75	32.07	31.72	31.8467	0.193993	31.65	31.79	31.63	31.69	0.087178	32.86	31.89	31.91	32.22	0.554346	32.2	32.16	32.27	32.21	0.0556776	32.04	31.87	32.2	32.0367	0.165025	32.22	32.29	32.56	32.3567	0.179536	32.1	32.57	32.08	32.25
327.2	30.47	30.38	31.14	30.6633	0.415251	30.81	30.63	30.64	30.6933	0.10116	30.56	30.16	30.71	30.4767	0.284312	30.49	30.34	30.33	30.3867	0.0896289	30.24	30.44	30.5	30.3933	0.136137	31.42	30.85	30.4	30.89	0.511175	30.67	30.72	30.96	30.7833	0.155027	30.38	30.95	30.57	30.6333	0.29023	31.07	30.91	30.9	30.96	0.0953939	30.44	31.3	31.2	30.98
327.4	29.18	28.81	29.82	29.27	0.510979	29.15	28.98	29.44	29.19	0.232594	29.17	28.9	29.21	29.0933	0.168622	29	28.75	28.98	28.91	0.138924	28.89	29.09	28.86	28.9467	0.125033	30.1	29.42	29.27	29.5967	0.442305	29.29	29.3	29.46	29.35	0.0953939	28.96	29.01	29.33	29.1	0.200749	29.81	29.25	29.6	29.5533	0.282902	29.07	29.77	29.51	29.45
327.6	27.45	27.61	28.3	27.7867	0.4517	27.64	27.59	27.87	27.7	0.149332	27.86	27.53	27.56	27.65	0.182483	27.62	27.38	27.51	27.5033	0.120139	27.49	27.64	27.46	27.53	0.0964365	28.6	27.66	28.06	28.1067	0.471734	27.93	28.08	27.89	27.9667	0.100167	27.65	27.58	27.63	27.62	0.0360555	28.14	27.71	28.1	27.9833	0.237557	27.54	28.45	28.02	28.0033
327.8	26	26.12	26.87	26.33	0.471487	26.13	26.14	26.49	26.2533	0.20502	26.64	26.07	26.05	26.2533	0.335012	26.27	25.89	26.4	26.1867	0.265016	26.06	26.52	26.06	26.2133	0.265581	27.06	26.06	26.44	26.52	0.504777	26.39	26.61	26.49	26.4967	0.110151	26.27	25.9	26.26	26.1433	0.210792	26.73	26.31	26.78	26.6067	0.258134	26.07	26.92	26.24	26.41
328	24.64	24.83	25.12	24.8633	0.24173	24.74	24.56	24.95	24.75	0.195192	24.96	24.79	24.86	24.87	0.08544	24.92	24.58	24.86	24.7867	0.181475	24.75	25.04	24.74	24.8433	0.170392	25.83	24.59	25.42	25.28	0.631744	24.75	25.08	25.05	24.96	0.182483	24.71	24.44	24.99	24.7133	0.275015	25.11	25.06	25.3	25.1567	0.126623	24.66	25.28	25.07	25.0033
328.2	23.48	23.61	23.84	23.6433	0.1823	23.77	23.18	23.68	23.5433	0.317857	23.51	23.31	23.5	23.44	0.112694	23.24	23.22	23.63	23.3633	0.231157	23.61	23.85	23.27	23.5767	0.291433	24.53	23.33	23.83	23.8967	0.602771	23.24	23.96	23.82	23.6733	0.38175	23.46	23.14	23.67	23.4233	0.266896	23.52	23.56	23.88	23.6533	0.197315	23.54	23.64	23.73	23.6367
328.4	22.22	21.89	22.38	22.1633	0.249867	22.21	22.03	22.09	22.11	0.0916515	21.96	22.07	22.17	22.0667	0.10504	21.91	21.74	22.08	21.91	0.17	22.4	22.66	22.01	22.3567	0.327159	23.33	21.94	22.29	22.52	0.72298	21.85	22.36	22.47	22.2267	0.330807	22.13	21.98	22.32	22.1433	0.170392	22.07	22.02	22.26	22.1167	0.126623	21.92	22.11	22.25	22.0933
328.6	21.11	20.55	21.13	20.93	0.329242	20.84	20.73	21.11	20.8933	0.195533	20.7	20.68	20.84	20.74	0.087178	20.77	20.43	20.68	20.6267	0.176163	21.09	21.09	20.52	20.9	0.32909	22.07	20.79	20.7	21.1867	0.766312	20.51	20.93	21.06	20.8333	0.28746	20.73	20.52	20.77	20.6733	0.134288	20.39	21	21.4	20.93	0.508626	20.59	21.11	20.85	20.85
328.8	19.78	19.34	19.78	19.6333	0.254034	19.51	19.46	19.83	19.6	0.200749	19.32	19.3	19.6	19.4067	0.16773	19.49	19.31	19.48	19.4267	0.10116	19.79	19.52	19.12	19.4767	0.337095	20.65	19.77	19.56	19.9933	0.578302	19.29	19.69	19.73	19.57	0.243311	19.53	19.35	19.65	19.51	0.150997	19.21	19.44	19.95	19.5333	0.378726	19.14	19.82	19.41	19.4567
329	18.69	18.28	18.7	18.5567	0.239653	18.04	18.47	18.7	18.4033	0.335012	18.15	17.97	18.21	18.11	0.1249	18.31	18.21	18.42	18.3133	0.10504	18.42	18.4	18	18.2733	0.236925	19.39	18.57	18.12	18.6933	0.64392	18.17	18.32	18.54	18.3433	0.1861	18.27	18.13	18.39	18.2633	0.130128	18.05	18.24	18.8	18.3633	0.389915	17.82	18.98	18.43	18.41
329.2	17.66	16.95	17.18	17.2633	0.362261	16.99	17.38	17.71	17.36	0.360416	16.85	16.8	16.97	16.8733	0.0873689	17.04	17.03	17.31	17.1267	0.15885	17.31	17.29	16.81	17.1367	0.283078	18.15	17.26	17.17	17.5267	0.541695	16.88	17.33	17.32	17.1767	0.25697	17.16	17.02	17.27	17.15	0.1253	16.77	17.07	17.52	17.12	0.377492	16.66	17.55	17.44	17.2167
329.4	16.41	15.93	15.93	16.09	0.277128	15.97	16.32	16.31	16.2	0.199249	15.91	15.92	15.91	15.9133	0.0057735	15.85	15.76	16.14	15.9167	0.198578	16.19	16.11	15.81	16.0367	0.200333	17.12	16.46	16.05	16.5433	0.539846	15.88	16.13	16.32	16.11	0.220681	16.14	16.12	16.02	16.0933	0.064291	15.75	16	16.27	16.0067	0.260064	15.83	16.63	16.19	16.2167
329.6	15.2	14.95	15.13	15.0933	0.12897	15.06	15.03	15.12	15.07	0.0458258	14.88	14.93	15.04	14.95	0.0818535	14.88	14.82	15.16	14.9533	0.181475	15.27	14.88	14.83	14.9933	0.240901	16.09	15.28	15	15.4567	0.566068	14.82	15.14	15.2	15.0533	0.204287	14.91	15.17	15.08	15.0533	0.132035	14.84	14.95	15.24	15.01	0.20664	15	15.33	15.16	15.1633
329.8	14.02	13.89	14.06	13.99	0.0888819	13.77	14.03	14.16	13.9867	0.198578	13.67	14.08	13.87	13.8733	0.20502	13.9	13.96	13.98	13.9467	0.0416333	14.13	14.01	14.14	14.0933	0.0723418	15.04	14.02	14.08	14.38	0.572364	13.77	13.98	14.26	14.0033	0.245832	13.89	14.16	14.14	14.0633	0.150444	13.82	13.95	14.28	14.0167	0.237136	14.09	14.15	14.12	14.12
330	13.2	12.82	13.15	13.0567	0.206478	12.82	13.06	13.04	12.9733	0.133167	12.59	13	12.71	12.7667	0.210792	12.96	12.99	12.99	12.98	0.0173205	13.01	13.02	13.12	13.05	0.0608276	14.16	13.05	13.02	13.41	0.649692	12.73	12.91	13.29	12.9767	0.28589	12.9	13	13.23	13.0433	0.169214	13.08	13.08	13.41	13.19	0.190526	13.11	13.4	13.26	13.2567
330.2	12.44	11.86	12.14	12.1467	0.290057	11.85	12.18	12.36	12.13	0.25865	11.91	12.11	11.97	11.9967	0.102632	12.25	12	12.48	12.2433	0.240069	12.05	12.19	12.33	12.19	0.14	13.34	12.17	12.19	12.5667	0.669801	12.06	12.15	12.15	12.12	0.0519615	12.16	12.06	12.41	12.21	0.180278	12.3	12.13	12.39	12.2733	0.132035	12.25	12.33	12.34	12.3067
330.4	11.62	11.12	11.25	11.33	0.259422	10.97	11.39	11.61	11.3233	0.325167	11.33	11.3	11.2	11.2767	0.0680686	11.28	11.18	11.56	11.34	0.196977	11.32	11.34	11.55	11.4033	0.12741	12.48	11.48	11.42	11.7933	0.595427	11.37	11.49	11.33	11.3967	0.0832666	11.42	11.39	11.46	11.4233	0.0351188	11.53	11.42	11.57	11.5067	0.0776745	11.37	11.65	11.65	11.5567
330.6	11	10.34	10.62	10.6533	0.33126	10.41	10.49	10.86	10.5867	0.240069	10.61	10.5	10.57	10.56	0.0556776	10.35	10.34	10.82	10.5033	0.274287	10.57	10.64	10.68	10.63	0.0556776	11.8	10.49	10.68	10.99	0.707884	10.44	10.76	10.58	10.5933	0.160416	10.56	10.54	10.86	10.6533	0.179258	10.76	10.68	10.78	10.74	0.052915	10.6	10.74	10.85	10.73
330.8	10.23	9.726	9.79	9.91533	0.274382	9.652	9.806	10.06	9.83933	0.206032	9.757	9.885	9.856	9.83267	0.0671143	9.597	9.721	9.965	9.761	0.187232	9.9	9.924	10.06	9.96133	0.0862863	11.02	9.558	10.01	10.196	0.748537	9.686	9.997	9.899	9.86067	0.159004	9.636	9.853	10.03	9.83967	0.197338	10.09	9.937	9.963	9.99667	0.0818678	9.99	9.975	10.15	10.0383
331	9.544	8.969	9.086	9.19967	0.303885	8.786	9.215	9.139	9.04667	0.22892	9.12	9.057	9.311	9.16267	0.132266	9.144	8.886	9.285	9.105	0.202339	9.093	9.095	9.204	9.13067	0.0635164	10.31	8.897	9.303	9.50333	0.72749	9.149	9.287	9.337	9.25767	0.0973721	9.012	9.109	9.213	9.11133	0.10052	9.4	9.152	9.346	9.29933	0.13042	9.354	9.245	9.431	9.34333
331.2	8.957	8.395	8.444	8.59867	0.311291	8.182	8.437	8.497	8.372	0.167257	8.484	8.454	8.631	8.523	0.0947259	8.583	8.42	8.507	8.50333	0.0815618	8.651	8.364	8.499	8.50467	0.143584	9.846	8.383	8.661	8.96333	0.776947	8.516	8.689	8.572	8.59233	0.0882742	8.282	8.356	8.595	8.411	0.163588	8.771	8.608	8.672	8.68367	0.0821239	8.573	8.801	8.902	8.75867
331.4	8.332	7.82	7.837	7.99633	0.29082	7.793	7.83	7.821	7.81467	0.0192959	7.992	7.69	8.05	7.91067	0.193291	8.029	7.776	7.934	7.913	0.127801	7.977	7.725	7.943	7.88167	0.136738	9.316	7.983	8.043	8.44733	0.752885	7.837	8.102	7.982	7.97367	0.132696	7.778	8.024	8.021	7.941	0.14117	8.101	8.103	8.138	8.114	0.0208087	8.005	8.185	8.317	8.169
331.6	7.799	7.44	7.396	7.545	0.221068	7.345	7.342	7.323	7.33667	0.0119304	7.432	7.084	7.616	7.37733	0.27018	7.53	7.411	7.176	7.37233	0.18014	7.362	7.188	7.403	7.31767	0.11415	8.659	7.541	7.536	7.912	0.646926	7.249	7.609	7.512	7.45667	0.18627	7.195	7.577	7.57	7.44733	0.218555	7.503	7.504	7.542	7.51633	0.0222336	7.42	7.823	7.629	7.624
331.8	7.401	7.111	6.91	7.14067	0.246841	6.975	6.955	7.008	6.97933	0.0267644	6.964	6.667	7.186	6.939	0.260402	6.978	7.021	6.76	6.91967	0.139937	6.956	6.78	6.987	6.90767	0.111644	8.169	7.196	7.048	7.471	0.608998	6.814	6.981	7.017	6.93733	0.108316	6.777	7.188	7.252	7.07233	0.25776	6.937	6.995	7.081	7.00433	0.0724523	6.949	7.255	7.097	7.10033
332	7.035	6.652	6.584	6.757	0.243144	6.424	6.473	6.58	6.49233	0.0797768	6.542	6.148	6.634	6.44133	0.258165	6.639	6.62	6.348	6.53567	0.162802	6.53	6.359	6.53	6.473	0.0987269	7.822	6.756	6.712	7.09667	0.628542	6.376	6.537	6.534	6.48233	0.0920996	6.482	6.72	6.835	6.679	0.180036	6.493	6.647	6.559	6.56633	0.0772615	6.656	6.949	6.684	6.763
332.2	6.656	6.335	6.281	6.424	0.202724	6.082	6.111	6.206	6.133	0.0648614	6.218	5.874	6.276	6.12267	0.217295	6.343	6.1	6.11	6.18433	0.1375	6.056	6.008	6.062	6.042	0.0295973	7.412	6.366	6.299	6.69233	0.624149	6.038	6.352	6.229	6.20633	0.158222	6.198	6.318	6.411	6.309	0.106785	6.174	6.165	6.21	6.183	0.0238118	6.279	6.466	6.271	6.33867
332.4	6.316	5.938	5.937	6.06367	0.218528	5.919	5.705	5.975	5.86633	0.142497	5.908	5.704	5.999	5.87033	0.151064	5.96	5.734	5.848	5.84733	0.113001	5.615	5.811	5.737	5.721	0.0989747	7.079	5.98	6.07	6.37633	0.610189	5.707	6.074	5.798	5.85967	0.191113	5.948	5.813	6.144	5.96833	0.166434	5.867	6.041	5.84	5.916	0.109092	5.98	6.111	6.053	6.048
332.6	6.016	5.768	5.678	5.82067	0.175047	5.56	5.283	5.563	5.46867	0.160799	5.508	5.331	5.744	5.52767	0.207201	5.723	5.505	5.486	5.57133	0.13169	5.31	5.559	5.407	5.42533	0.125508	6.758	5.596	5.757	6.037	0.629572	5.465	5.829	5.553	5.61567	0.189919	5.671	5.613	5.895	5.72633	0.148921	5.497	5.711	5.517	5.575	0.118203	5.712	5.821	5.77	5.76767
332.8	5.719	5.437	5.534	5.56333	0.14327	5.307	5.162	5.281	5.25	0.0773111	5.283	5.228	5.435	5.31533	0.107221	5.449	5.273	5.274	5.332	0.101326	5.025	5.213	5.123	5.12033	0.0940284	6.38	5.447	5.448	5.75833	0.538379	5.127	5.499	5.339	5.32167	0.186605	5.487	5.497	5.584	5.52267	0.053351	5.388	5.395	5.247	5.34333	0.0835005	5.363	5.557	5.532	5.484
333	5.577	5.227	5.276	5.36	0.189518	5.022	4.924	5.1	5.01533	0.0881892	5.083	5.069	5.129	5.09367	0.03139	5.156	5.113	5.172	5.147	0.0305123	4.724	5.008	4.899	4.877	0.143272	6.143	5.235	5.168	5.51533	0.544607	4.9	5.327	5.206	5.14433	0.220078	5.151	5.326	5.292	5.25633	0.0927919	5.166	5.203	5.143	5.17067	0.030271	5.194	5.449	5.274	5.30567
333.2	5.458	4.915	5.006	5.12633	0.290813	4.899	4.808	4.865	4.85733	0.0459819	4.92	4.835	4.889	4.88133	0.0430155	4.986	4.984	4.881	4.95033	0.0600528	4.593	4.716	4.717	4.67533	0.0713045	5.999	4.924	4.826	5.24967	0.650789	4.735	5.073	5.069	4.959	0.194	5.035	5.126	5.092	5.08433	0.0459819	5.019	5.055	4.889	4.98767	0.0873232	4.926	5.271	5.047	5.08133
333.4	5.276	4.731	4.781	4.92933	0.301261	4.621	4.664	4.757	4.68067	0.069515	4.769	4.698	4.643	4.70333	0.0631691	4.735	4.697	4.802	4.74467	0.0531633	4.494	4.583	4.606	4.561	0.0591523	5.876	4.632	4.678	5.062	0.70532	4.582	4.958	4.811	4.78367	0.189484	4.8	4.92	5.043	4.921	0.121503	4.792	4.785	4.652	4.743	0.078886	4.816	5.103	4.901	4.94
333.6	5.122	4.466	4.612	4.73333	0.34442	4.47	4.651	4.644	4.58833	0.102539	4.617	4.593	4.556	4.58867	0.03073	4.65	4.54	4.536	4.57533	0.0646942	4.491	4.357	4.434	4.42733	0.0672483	5.793	4.39	4.445	4.876	0.794621	4.561	4.824	4.562	4.649	0.151555	4.624	4.732	4.703	4.68633	0.0558957	4.615	4.745	4.49	4.61667	0.127508	4.711	4.876	4.817	4.80133
333.8	5.128	4.46	4.444	4.67733	0.390371	4.27	4.531	4.519	4.44	0.147347	4.621	4.469	4.352	4.48067	0.134879	4.47	4.447	4.475	4.464	0.0149332	4.462	4.274	4.326	4.354	0.0970773	5.74	4.212	4.437	4.79633	0.824946	4.277	4.718	4.334	4.443	0.239856	4.482	4.544	4.461	4.49567	0.0431548	4.535	4.528	4.411	4.49133	0.0696587	4.506	4.717	4.689	4.63733
334	4.932	4.301	4.122	4.45167	0.4255	4.147	4.328	4.305	4.26	0.0985343	4.46	4.347	4.294	4.367	0.084788	4.236	4.405	4.377	4.33933	0.0905778	4.44	4.293	4.257	4.33	0.0969484	5.461	4.094	4.228	4.59433	0.75354	4.17	4.599	4.286	4.35167	0.221911	4.313	4.534	4.342	4.39633	0.120101	4.39	4.403	4.34	4.37767	0.0332616	4.471	4.626	4.553	4.55
334.2	4.784	4.232	4.106	4.374	0.360616	4.084	4.284	4.279	4.21567	0.114054	4.395	4.394	4.191	4.32667	0.117492	4.155	4.254	4.174	4.19433	0.0525389	4.392	4.108	4.127	4.209	0.158767	5.495	4.04	4.048	4.52767	0.837745	4.002	4.423	4.265	4.23	0.212671	4.203	4.518	4.247	4.32267	0.170588	4.279	4.283	4.276	4.27933	0.00351188	4.354	4.468	4.298	4.37333
334.4	4.621	4.001	4.121	4.24767	0.328836	4.03	4.034	4.139	4.06767	0.0618088	4.115	4.294	4.115	4.17467	0.103346	4.108	4.056	4.177	4.11367	0.0606987	4.159	4.044	4.063	4.08867	0.0616468	5.335	4.025	4.009	4.45633	0.76099	3.902	4.205	4.262	4.123	0.193502	4.257	4.298	4.173	4.24267	0.0637207	4.239	4.238	4.196	4.22433	0.0245425	4.338	4.518	4.232	4.36267
334.6	4.537	3.958	4	4.165	0.322845	3.937	3.906	4.079	3.974	0.0922442	4.114	4.21	4.047	4.12367	0.0819288	4.016	3.956	4.163	4.045	0.106504	4.101	3.852	3.978	3.977	0.124503	5.3	4.037	4.059	4.46533	0.722926	3.9	4.102	4.128	4.04333	0.124809	4.14	4.288	4.101	4.17633	0.0986526	4.207	4.1	4.116	4.141	0.0577148	4.259	4.269	4.156	4.228
334.8	4.431	3.895	3.894	4.07333	0.309749	3.924	3.865	4.091	3.96	0.117222	4.017	4.075	3.917	4.003	0.079925	3.871	3.849	4.006	3.90867	0.0850078	4.144	3.794	3.921	3.953	0.177181	5.181	4.043	3.91	4.378	0.698591	3.848	4.137	4.087	4.024	0.154457	4.102	4.165	3.982	4.083	0.0929677	4.056	4.006	4.116	4.05933	0.0550757	4.188	4.227	4.128	4.181
335	4.421	3.848	3.802	4.02367	0.344869	3.911	3.791	4.097	3.933	0.154182	3.998	4.004	3.851	3.951	0.0866545	3.822	3.789	3.894	3.835	0.0536936	4.097	3.742	3.78	3.873	0.194918	5.105	3.87	3.939	4.30467	0.693967	3.801	4.041	4.013	3.95167	0.13123	3.987	4.073	3.939	3.99967	0.0678921	4.026	3.928	4.051	4.00167	0.0650103	4.053	4.132	4.044	4.07633
335.2	4.318	3.81	3.746	3.958	0.313407	3.836	3.691	3.997	3.84133	0.15307	3.856	3.924	3.739	3.83967	0.0935753	3.938	3.646	3.795	3.793	0.14601	3.9	3.588	3.712	3.73333	0.15709	5.122	3.834	3.835	4.26367	0.743339	3.639	3.978	3.826	3.81433	0.169801	3.867	3.98	3.92	3.92233	0.0565361	3.91	3.795	3.948	3.88433	0.0796639	4.057	4.11	4.034	4.067
335.4	4.275	3.612	3.718	3.86833	0.356149	3.678	3.694	3.941	3.771	0.147442	3.81	3.834	3.735	3.793	0.051643	3.827	3.567	3.714	3.70267	0.13037	3.872	3.56	3.677	3.703	0.157617	4.973	3.834	3.644	4.15033	0.718756	3.627	3.905	3.789	3.77367	0.139633	3.841	3.788	3.86	3.82967	0.037314	3.859	3.692	3.922	3.82433	0.118854	3.96	4.111	4.095	4.05533
335.6	4.238	3.529	3.858	3.875	0.354806	3.637	3.657	3.799	3.69767	0.0883252	3.799	3.724	3.59	3.70433	0.105879	3.72	3.612	3.648	3.66	0.0549909	3.901	3.553	3.701	3.71833	0.174646	4.911	3.736	3.588	4.07833	0.724897	3.624	3.836	3.745	3.735	0.106353	3.709	3.69	3.733	3.71067	0.0215484	3.846	3.595	3.758	3.733	0.127354	3.888	4.097	3.956	3.98033
335.8	4.192	3.454	3.77	3.80533	0.370267	3.566	3.616	3.71	3.63067	0.0731118	3.874	3.728	3.544	3.71533	0.165364	3.728	3.528	3.624	3.62667	0.100027	3.729	3.547	3.589	3.62167	0.095296	4.883	3.637	3.524	4.01467	0.754118	3.613	3.794	3.677	3.69467	0.0917842	3.715	3.653	3.733	3.70033	0.0419682	3.725	3.621	3.732	3.69267	0.0621638	3.776	4.031	4.009	3.93867
336	4.046	3.41	3.749	3.735	0.318231	3.562	3.628	3.619	3.603	0.0357911	3.901	3.62	3.655	3.72533	0.153135	3.655	3.514	3.556	3.575	0.0723948	3.827	3.474	3.575	3.62533	0.181803	4.937	3.681	3.598	4.072	0.750261	3.532	3.732	3.727	3.66367	0.114054	3.607	3.701	3.601	3.63633	0.0560833	3.784	3.673	3.817	3.758	0.0754387	3.636	4.121	4.014	3.92367
336.2	4.036	3.392	3.687	3.705	0.322377	3.596	3.561	3.626	3.59433	0.032532	3.622	3.615	3.702	3.64633	0.0483356	3.51	3.598	3.601	3.56967	0.0516946	3.752	3.58	3.509	3.61367	0.124949	4.935	3.699	3.633	4.089	0.7334	3.481	3.758	3.725	3.65467	0.151302	3.506	3.642	3.584	3.57733	0.0682447	3.811	3.669	3.917	3.799	0.124435	3.672	3.991	3.997	3.88667
336.4	3.952	3.535	3.701	3.72933	0.209939	3.54	3.473	3.594	3.53567	0.0606163	3.638	3.561	3.502	3.567	0.0681982	3.503	3.551	3.627	3.56033	0.0625247	3.717	3.567	3.517	3.60033	0.104083	4.886	3.61	3.635	4.04367	0.729589	3.413	3.738	3.819	3.65667	0.214873	3.56	3.682	3.639	3.627	0.0618789	3.637	3.68	3.828	3.715	0.100195	3.583	3.841	3.929	3.78433
336.6	3.848	3.436	3.68	3.65467	0.207165	3.546	3.517	3.558	3.54033	0.0210792	3.653	3.506	3.482	3.547	0.0925797	3.416	3.595	3.509	3.50667	0.0895228	3.502	3.468	3.433	3.46767	0.0345012	4.872	3.665	3.6	4.04567	0.716363	3.409	3.563	3.708	3.56	0.149523	3.601	3.639	3.666	3.63533	0.0326548	3.576	3.632	3.789	3.66567	0.110419	3.582	3.873	3.941	3.79867
336.8	3.802	3.426	3.479	3.569	0.203517	3.464	3.516	3.595	3.525	0.0659621	3.693	3.496	3.428	3.539	0.137634	3.461	3.54	3.392	3.46433	0.0740563	3.693	3.38	3.338	3.47033	0.193975	4.771	3.76	3.527	4.01933	0.661305	3.39	3.472	3.792	3.55133	0.212418	3.579	3.666	3.696	3.647	0.0607701	3.581	3.484	3.662	3.57567	0.0891198	3.611	3.731	3.685	3.67567
337	3.821	3.225	3.408	3.48467	0.305307	3.414	3.376	3.493	3.42767	0.0596853	3.689	3.41	3.423	3.50733	0.157462	3.408	3.508	3.395	3.437	0.0618304	3.55	3.229	3.373	3.384	0.160782	4.543	3.676	3.563	3.92733	0.536168	3.372	3.443	3.615	3.47667	0.124949	3.458	3.585	3.565	3.536	0.0682862	3.542	3.387	3.576	3.50167	0.100749	3.523	3.781	3.572	3.62533
337.2	3.875	3.238	3.471	3.528	0.322303	3.398	3.38	3.429	3.40233	0.0247857	3.652	3.332	3.337	3.44033	0.183326	3.533	3.519	3.388	3.48	0.0799812	3.507	3.318	3.382	3.40233	0.0961267	4.429	3.583	3.505	3.839	0.512441	3.302	3.455	3.592	3.44967	0.145074	3.333	3.426	3.498	3.419	0.0827224	3.43	3.282	3.577	3.42967	0.1475	3.422	3.697	3.551	3.55667
337.4	3.951	3.296	3.446	3.56433	0.343159	3.488	3.394	3.411	3.431	0.0500899	3.675	3.296	3.271	3.414	0.226378	3.5	3.454	3.496	3.48333	0.025482	3.517	3.24	3.298	3.35167	0.14609	4.366	3.542	3.401	3.76967	0.52123	3.24	3.467	3.586	3.431	0.175787	3.249	3.3	3.419	3.32267	0.0872372	3.398	3.42	3.66	3.49267	0.145332	3.368	3.741	3.491	3.53333
337.6	3.971	3.197	3.352	3.50667	0.409525	3.46	3.276	3.476	3.404	0.11114	3.597	3.287	3.196	3.36	0.210231	3.546	3.504	3.433	3.49433	0.0571168	3.449	3.153	3.268	3.29	0.149221	4.548	3.434	3.388	3.79	0.65685	3.303	3.449	3.399	3.38367	0.0741979	3.279	3.326	3.441	3.34867	0.0833447	3.419	3.451	3.607	3.49233	0.100585	3.371	3.658	3.51	3.513
337.8	3.939	3.248	3.357	3.51467	0.371503	3.331	3.288	3.421	3.34667	0.06787	3.498	3.225	3.214	3.31233	0.160886	3.414	3.484	3.446	3.448	0.0350428	3.409	3.214	3.327	3.31667	0.0979098	4.541	3.577	3.367	3.82833	0.626055	3.355	3.549	3.362	3.422	0.110041	3.383	3.308	3.453	3.38133	0.0725144	3.403	3.432	3.642	3.49233	0.130424	3.336	3.689	3.512	3.51233
338	4	3.19	3.367	3.519	0.425856	3.244	3.313	3.308	3.28833	0.0384751	3.541	3.141	3.194	3.292	0.217263	3.44	3.414	3.452	3.43533	0.0194251	3.432	3.244	3.216	3.29733	0.117462	4.59	3.467	3.25	3.769	0.719238	3.407	3.55	3.398	3.45167	0.085278	3.44	3.354	3.465	3.41967	0.0582266	3.446	3.368	3.525	3.44633	0.0785005	3.317	3.693	3.458	3.48933
338.2	4.011	3.259	3.288	3.51933	0.426043	3.207	3.304	3.25	3.25367	0.0486038	3.571	3.145	3.262	3.326	0.220093	3.426	3.294	3.357	3.359	0.0660227	3.507	3.264	3.18	3.317	0.16982	4.568	3.393	3.288	3.74967	0.710639	3.401	3.513	3.383	3.43233	0.0704367	3.413	3.323	3.501	3.41233	0.0890019	3.477	3.343	3.53	3.45	0.0963795	3.212	3.748	3.527	3.49567
338.4	3.956	3.154	3.384	3.498	0.412975	3.238	3.233	3.324	3.265	0.0511566	3.534	3.167	3.247	3.316	0.192984	3.454	3.378	3.339	3.39033	0.0584836	3.427	3.132	3.232	3.26367	0.150028	4.541	3.386	3.234	3.72033	0.71477	3.265	3.485	3.342	3.364	0.111638	3.447	3.436	3.494	3.459	0.0308058	3.417	3.276	3.541	3.41133	0.132591	3.26	3.718	3.494	3.49067
338.6	4.029	3.066	3.389	3.49467	0.490119	3.231	3.136	3.295	3.22067	0.0800021	3.459	3.298	3.134	3.297	0.162502	3.365	3.298	3.319	3.32733	0.0342685	3.373	3.103	3.241	3.239	0.135011	4.532	3.402	3.214	3.716	0.712901	3.322	3.507	3.319	3.38267	0.107686	3.424	3.42	3.388	3.41067	0.0197315	3.334	3.293	3.558	3.395	0.142643	3.316	3.695	3.427	3.47933
338.8	3.872	3.138	3.44	3.48333	0.368914	3.126	3.178	3.208	3.17067	0.041489	3.446	3.242	3.003	3.23033	0.22173	3.318	3.214	3.306	3.27933	0.0568976	3.459	3.053	3.203	3.23833	0.205293	4.375	3.352	3.215	3.64733	0.63389	3.268	3.505	3.302	3.35833	0.12815	3.365	3.389	3.374	3.376	0.0121244	3.395	3.244	3.578	3.40567	0.167255	3.405	3.647	3.38	3.47733
339	3.927	3.159	3.361	3.48233	0.398117	3.134	3.214	3.199	3.18233	0.0425245	3.429	3.192	3.103	3.24133	0.168506	3.24	3.206	3.173	3.20633	0.0335012	3.337	3.135	3.237	3.23633	0.101002	4.371	3.411	3.211	3.66433	0.620108	3.293	3.525	3.334	3.384	0.123818	3.282	3.345	3.384	3.337	0.0514684	3.31	3.33	3.465	3.36833	0.0843109	3.425	3.614	3.415	3.48467
339.2	3.886	3.269	3.349	3.50133	0.335524	3.185	3.198	3.116	3.16633	0.0440719	3.494	3.188	3.085	3.25567	0.212731	3.204	3.191	3.241	3.212	0.0259422	3.344	3.024	3.219	3.19567	0.161271	4.303	3.449	3.175	3.64233	0.588328	3.24	3.395	3.185	3.27333	0.108896	3.286	3.267	3.49	3.34767	0.12363	3.333	3.41	3.53	3.42433	0.0992791	3.3	3.459	3.477	3.412
339.4	3.887	3.224	3.316	3.47567	0.359183	3.231	3.234	3.147	3.204	0.0493862	3.547	3.133	3.114	3.26467	0.244692	3.039	3.145	3.249	3.14433	0.105002	3.3	2.956	3.086	3.114	0.173701	4.378	3.348	3.277	3.66767	0.61619	3.202	3.312	3.179	3.231	0.0710845	3.251	3.185	3.492	3.30933	0.161599	3.292	3.404	3.391	3.36233	0.0612563	3.271	3.51	3.537	3.43933
339.6	3.872	3.172	3.191	3.41167	0.398774	3.24	3.143	3.166	3.183	0.0506853	3.57	3.182	2.996	3.24933	0.292864	3.067	3.212	3.256	3.17833	0.0988956	3.302	2.989	3.138	3.143	0.15656	4.287	3.274	3.148	3.56967	0.624415	3.116	3.387	3.324	3.27567	0.141818	3.158	3.148	3.424	3.24333	0.156542	3.264	3.321	3.43	3.33833	0.0843465	3.253	3.55	3.472	3.425
339.8	3.783	3.226	3.282	3.43033	0.306699	3.151	3.147	3.234	3.17733	0.0491155	3.58	3.16	3.004	3.248	0.297913	3.086	3.304	3.272	3.22067	0.117717	3.289	2.999	3.118	3.13533	0.145775	4.34	3.252	3.054	3.54867	0.692429	3.088	3.372	3.313	3.25767	0.149868	3.027	3.11	3.458	3.19833	0.228675	3.314	3.26	3.409	3.32767	0.0754343	3.327	3.528	3.45	3.435
340	3.654	3.158	3.295	3.369	0.256146	3.081	3.206	3.35	3.21233	0.134612	3.492	3.161	3.031	3.228	0.237691	3.101	3.238	3.303	3.214	0.103116	3.24	3.086	3.209	3.17833	0.0814514	4.205	3.245	3.124	3.52467	0.592284	3.203	3.401	3.296	3.3	0.0990606	2.98	3.164	3.396	3.18	0.208461	3.213	3.285	3.407	3.30167	0.098068	3.332	3.477	3.383	3.39733
340.2	3.631	3.134	3.352	3.37233	0.249123	3.008	3.231	3.308	3.18233	0.155809	3.35	3.082	3.045	3.159	0.166442	3.086	3.181	3.244	3.17033	0.0795383	3.301	3.058	3.224	3.19433	0.124187	4.216	3.23	3.108	3.518	0.607556	3.25	3.288	3.212	3.25	0.038	3.049	3.181	3.338	3.18933	0.14468	3.21	3.354	3.33	3.298	0.0771492	3.367	3.504	3.401	3.424
340.4	3.736	3.163	3.203	3.36733	0.319901	3.026	3.251	3.264	3.18033	0.133815	3.345	3.104	2.998	3.149	0.177823	3.192	3.112	3.241	3.18167	0.0651178	3.233	3.027	3.298	3.186	0.141481	4.244	3.218	2.975	3.479	0.673558	3.385	3.294	3.171	3.28333	0.107398	3.076	3.218	3.478	3.25733	0.203866	3.228	3.33	3.371	3.30967	0.0736365	3.383	3.4	3.421	3.40133
340.6	3.74	3.098	3.248	3.362	0.335839	3.044	3.193	3.132	3.123	0.0749066	3.401	3.133	2.886	3.14	0.257571	3.186	3.048	3.147	3.127	0.0711407	3.246	3.01	3.366	3.20733	0.181122	4.171	3.164	3.01	3.44833	0.630567	3.339	3.131	3.098	3.18933	0.130661	3.026	3.102	3.364	3.164	0.177325	3.169	3.322	3.356	3.28233	0.0996109	3.382	3.456	3.444	3.42733
340.8	3.706	3.037	3.102	3.28167	0.368918	3.026	3.114	3.077	3.07233	0.0441852	3.447	3.087	2.906	3.14667	0.275391	3.134	3.066	3.22	3.14	0.0771751	3.24	3	3.366	3.202	0.185935	4.129	3.257	2.947	3.44433	0.612863	3.251	3.152	3.08	3.161	0.0858545	3.126	3.089	3.469	3.228	0.20953	3.148	3.234	3.346	3.24267	0.0992841	3.465	3.45	3.363	3.426
341	3.526	2.979	2.985	3.16333	0.314093	3.103	3.122	2.994	3.073	0.0690724	3.289	3.126	2.87	3.095	0.211213	3.19	3.068	3.152	3.13667	0.0624286	3.159	3	3.267	3.142	0.134309	4.183	3.187	3.014	3.46133	0.630939	3.219	3.064	3.148	3.14367	0.0775908	3.135	2.978	3.317	3.14333	0.169654	3.172	3.193	3.189	3.18467	0.0111505	3.455	3.56	3.359	3.458
341.2	3.61	3.006	3.005	3.207	0.349009	3.072	3.156	3.086	3.10467	0.0450037	3.299	3.143	2.826	3.08933	0.241024	3.102	3.014	3.161	3.09233	0.0739752	3.266	3.037	3.26	3.18767	0.130516	4.201	3.193	3.101	3.49833	0.610263	3.322	3.189	3.167	3.226	0.083863	3.147	3.017	3.284	3.14933	0.133515	3.199	3.232	3.243	3.22467	0.0228983	3.363	3.603	3.306	3.424
341.4	3.612	3.024	3.096	3.244	0.320724	2.941	3.116	3.101	3.05267	0.0969966	3.188	3.189	2.868	3.08167	0.185041	3.132	3.031	3.084	3.08233	0.0505206	3.232	2.938	3.087	3.08567	0.147005	4.183	3.157	3.02	3.45333	0.635612	3.28	3.211	3.132	3.20767	0.0740563	3.019	2.963	3.188	3.05667	0.117134	3.173	3.173	3.083	3.143	0.0519615	3.348	3.528	3.29	3.38867
341.6	3.5	2.983	3.171	3.218	0.261685	2.931	3.081	3.064	3.02533	0.0821361	3.217	3.101	2.915	3.07767	0.152346	3.114	3.025	3.114	3.08433	0.0513842	3.312	2.899	2.916	3.04233	0.233693	4.082	3.111	3.012	3.40167	0.591262	3.298	3.253	3.128	3.22633	0.0880814	3.022	3.018	3.323	3.121	0.174949	3.039	3.136	3.161	3.112	0.0644438	3.355	3.587	3.378	3.44
341.8	3.57	2.948	3.182	3.23333	0.314161	2.873	2.999	3.003	2.95833	0.0739279	3.24	3.169	2.892	3.10033	0.183881	3.205	3.147	3.038	3.13	0.084788	3.229	2.823	2.864	2.972	0.223511	4.033	3.069	2.924	3.342	0.602799	3.248	3.247	3.167	3.22067	0.0464794	3.08	3.082	3.34	3.16733	0.149537	3.011	3.068	3.186	3.08833	0.0892543	3.194	3.507	3.325	3.342
342	3.595	2.979	3.135	3.23633	0.320258	2.939	3.087	3.169	3.065	0.116568	3.324	3.106	2.9	3.11	0.212028	3.128	3.076	3.105	3.103	0.0260576	3.193	2.787	2.992	2.99067	0.203003	4.05	3.057	2.943	3.35	0.608892	3.19	3.192	3.175	3.18567	0.00929157	3.074	3.234	3.324	3.21067	0.126623	3.036	3.045	3.237	3.106	0.113539	3.157	3.528	3.423	3.36933
342.2	3.637	3.017	3.145	3.26633	0.327325	2.985	3.138	3.09	3.071	0.0782496	3.352	3.066	2.932	3.11667	0.214535	3.159	2.985	3.004	3.04933	0.0954481	3.218	2.936	3.154	3.10267	0.147842	4.02	2.999	3.009	3.34267	0.586609	3.175	3.104	3.129	3.136	0.0360139	3.032	3.138	3.293	3.15433	0.131264	3.063	3.081	3.165	3.103	0.0544426	3.234	3.517	3.361	3.37067
342.4	3.642	3.015	3.043	3.23333	0.354193	3.004	3.054	3.165	3.07433	0.0824035	3.186	3.006	2.991	3.061	0.108513	3.199	2.919	3.082	3.06667	0.140628	3.136	2.944	3.177	3.08567	0.124388	4.058	3.094	2.923	3.35833	0.611932	3.175	3.192	3.128	3.165	0.0331512	2.989	3.202	3.187	3.126	0.118882	3.029	3.038	3.147	3.07133	0.0656836	3.256	3.358	3.267	3.29367
342.6	3.617	2.977	3.064	3.21933	0.347126	2.992	3.059	3.089	3.04667	0.0496622	3.134	3.061	3.001	3.06533	0.0666058	3.204	2.903	3.034	3.047	0.150921	3.234	2.92	3.11	3.088	0.158152	4.129	3.2	2.936	3.42167	0.626629	3.125	3.26	3.286	3.22367	0.0864311	3.04	3.243	3.245	3.176	0.117784	2.989	3.037	3.094	3.04	0.0525642	3.226	3.342	3.326	3.298
342.8	3.62	2.976	3.001	3.199	0.364811	2.97	3.022	2.917	2.96967	0.0525008	3.125	3.134	3.054	3.10433	0.0438216	3.146	2.992	3.01	3.04933	0.0841982	3.121	2.939	3.071	3.04367	0.0940284	4.2	3.123	2.865	3.396	0.708133	3.126	3.262	3.321	3.23633	0.100002	3.097	3.198	3.295	3.19667	0.0990067	3.049	3.051	3.056	3.052	0.00360555	3.188	3.461	3.312	3.32033
343	3.524	3.045	2.887	3.152	0.331706	2.883	2.989	2.927	2.933	0.0532541	3.197	3.092	3.083	3.124	0.0633798	3.101	3.003	3.065	3.05633	0.0495715	3.173	3.02	3.086	3.093	0.0767398	4.21	3.123	2.965	3.43267	0.67781	3.193	3.226	3.313	3.244	0.0619919	3.108	3.121	3.123	3.11733	0.00814453	3.007	3.052	3.102	3.05367	0.0475219	3.28	3.495	3.289	3.35467
343.2	3.538	3.077	2.834	3.14967	0.357581	2.953	3.035	3.015	3.001	0.0427551	3.143	2.934	2.984	3.02033	0.109134	3.001	3.084	3.124	3.06967	0.0627402	3.075	3.039	3.14	3.08467	0.0511892	4.151	3.041	3.023	3.405	0.646118	3.042	3.182	3.299	3.17433	0.128671	3.046	3.182	3.059	3.09567	0.0750489	3.127	3.083	2.983	3.06433	0.0737925	3.146	3.413	3.445	3.33467
343.4	3.624	3.148	2.848	3.20667	0.391312	3.033	3.021	3.007	3.02033	0.0130128	3.168	2.916	2.939	3.00767	0.139328	2.974	2.987	3.162	3.041	0.10499	3.073	3.067	3.037	3.059	0.0192873	4.273	3.031	2.94	3.41467	0.74473	3.124	3.187	3.249	3.18667	0.0625007	3.108	3.316	3.003	3.14233	0.1593	3.027	3.081	2.993	3.03367	0.0443772	3.087	3.403	3.443	3.311
343.6	3.524	3.2	2.863	3.19567	0.330521	2.981	3.033	3.001	3.005	0.0262298	3.156	2.973	2.893	3.00733	0.13482	2.907	2.908	3.166	2.99367	0.149246	3.028	2.964	2.978	2.99	0.0336452	4.195	3.105	2.949	3.41633	0.678841	3.189	3.175	3.23	3.198	0.0285832	3.047	3.213	3.028	3.096	0.101769	3.015	3.269	3.037	3.107	0.140727	3.07	3.333	3.49	3.29767
343.8	3.553	3.064	2.943	3.18667	0.322971	2.969	3.073	3.056	3.03267	0.0557883	3.041	3.036	2.968	3.015	0.0407799	3.044	2.829	3.182	3.01833	0.177894	3.071	2.852	2.975	2.966	0.109777	4.112	3.11	2.87	3.364	0.658808	3.142	3.162	3.084	3.12933	0.0405134	3.081	3.266	3.058	3.135	0.114031	2.963	3.133	3.001	3.03233	0.0892263	3.151	3.366	3.44	3.319
344	3.474	3.074	2.931	3.15967	0.281454	3	2.967	2.963	2.97667	0.020306	3.144	3.021	2.968	3.04433	0.0902903	3.009	2.913	3.086	3.00267	0.0866737	3.143	2.924	2.965	3.01067	0.116423	4.041	3.168	2.926	3.37833	0.586503	3.1	3.181	3.107	3.12933	0.0448813	2.988	3.229	3.08	3.099	0.121618	2.877	3.113	2.98	2.99	0.118317	3.182	3.345	3.475	3.334
344.2	3.504	3.076	2.889	3.15633	0.315272	2.923	2.948	2.97	2.947	0.023516	3.058	3.058	2.877	2.99767	0.1045	3.083	2.752	3.035	2.95667	0.178864	3.152	2.851	2.94	2.981	0.154632	3.933	3.02	2.971	3.308	0.54182	3.141	3.132	3.211	3.16133	0.0432474	3.004	3.222	2.99	3.072	0.130092	3.022	3.075	2.961	3.01933	0.0570468	3.121	3.314	3.4	3.27833
344.4	3.438	3.023	2.889	3.11667	0.286235	2.96	2.932	2.941	2.94433	0.0142945	3.056	2.998	2.891	2.98167	0.0837038	2.928	2.778	3.022	2.90933	0.123066	3.041	2.852	3.03	2.97433	0.106086	3.88	2.945	3.013	3.27933	0.521303	3.097	3.224	3.21	3.177	0.0696348	2.959	3.155	2.993	3.03567	0.104735	3.028	3.057	2.904	2.99633	0.081267	3.032	3.365	3.263	3.22
344.6	3.462	3.055	2.855	3.124	0.309327	2.928	2.802	3.072	2.934	0.1351	2.994	3.133	2.891	3.006	0.121445	2.958	2.723	2.983	2.888	0.14344	3.071	2.75	3.194	3.005	0.22924	3.848	2.931	2.967	3.24867	0.51935	3.062	3.184	3.149	3.13167	0.0628198	3.019	3.115	2.921	3.01833	0.0970017	2.906	3.009	2.937	2.95067	0.0528425	3.012	3.33	3.202	3.18133
344.8	3.525	3.075	2.898	3.166	0.323254	2.825	2.909	3.017	2.917	0.0962497	2.981	3.032	2.817	2.94333	0.11234	2.864	2.624	2.995	2.82767	0.18815	3.124	2.805	3.117	3.01533	0.182188	3.944	2.943	2.925	3.27067	0.583193	3.028	3.196	3.046	3.09	0.0922388	2.847	3.108	2.974	2.97633	0.130516	2.918	2.967	2.901	2.92867	0.0342685	3.139	3.318	3.339	3.26533
345	3.474	2.934	2.926	3.11133	0.314104	2.821	2.831	3.104	2.91867	0.160581	3.028	3.051	2.811	2.96333	0.132425	2.937	2.728	2.981	2.882	0.13517	3.091	2.76	3.14	2.997	0.206705	3.942	2.924	2.91	3.25867	0.591825	2.938	3.162	3.134	3.078	0.122049	2.974	3.017	3.068	3.01967	0.0470567	2.973	2.966	2.987	2.97533	0.0106927	3.207	3.329	3.353	3.29633
345.2	3.484	2.915	2.967	3.122	0.314577	2.851	2.822	3.053	2.90867	0.125835	3.18	3.081	2.897	3.05267	0.143612	2.863	2.738	3.012	2.871	0.137175	3.103	2.699	2.994	2.932	0.209014	3.955	2.897	2.942	3.26467	0.598269	2.931	3.232	3.027	3.06333	0.153754	2.884	2.995	3.023	2.96733	0.0735142	3.018	2.885	3.071	2.99133	0.0958245	3.198	3.265	3.427	3.29667
345.4	3.508	2.964	2.904	3.12533	0.332754	2.806	2.782	3.018	2.86867	0.129882	3.072	3.073	2.933	3.026	0.0805419	2.863	2.758	3.036	2.88567	0.140379	3.104	2.697	2.939	2.91333	0.20471	3.985	2.897	3.015	3.299	0.597016	2.981	3.158	3.033	3.05733	0.0909744	2.89	2.957	3.076	2.97433	0.0942037	3.04	2.887	3.111	3.01267	0.114474	3.209	3.312	3.344	3.28833
345.6	3.589	3.015	2.939	3.181	0.355376	2.784	2.803	3.028	2.87167	0.135722	2.995	3.076	2.892	2.98767	0.0922189	2.933	2.813	3.008	2.918	0.0983616	3.205	2.748	2.905	2.95267	0.232199	4.003	2.908	3.068	3.32633	0.591446	2.915	3.149	3.063	3.04233	0.118361	2.873	2.917	3.009	2.933	0.0693974	3.129	2.94	3.12	3.063	0.106616	3.181	3.262	3.322	3.255
345.8	3.518	3.081	3.003	3.20067	0.277572	2.676	2.837	3.041	2.85133	0.182922	3.01	3.131	2.885	3.00867	0.123005	3.004	2.833	3.019	2.952	0.10333	3.093	2.732	2.918	2.91433	0.180528	4.001	2.946	2.979	3.30867	0.599805	2.879	3.152	3.121	3.05067	0.149474	2.946	2.903	3.168	3.00567	0.142219	3.032	2.926	3.12	3.026	0.0971391	3.177	3.194	3.168	3.17967
346	3.511	3.157	2.992	3.22	0.265174	2.84	2.905	3.086	2.94367	0.127477	2.965	3.158	2.813	2.97867	0.172906	2.959	2.882	3.069	2.97	0.093984	3.021	2.738	2.917	2.892	0.143147	4.221	3.021	3.004	3.41533	0.69778	2.815	3.117	3.167	3.033	0.190442	3.054	2.918	3.091	3.021	0.0910988	2.948	2.899	3.119	2.98867	0.1155	3.255	3.228	3.308	3.26367
346.2	3.633	3.122	2.996	3.25033	0.337334	2.884	2.878	3.086	2.94933	0.118395	3.045	3.053	2.816	2.97133	0.134582	2.945	2.95	3.006	2.967	0.0338674	2.898	2.799	2.982	2.893	0.0916024	4.213	2.934	3.019	3.38867	0.715158	2.949	3.04	3.105	3.03133	0.0783603	2.945	2.927	3.139	3.00367	0.117547	2.901	2.893	3.162	2.98533	0.15305	3.179	3.264	3.175	3.206
346.4	3.495	3.051	2.896	3.14733	0.310902	2.852	2.923	3.095	2.95667	0.124949	2.98	3.027	2.835	2.94733	0.100082	2.921	3.046	2.959	2.97533	0.0640807	2.854	2.849	2.85	2.851	0.00264575	4.143	2.933	2.953	3.343	0.692892	3.038	3.065	2.998	3.03367	0.0337095	3.013	2.965	3.094	3.024	0.0651997	2.9	2.762	3.11	2.924	0.175237	3.212	3.193	3.261	3.222
346.6	3.525	3.024	2.939	3.16267	0.316655	2.811	2.916	3.094	2.94033	0.143061	3.003	2.961	2.765	2.90967	0.127033	2.843	2.86	2.884	2.86233	0.0205994	2.815	2.947	2.959	2.907	0.0798999	4.036	2.879	3.008	3.30767	0.634044	2.937	3.106	3.035	3.026	0.0848587	2.944	3.018	3.059	3.007	0.0582838	2.917	2.863	3.118	2.966	0.134376	3.227	3.228	3.269	3.24133
346.8	3.508	2.853	2.994	3.11833	0.344747	2.844	2.923	3.044	2.937	0.100732	3.046	3.136	2.672	2.95133	0.24606	2.799	2.822	2.914	2.845	0.0608523	2.921	3.042	2.891	2.95133	0.0799396	3.868	2.898	2.983	3.24967	0.537176	2.902	3.098	3.085	3.02833	0.109601	2.927	2.901	3.018	2.94867	0.0614356	2.925	2.819	3.083	2.94233	0.132851	3.315	3.134	3.29	3.24633
347	3.367	2.889	2.997	3.08433	0.250682	2.781	3.005	3.053	2.94633	0.14518	3.161	3.107	2.731	2.99967	0.234234	2.805	2.862	2.935	2.86733	0.0651639	2.961	2.964	2.934	2.953	0.0165227	3.925	2.829	2.956	3.23667	0.599487	2.893	3.032	3.105	3.01	0.107699	2.905	2.866	2.945	2.90533	0.0395011	2.872	2.962	3.105	2.97967	0.1175	3.236	3.234	3.265	3.245
347.2	3.311	2.931	2.95	3.064	0.214119	2.771	2.91	3.072	2.91767	0.150646	3.16	3.171	2.716	3.01567	0.259577	2.817	2.842	2.903	2.854	0.044238	2.943	2.854	3.005	2.934	0.0759013	3.89	2.82	3.022	3.244	0.568496	2.939	3.035	2.978	2.984	0.0482804	2.837	2.892	2.897	2.87533	0.0332916	2.895	2.948	2.946	2.92967	0.0300389	3.134	3.258	3.2	3.19733
347.4	3.3	2.95	2.895	3.04833	0.219678	2.867	2.946	3.022	2.945	0.0775048	3.217	3.137	2.773	3.04233	0.236654	2.844	2.947	2.903	2.898	0.0516817	2.949	2.832	2.885	2.88867	0.0585861	3.825	2.687	2.974	3.162	0.591835	2.943	3.016	2.949	2.96933	0.0405257	2.872	2.899	2.979	2.91667	0.0556447	2.824	3.058	2.886	2.92267	0.121233	3.073	3.372	3.113	3.186
347.6	3.272	2.974	2.842	3.02933	0.220276	2.845	2.88	2.926	2.88367	0.0406243	3.339	3.05	2.774	3.05433	0.282525	2.917	2.894	2.825	2.87867	0.0478783	2.95	2.805	2.985	2.91333	0.0954376	3.778	2.858	2.903	3.17967	0.51866	2.942	3.089	2.913	2.98133	0.0943628	2.832	2.948	2.908	2.896	0.0589237	2.835	3.082	2.872	2.92967	0.133215	3.114	3.366	3.147	3.209
347.8	3.352	2.93	2.891	3.05767	0.255645	2.83	2.779	2.946	2.85167	0.0855823	3.322	3.029	2.71	3.02033	0.306092	2.983	2.92	2.938	2.947	0.03245	2.918	2.776	2.888	2.86067	0.0748421	3.84	2.845	2.873	3.186	0.566554	2.881	3.152	3.112	3.04833	0.146289	2.883	2.903	2.904	2.89667	0.0118462	2.77	3.063	2.815	2.88267	0.157786	3.102	3.402	3.164	3.22267
348	3.283	2.979	2.901	3.05433	0.201835	2.811	2.902	2.869	2.86067	0.0460688	3.335	3.038	2.671	3.01467	0.332614	3.069	2.89	2.923	2.96067	0.0952593	2.882	2.703	2.846	2.81033	0.0946802	3.746	2.775	2.87	3.13033	0.535295	2.936	3.1	3.161	3.06567	0.116363	2.813	2.908	2.86	2.86033	0.0475009	2.842	3.077	2.889	2.936	0.12435	3.108	3.274	3.169	3.18367
348.2	3.425	2.874	2.974	3.091	0.293542	2.739	2.903	2.927	2.85633	0.10232	3.281	2.971	2.623	2.95833	0.329183	3.018	2.839	3.032	2.963	0.107615	2.993	2.748	2.75	2.83033	0.140877	3.526	2.821	2.884	3.077	0.390119	3.005	2.977	3.095	3.02567	0.061655	2.75	2.851	2.831	2.81067	0.0534821	2.804	2.964	2.847	2.87167	0.082803	3.038	3.254	3.102	3.13133
348.4	3.335	2.879	2.9	3.038	0.257424	2.738	2.843	2.907	2.82933	0.0853249	3.309	2.995	2.647	2.98367	0.331145	2.957	2.883	3.106	2.982	0.113583	3.015	2.756	2.79	2.85367	0.140749	3.428	2.935	2.914	3.09233	0.290885	2.932	2.91	2.967	2.93633	0.028746	2.802	2.764	2.865	2.81033	0.0510131	2.932	2.949	2.812	2.89767	0.0746749	3.028	3.175	3.134	3.11233
348.6	3.364	2.775	2.897	3.012	0.310884	2.756	2.848	2.865	2.823	0.058643	3.138	2.952	2.681	2.92367	0.229814	2.81	2.857	3.067	2.91133	0.136844	3.04	2.857	2.947	2.948	0.0915041	3.625	2.861	2.903	3.12967	0.429485	2.821	2.896	2.877	2.86467	0.0389915	2.926	2.801	2.909	2.87867	0.0677963	2.856	2.929	2.79	2.85833	0.0695294	3.032	3.126	3.153	3.10367
348.8	3.355	2.799	2.821	2.99167	0.314848	2.735	2.748	2.907	2.79667	0.0957723	3.078	3.048	2.863	2.99633	0.11644	2.794	2.895	3.009	2.89933	0.107565	2.974	2.873	2.958	2.935	0.0542863	3.613	2.886	2.895	3.13133	0.41716	2.808	3.011	2.928	2.91567	0.10206	2.901	2.836	2.873	2.87	0.0326037	2.876	2.94	2.871	2.89567	0.0384751	2.981	3.179	3.229	3.12967
349	3.415	2.769	2.795	2.993	0.365694	2.78	2.767	2.896	2.81433	0.0710235	3.135	3.11	2.839	3.028	0.164155	2.787	2.832	2.961	2.86	0.0903161	3.015	2.806	2.93	2.917	0.105105	3.497	2.854	2.968	3.10633	0.343095	2.941	3.054	2.859	2.95133	0.0979098	2.806	2.866	2.87	2.84733	0.0358515	2.841	2.982	2.918	2.91367	0.0705998	3.051	3.208	3.209	3.156
349.2	3.453	2.799	2.81	3.02067	0.374452	2.746	2.862	2.897	2.835	0.079038	3.175	3.165	2.817	3.05233	0.203866	2.777	2.803	2.97	2.85	0.104733	3.054	2.804	2.999	2.95233	0.131371	3.589	2.959	2.939	3.16233	0.369639	2.847	3.111	2.904	2.954	0.138921	2.854	2.84	2.831	2.84167	0.0115902	2.844	2.918	2.927	2.89633	0.0455448	3.051	3.239	3.146	3.14533
349.4	3.408	2.782	2.798	2.996	0.356892	2.687	2.849	2.901	2.81233	0.111612	3.085	3.114	2.871	3.02333	0.132719	2.85	2.775	2.928	2.851	0.0765049	3.093	2.795	3.099	2.99567	0.173808	3.55	2.83	2.909	3.09633	0.394867	2.757	3.005	2.976	2.91267	0.135589	2.872	2.861	2.743	2.82533	0.0715146	2.831	2.936	2.973	2.91333	0.0736637	3.106	3.233	3.269	3.20267
349.6	3.548	2.798	2.793	3.04633	0.434463	2.702	2.769	2.897	2.78933	0.0990774	3.128	3.196	2.753	3.02567	0.238571	2.924	2.729	2.92	2.85767	0.111447	3.08	2.732	2.999	2.937	0.182096	3.555	2.929	2.874	3.11933	0.378299	2.715	3.025	3.023	2.921	0.178404	2.782	2.829	2.869	2.82667	0.0435469	2.872	2.931	2.893	2.89867	0.0299054	3.157	3.247	3.347	3.25033
349.8	3.44	2.808	2.733	2.99367	0.388351	2.723	2.868	2.897	2.82933	0.093222	3.131	3.176	2.612	2.973	0.313444	2.981	2.758	2.949	2.896	0.120578	3.015	2.744	2.913	2.89067	0.136873	3.559	2.97	2.896	3.14167	0.36331	2.782	2.873	3.001	2.88533	0.11002	2.767	2.779	2.896	2.814	0.0712671	2.854	2.855	2.944	2.88433	0.0516753	3.156	3.332	3.175	3.221
350	3.528	2.732	2.744	3.00133	0.456146	2.772	2.802	2.785	2.78633	0.0150444	3.088	3.175	2.704	2.989	0.250621	2.911	2.72	2.943	2.858	0.120578	2.984	2.891	2.881	2.91867	0.0568008	3.563	2.838	2.908	3.103	0.399906	2.956	2.934	3.002	2.964	0.0346987	2.762	2.866	2.895	2.841	0.0699357	2.949	2.858	2.964	2.92367	0.0573614	3.151	3.376	3.216	3.24767
350.2	3.544	2.765	2.744	3.01767	0.455939	2.686	2.794	2.746	2.742	0.054111	3.159	3.102	2.724	2.995	0.236417	2.838	2.661	2.909	2.80267	0.12772	3.036	2.888	2.853	2.92567	0.0971408	3.459	2.872	2.824	3.05167	0.353576	2.841	2.933	3.015	2.92967	0.0870479	2.741	2.936	2.942	2.873	0.114355	2.876	2.935	3.087	2.966	0.108862	3.231	3.371	3.177	3.25967
350.4	3.445	2.905	2.682	3.01067	0.392322	2.644	2.771	2.697	2.704	0.0637887	3.053	3.006	2.727	2.92867	0.176222	2.78	2.681	2.901	2.78733	0.110183	3.057	2.693	2.765	2.83833	0.192762	3.508	2.895	2.794	3.06567	0.386386	2.803	2.945	2.968	2.90533	0.0893663	2.736	2.839	2.856	2.81033	0.0649333	2.995	2.903	3.141	3.013	0.120017	3.126	3.378	3.328	3.27733
350.6	3.381	2.822	2.646	2.94967	0.383771	2.733	2.786	2.729	2.74933	0.0318172	3.019	3.008	2.701	2.90933	0.180506	2.89	2.653	2.881	2.808	0.134309	3.12	2.698	2.707	2.84167	0.241086	3.396	2.826	2.846	3.02267	0.323471	2.808	2.927	3.124	2.953	0.159596	2.7	2.783	2.882	2.78833	0.0911171	2.923	2.784	3.144	2.95033	0.18155	3.011	3.403	3.292	3.23533
350.8	3.33	2.861	2.725	2.972	0.317407	2.795	2.791	2.73	2.772	0.036428	3.048	3.081	2.676	2.935	0.224907	2.77	2.675	2.738	2.72767	0.0483356	3.141	2.544	2.904	2.863	0.300604	3.431	2.832	2.868	3.04367	0.335923	2.914	2.829	3.07	2.93767	0.122231	2.66	2.793	2.901	2.78467	0.120716	2.952	2.804	3.172	2.976	0.18517	3.037	3.337	3.309	3.22767
351	3.397	2.875	2.784	3.01867	0.33079	2.799	2.743	2.67	2.73733	0.0646864	3.081	3.033	2.68	2.93133	0.21898	2.787	2.581	2.822	2.73	0.130219	3.031	2.501	2.865	2.799	0.271094	3.331	2.895	2.959	3.06167	0.235434	2.945	2.863	3.033	2.947	0.0850176	2.665	2.663	2.847	2.725	0.10566	2.928	2.966	3.189	3.02767	0.141005	2.936	3.292	3.33	3.186
351.2	3.331	2.83	2.765	2.97533	0.309726	2.901	2.841	2.715	2.819	0.0949316	3.098	3	2.643	2.91367	0.239471	2.736	2.63	2.751	2.70567	0.0659571	3.063	2.539	2.835	2.81233	0.262734	3.334	2.906	2.913	3.051	0.24511	3.01	2.955	3.161	3.042	0.106663	2.754	2.63	2.81	2.73133	0.0921159	2.886	2.904	3.065	2.95167	0.0985613	2.939	3.306	3.219	3.15467
351.4	3.416	2.869	2.804	3.02967	0.336149	2.917	2.733	2.68	2.77667	0.124388	3.161	3.092	2.656	2.96967	0.273825	2.68	2.607	2.826	2.70433	0.111509	3.111	2.558	2.855	2.84133	0.276753	3.458	2.788	2.975	3.07367	0.345726	2.975	2.916	3.126	3.00567	0.108307	2.741	2.753	2.83	2.77467	0.0482942	2.879	2.871	3.098	2.94933	0.128811	2.91	3.221	3.135	3.08867
351.6	3.3	2.937	2.786	3.00767	0.264186	2.824	2.732	2.7	2.752	0.0643739	3.211	3.093	2.67	2.99133	0.284469	2.72	2.685	2.802	2.73567	0.0600528	3.21	2.493	2.883	2.862	0.358961	3.356	2.859	2.901	3.03867	0.27562	2.908	2.819	3.066	2.931	0.125096	2.813	2.717	2.803	2.77767	0.0527763	2.878	2.927	3.084	2.963	0.107615	2.982	3.141	3.178	3.10033
351.8	3.353	2.838	2.798	2.99633	0.309529	2.782	2.853	2.663	2.766	0.0960052	3.269	3.082	2.687	3.01267	0.29713	2.669	2.686	2.795	2.71667	0.0683691	3.124	2.507	2.866	2.83233	0.309875	3.426	2.792	2.909	3.04233	0.337376	2.917	2.868	2.967	2.91733	0.0495008	2.792	2.785	2.948	2.84167	0.0921539	2.803	2.801	3.045	2.883	0.1403	3.018	3.131	3.209	3.11933
352	3.283	2.756	2.707	2.91533	0.31935	2.762	2.847	2.656	2.755	0.0956922	3.285	3.109	2.768	3.054	0.262852	2.629	2.726	2.843	2.73267	0.107156	3.004	2.51	2.819	2.77767	0.24958	3.396	2.872	2.909	3.059	0.292436	2.962	2.851	2.973	2.92867	0.0674858	2.804	2.849	2.872	2.84167	0.0345881	2.843	2.893	3.007	2.91433	0.0840555	3.041	3.225	3.212	3.15933
352.2	3.362	2.715	2.689	2.922	0.381273	2.674	2.87	2.687	2.74367	0.109601	3.262	3.103	2.739	3.03467	0.268113	2.574	2.707	2.88	2.72033	0.153435	2.959	2.576	2.85	2.795	0.197335	3.448	2.911	2.987	3.11533	0.290593	2.958	2.868	3	2.942	0.0674389	2.838	2.872	2.876	2.862	0.0208806	2.778	2.915	3.055	2.916	0.138503	2.987	3.331	3.196	3.17133
352.4	3.296	2.726	2.742	2.92133	0.324569	2.732	2.861	2.685	2.75933	0.0911281	3.302	3.032	2.63	2.988	0.338154	2.692	2.712	2.874	2.75933	0.0998065	3.021	2.658	2.794	2.82433	0.183391	3.396	2.769	2.988	3.051	0.318212	3.012	2.985	3.08	3.02567	0.0489524	2.902	2.987	2.906	2.93167	0.0479618	2.803	2.795	3.136	2.91133	0.194608	2.916	3.233	3.208	3.119
352.6	3.291	2.843	2.702	2.94533	0.307546	2.777	2.951	2.765	2.831	0.104096	3.256	3.018	2.578	2.95067	0.343979	2.652	2.712	2.878	2.74733	0.11707	2.989	2.572	2.755	2.772	0.209019	3.353	2.778	2.915	3.01533	0.300344	2.995	2.892	3.068	2.985	0.0884251	2.889	2.953	2.898	2.91333	0.0346458	2.873	2.749	3.087	2.903	0.170985	2.971	3.138	3.249	3.11933
352.8	3.291	2.775	2.683	2.91633	0.327715	2.679	2.855	2.747	2.76033	0.0887543	3.373	3.014	2.605	2.99733	0.384271	2.775	2.805	2.772	2.784	0.0182483	3.069	2.721	2.817	2.869	0.179733	3.377	2.754	3.021	3.05067	0.312558	2.929	3.114	3.148	3.06367	0.117857	2.848	2.843	2.927	2.87267	0.0471204	2.832	2.813	2.984	2.87633	0.0937248	3.027	3.167	3.223	3.139
353	3.287	2.838	2.765	2.96333	0.28267	2.755	2.928	2.65	2.77767	0.140379	3.3	3.017	2.714	3.01033	0.293057	2.785	2.866	2.809	2.82	0.0416053	2.993	2.737	2.893	2.87433	0.129017	3.477	2.851	3.045	3.12433	0.320452	2.886	3.077	3.08	3.01433	0.11115	2.835	2.93	2.9	2.88833	0.0485627	2.831	2.859	3.007	2.899	0.0945727	3.055	3.147	3.164	3.122
353.2	3.511	2.829	2.713	3.01767	0.431158	2.668	2.796	2.694	2.71933	0.067656	3.353	3.038	2.705	3.032	0.324042	2.756	2.859	2.91	2.84167	0.0784496	2.998	2.73	2.787	2.83833	0.141182	3.413	2.832	2.976	3.07367	0.302563	2.807	2.999	3.039	2.94833	0.124022	2.728	2.891	2.968	2.86233	0.122541	2.822	2.812	2.831	2.82167	0.00950438	3.164	3.247	3.181	3.19733
353.4	3.422	2.854	2.792	3.02267	0.347219	2.645	2.709	2.616	2.65667	0.047585	3.257	3.048	2.777	3.02733	0.240666	2.709	2.805	2.854	2.78933	0.0737586	3.024	2.804	2.837	2.88833	0.118644	3.311	2.876	2.89	3.02567	0.247205	2.78	2.86	3.039	2.893	0.132616	2.698	2.907	2.972	2.859	0.143168	2.96	2.892	2.853	2.90167	0.054151	3.175	3.181	3.181	3.179
353.6	3.371	2.811	2.808	2.99667	0.324186	2.787	2.646	2.639	2.69067	0.0835005	3.387	2.947	2.68	3.00467	0.35701	2.727	2.804	2.821	2.784	0.0500899	2.977	2.854	3.013	2.948	0.0833727	3.267	2.96	2.927	3.05133	0.1875	2.769	2.857	2.995	2.87367	0.113918	2.72	2.965	3.045	2.91	0.169337	2.862	2.936	2.8	2.866	0.0680882	3.112	3.406	3.176	3.23133
353.8	3.333	2.69	2.755	2.926	0.353968	2.724	2.683	2.734	2.71367	0.0270247	3.457	2.955	2.797	3.06967	0.344618	2.755	2.747	2.899	2.80033	0.0855414	2.963	2.819	3.086	2.956	0.133638	3.322	2.916	2.84	3.026	0.259145	2.868	2.896	2.97	2.91133	0.0527004	2.731	2.892	3.04	2.88767	0.154546	2.817	2.977	2.839	2.87767	0.0867256	3.155	3.381	3.133	3.223
354	3.362	2.715	2.772	2.94967	0.358227	2.761	2.747	2.83	2.77933	0.0444335	3.415	3.079	2.725	3.073	0.345039	2.839	2.868	2.88	2.86233	0.0210792	2.919	2.735	3.005	2.88633	0.137932	3.377	2.848	2.806	3.01033	0.318236	2.807	2.997	3.044	2.94933	0.125484	2.801	2.918	2.911	2.87667	0.0656227	2.868	2.809	2.789	2.822	0.0410731	3.195	3.306	3.138	3.213
354.2	3.309	2.665	2.845	2.93967	0.332273	2.609	2.695	2.772	2.692	0.0815414	3.417	3.065	2.671	3.051	0.373197	2.81	2.815	2.918	2.84767	0.0609617	3.025	2.76	2.902	2.89567	0.132613	3.341	2.899	3.032	3.09067	0.226765	2.801	3.013	2.997	2.937	0.118051	2.924	2.87	2.825	2.873	0.0495681	2.803	2.889	2.847	2.84633	0.0430039	3.13	3.285	3.181	3.19867
354.4	3.222	2.651	2.775	2.88267	0.30034	2.645	2.688	2.819	2.71733	0.090633	3.379	3.077	2.704	3.05333	0.338122	2.781	2.838	2.819	2.81267	0.029023	3.046	2.778	2.917	2.91367	0.134031	3.388	2.932	2.975	3.09833	0.251778	2.896	2.95	2.987	2.94433	0.0457639	2.915	2.949	2.891	2.91833	0.0291433	2.906	2.805	2.874	2.86167	0.0516172	3.107	3.247	3.081	3.145
354.6	3.196	2.745	2.753	2.898	0.258107	2.759	2.727	2.837	2.77433	0.0565803	3.356	2.991	2.612	2.98633	0.372022	2.648	2.792	2.93	2.79	0.141011	3.024	2.827	3.039	2.96333	0.118306	3.229	2.911	2.913	3.01767	0.183023	2.923	3.006	3.022	2.98367	0.0531445	2.896	2.983	2.875	2.918	0.0572626	2.857	2.855	2.859	2.857	0.002	3.147	3.269	3.074	3.16333
354.8	3.192	2.738	2.736	2.88867	0.262696	2.821	2.757	2.9	2.826	0.071631	3.36	2.987	2.552	2.96633	0.404396	2.612	2.715	2.957	2.76133	0.177105	3.144	2.863	3.05	3.019	0.143042	3.22	2.807	2.85	2.959	0.227053	2.94	2.957	2.944	2.947	0.00888819	3.002	2.964	2.857	2.941	0.0751864	2.826	2.936	2.812	2.858	0.0679117	3.086	3.29	3.164	3.18
355	3.338	2.73	2.779	2.949	0.337774	2.889	2.754	2.807	2.81667	0.0680172	3.404	2.916	2.611	2.977	0.400004	2.581	2.83	2.879	2.76333	0.159795	3.096	2.862	2.919	2.959	0.12202	3.379	2.829	2.932	3.04667	0.29238	2.891	2.943	2.984	2.93933	0.0466083	2.796	2.981	2.804	2.86033	0.104577	2.773	2.908	2.78	2.82033	0.0760022	3	3.287	3.205	3.164
355.2	3.402	2.82	2.768	2.99667	0.351991	2.748	2.738	2.795	2.76033	0.0304357	3.412	2.96	2.592	2.988	0.410716	2.659	2.729	2.903	2.76367	0.12564	3.106	2.753	2.947	2.93533	0.176789	3.248	2.831	2.865	2.98133	0.231565	2.879	2.901	2.99	2.92333	0.0587736	2.908	3.004	2.859	2.92367	0.0737586	2.822	2.891	2.872	2.86167	0.0356417	3.013	3.259	3.15	3.14067
355.4	3.414	2.92	2.9	3.078	0.291156	2.574	2.847	2.83	2.75033	0.152946	3.421	2.85	2.644	2.97167	0.402535	2.784	2.78	2.869	2.811	0.0502693	2.915	2.786	2.895	2.86533	0.0694286	3.349	2.883	2.828	3.02	0.286246	2.85	2.989	3.021	2.95333	0.0909084	2.933	2.891	2.901	2.90833	0.0219393	2.841	2.902	2.974	2.90567	0.0665758	2.978	3.298	3.171	3.149
355.6	3.402	2.908	2.917	3.07567	0.282649	2.702	2.84	2.849	2.797	0.0823954	3.515	2.835	2.62	2.99	0.467199	2.754	2.804	2.872	2.81	0.0592284	2.909	2.864	2.899	2.89067	0.0236291	3.274	2.916	2.888	3.026	0.21523	2.931	3.038	3.007	2.992	0.0550545	2.814	2.839	2.906	2.853	0.047571	2.918	2.919	2.924	2.92033	0.00321455	2.986	3.38	3.142	3.16933
355.8	3.425	2.864	2.914	3.06767	0.310468	2.697	2.813	2.842	2.784	0.0767268	3.545	2.848	2.762	3.05167	0.429398	2.69	2.784	2.801	2.75833	0.0597857	2.948	2.785	2.991	2.908	0.108669	3.168	2.869	2.864	2.967	0.174089	2.914	2.942	2.986	2.94733	0.0362951	2.732	2.871	2.868	2.82367	0.0793998	2.932	2.923	2.859	2.90467	0.0398037	2.952	3.241	3.129	3.10733
356	3.319	2.792	2.799	2.97	0.302263	2.7	2.867	2.866	2.811	0.0961301	3.557	2.838	2.729	3.04133	0.449894	2.725	2.734	2.807	2.75533	0.0449704	2.956	2.897	2.958	2.937	0.0346554	3.252	2.927	2.877	3.01867	0.203613	2.923	3.049	3.006	2.99267	0.0640495	2.756	2.842	2.949	2.849	0.0966902	2.85	3.025	2.948	2.941	0.0877097	2.936	3.222	3.058	3.072
356.2	3.208	2.757	2.934	2.96633	0.227232	2.772	2.973	2.979	2.908	0.117818	3.492	2.893	2.71	3.03167	0.409026	2.621	2.698	2.816	2.71167	0.0982157	3.016	2.859	2.837	2.904	0.0976166	3.272	2.865	2.889	3.00867	0.228369	2.878	3.045	2.932	2.95167	0.0852193	2.821	2.859	2.934	2.87133	0.0575007	2.875	2.945	2.978	2.93267	0.0525959	3.029	3.223	3.178	3.14333
356.4	3.121	2.677	2.928	2.90867	0.22263	2.798	2.919	2.95	2.889	0.0803181	3.547	2.863	2.594	3.00133	0.491329	2.544	2.696	2.737	2.659	0.101681	3.091	2.857	2.861	2.93633	0.13396	3.291	2.79	2.873	2.98467	0.268519	2.883	2.951	2.819	2.88433	0.0660101	2.85	2.902	2.952	2.90133	0.0510033	2.8	2.944	2.886	2.87667	0.0724523	2.958	3.261	3.149	3.12267
356.6	3.111	2.743	3.01	2.95467	0.190138	2.802	2.839	2.916	2.85233	0.0581578	3.483	2.872	2.562	2.97233	0.468626	2.574	2.795	2.764	2.711	0.119654	3.036	2.87	2.843	2.91633	0.10451	3.293	2.801	2.978	3.024	0.249205	2.803	2.929	2.837	2.85633	0.0651869	2.858	2.849	2.95	2.88567	0.0558957	2.903	2.946	2.874	2.90767	0.0362261	2.955	3.245	3.203	3.13433
356.8	3.153	2.707	2.968	2.94267	0.224077	2.923	2.889	2.785	2.86567	0.0718981	3.384	2.963	2.732	3.02633	0.330582	2.737	2.728	2.803	2.756	0.0409512	3.124	2.76	2.812	2.89867	0.196869	3.2	2.812	2.973	2.995	0.194933	2.795	2.949	2.857	2.867	0.0774855	2.808	2.817	3.045	2.89	0.134309	3.019	2.979	2.942	2.98	0.0385097	2.992	3.25	3.291	3.17767
357	3.161	2.697	2.968	2.942	0.23309	2.809	2.901	2.813	2.841	0.052	3.37	2.968	2.691	3.00967	0.341412	2.707	2.735	2.804	2.74867	0.0499233	3.184	2.786	2.94	2.97	0.200689	3.168	2.887	2.917	2.99067	0.154306	2.985	3.058	3	3.01433	0.038553	2.826	2.97	3.02	2.93867	0.100724	3.096	2.912	2.898	2.96867	0.110496	3.181	3.15	3.361	3.23067
357.2	3.111	2.865	2.932	2.96933	0.127178	2.777	2.891	2.857	2.84167	0.0585263	3.34	3.015	2.691	3.01533	0.3245	2.771	2.717	2.78	2.756	0.0340735	3.103	2.737	2.817	2.88567	0.19242	3.083	2.907	2.897	2.96233	0.10462	2.915	3.077	2.883	2.95833	0.104006	2.774	2.971	2.997	2.914	0.121939	3.127	2.949	2.837	2.971	0.146246	3.145	3.251	3.317	3.23767
357.4	3.303	2.894	2.934	3.04367	0.225478	2.764	2.909	2.832	2.835	0.0725465	3.418	2.966	2.71	3.03133	0.358493	2.853	2.705	2.765	2.77433	0.0744401	3.202	2.775	2.822	2.933	0.234143	3.223	2.909	3.006	3.046	0.160776	2.97	2.956	2.931	2.95233	0.0197569	2.719	3.031	3.083	2.94433	0.196869	3.043	2.89	2.936	2.95633	0.0785005	3.146	3.334	3.329	3.26967
357.6	3.284	2.858	2.893	3.01167	0.236496	2.737	2.845	2.805	2.79567	0.0546016	3.54	2.877	2.629	3.01533	0.470991	2.73	2.697	2.727	2.718	0.0182483	3.272	2.832	2.939	3.01433	0.22947	3.207	2.934	2.988	3.043	0.144572	2.954	2.937	2.91	2.93367	0.0221886	2.666	2.982	2.996	2.88133	0.186615	3.063	2.817	3.056	2.97867	0.140051	3.18	3.349	3.36	3.29633
357.8	3.334	2.779	2.913	3.00867	0.289604	2.652	2.791	2.823	2.75533	0.0909084	3.516	2.811	2.607	2.978	0.476956	2.805	2.786	2.747	2.77933	0.0295691	3.272	2.853	3.012	3.04567	0.211519	3.134	2.904	2.962	3	0.119616	2.915	2.862	2.895	2.89067	0.0267644	2.741	2.97	2.969	2.89333	0.131925	2.966	2.826	3.027	2.93967	0.103055	3.202	3.315	3.397	3.30467
358	3.361	2.781	2.903	3.015	0.305791	2.702	2.774	2.758	2.74467	0.0378065	3.494	2.809	2.599	2.96733	0.468037	2.723	2.672	2.799	2.73133	0.0639088	3.287	2.847	2.978	3.03733	0.225921	3.225	2.82	2.926	2.99033	0.210025	2.98	2.881	2.811	2.89067	0.0849137	2.743	2.944	3.025	2.904	0.145193	3.006	2.909	2.945	2.95333	0.049034	3.256	3.162	3.282	3.23333
358.2	3.338	2.773	2.777	2.96267	0.325054	2.653	2.875	2.743	2.757	0.11166	3.463	2.789	2.617	2.95633	0.447135	2.673	2.727	2.776	2.72533	0.0515202	3.292	2.82	3.018	3.04333	0.237018	3.218	2.945	2.913	3.02533	0.16762	2.872	2.826	2.8	2.83267	0.03646	2.736	2.933	3.061	2.91	0.163716	3.05	2.783	2.894	2.909	0.134131	3.295	3.135	3.223	3.21767
358.4	3.376	2.731	2.713	2.94	0.377694	2.667	2.877	2.727	2.757	0.108167	3.529	2.851	2.807	3.06233	0.404744	2.715	2.788	2.902	2.80167	0.0942461	3.308	2.817	2.883	3.00267	0.266478	3.23	2.892	2.95	3.024	0.180743	2.945	2.828	2.955	2.90933	0.070614	2.657	2.926	3.121	2.90133	0.232981	3.11	2.887	3.008	3.00167	0.111635	3.171	3.233	3.193	3.199
358.6	3.299	2.82	2.694	2.93767	0.319203	2.679	2.8	2.761	2.74667	0.0617603	3.507	2.899	2.743	3.04967	0.40367	2.732	2.753	2.903	2.796	0.0932577	3.239	2.776	2.803	2.93933	0.25987	3.201	2.893	2.941	3.01167	0.165715	3.005	2.875	2.927	2.93567	0.0654319	2.672	2.919	3.019	2.87	0.178614	3.102	2.892	2.996	2.99667	0.105002	3.042	3.173	3.192	3.13567
358.8	3.345	2.926	2.743	3.00467	0.308614	2.678	2.752	2.712	2.714	0.0370405	3.499	2.878	2.752	3.043	0.399901	2.794	2.745	2.835	2.79133	0.0450592	3.146	2.802	2.843	2.93033	0.187894	3.258	2.898	3.055	3.07033	0.180489	2.889	2.857	2.948	2.898	0.0461628	2.804	2.82	2.941	2.855	0.0749066	3.02	2.911	3.006	2.979	0.0593043	3.123	3.28	3.242	3.215
359	3.341	2.854	2.843	3.01267	0.284398	2.756	2.624	2.787	2.72233	0.0865583	3.507	2.86	2.764	3.04367	0.404119	2.775	2.723	2.837	2.77833	0.0570731	3.117	2.833	2.856	2.93533	0.157748	3.229	2.804	2.975	3.00267	0.213847	2.918	2.797	2.917	2.87733	0.0695725	2.731	2.864	2.985	2.86	0.127047	3.075	2.966	3.122	3.05433	0.0800271	3.037	3.305	3.261	3.201
359.2	3.437	2.874	2.937	3.08267	0.308474	2.776	2.694	2.759	2.743	0.0432782	3.547	2.926	2.796	3.08967	0.401361	2.813	2.684	2.858	2.785	0.0903161	3.099	2.767	2.82	2.89533	0.17836	3.239	2.885	3.036	3.05333	0.177635	2.846	2.855	2.905	2.86867	0.0317857	2.652	2.92	3.148	2.90667	0.248269	3.099	2.996	3.132	3.07567	0.0709389	3.025	3.195	3.268	3.16267
359.4	3.425	2.859	2.978	3.08733	0.29842	2.747	2.776	2.771	2.76467	0.0155027	3.588	2.961	2.887	3.14533	0.385142	2.798	2.751	2.867	2.80533	0.0583467	3.164	2.779	2.709	2.884	0.245	3.249	2.792	2.907	2.98267	0.237711	2.793	3.021	2.924	2.91267	0.114422	2.778	2.934	3.064	2.92533	0.143197	3.087	3	3.076	3.05433	0.0473744	3.188	3.195	3.305	3.22933
359.6	3.378	2.778	3.057	3.071	0.300245	2.815	2.838	2.883	2.84533	0.0345881	3.613	3.001	2.9	3.17133	0.385814	2.814	2.613	2.882	2.76967	0.139873	3.102	2.79	2.735	2.87567	0.19793	3.242	2.732	2.898	2.95733	0.260126	2.785	2.965	2.931	2.89367	0.0956312	2.813	2.906	2.974	2.89767	0.0808229	2.957	2.83	3.016	2.93433	0.0950491	3.144	3.349	3.308	3.267
359.8	3.359	2.758	3.079	3.06533	0.300733	2.774	2.891	2.908	2.85767	0.0729543	3.525	2.993	2.813	3.11033	0.370218	2.802	2.615	2.829	2.74867	0.116543	3.047	2.762	2.837	2.882	0.147733	3.396	2.772	2.804	2.99067	0.351393	2.78	2.931	3.039	2.91667	0.130094	2.759	2.891	2.971	2.87367	0.107058	2.986	2.935	2.939	2.95333	0.0283608	3.186	3.295	3.379	3.28667
360	3.263	2.832	3.123	3.07267	0.219864	2.84	2.913	2.908	2.887	0.0407799	3.512	2.969	2.768	3.083	0.384878	2.863	2.721	2.748	2.77733	0.0754078	3.041	2.693	2.791	2.84167	0.179447	3.294	2.738	2.742	2.92467	0.319858	2.752	2.873	3.114	2.913	0.184285	2.682	2.909	2.876	2.82233	0.122647	2.965	2.964	2.936	2.955	0.0164621	3.2	3.271	3.4	3.29033
360.2	3.257	2.872	3.115	3.08133	0.194695	2.879	2.866	2.809	2.85133	0.0372335	3.568	2.919	2.792	3.093	0.416234	3.005	2.709	2.741	2.81833	0.162448	2.989	2.676	2.905	2.85667	0.162001	3.289	2.841	2.651	2.927	0.327579	2.865	2.95	3.076	2.96367	0.106162	2.749	2.867	3.026	2.88067	0.139005	3.059	3.018	2.891	2.98933	0.0875919	3.179	3.287	3.371	3.279
360.4	3.198	2.869	3.109	3.05867	0.170177	2.794	2.773	2.81	2.79233	0.0185562	3.523	2.875	2.844	3.08067	0.383385	3.04	2.681	2.81	2.84367	0.181853	3.099	2.651	2.829	2.85967	0.225569	3.242	2.812	2.78	2.94467	0.257995	3.049	2.912	3.056	3.00567	0.0811932	2.694	2.872	3.02	2.862	0.16323	2.935	3.017	2.886	2.946	0.0661891	3.148	3.217	3.309	3.22467
360.6	3.176	2.862	3.117	3.05167	0.166884	2.824	2.802	2.839	2.82167	0.01861	3.517	2.814	2.914	3.08167	0.380311	2.984	2.794	2.814	2.864	0.104403	3.07	2.618	2.837	2.84167	0.226036	3.188	2.825	2.756	2.923	0.232075	2.928	2.839	3.09	2.95233	0.127257	2.667	2.897	2.973	2.84567	0.159328	2.927	2.964	2.995	2.962	0.0340441	3.128	3.408	3.239	3.25833
360.8	3.263	2.758	3.099	3.04	0.257618	2.765	2.844	2.824	2.811	0.0410731	3.478	2.796	2.896	3.05667	0.368295	2.983	2.743	2.775	2.83367	0.130312	3.042	2.676	2.838	2.852	0.183401	3.221	2.883	2.803	2.969	0.221874	2.996	2.856	3.05	2.96733	0.100127	2.655	2.934	3.016	2.86833	0.189247	2.914	2.938	2.992	2.948	0.03995	3.153	3.327	3.3	3.26
361	3.298	2.856	3.028	3.06067	0.222803	2.842	2.878	2.807	2.84233	0.0355012	3.596	2.895	2.846	3.11233	0.419584	2.959	2.668	2.839	2.822	0.146243	3.059	2.801	2.78	2.88	0.155374	3.256	2.851	2.757	2.95467	0.265161	2.976	2.832	3	2.936	0.0908625	2.81	2.948	3.025	2.92767	0.108933	2.944	2.885	3.064	2.96433	0.0912159	3.208	3.271	3.332	3.27033
361.2	3.453	2.87	3.097	3.14	0.293869	2.749	2.846	2.906	2.83367	0.0792233	3.528	2.96	2.784	3.09067	0.388831	2.908	2.762	2.869	2.84633	0.0755932	3.076	2.843	2.826	2.915	0.139689	3.305	2.893	2.809	3.00233	0.265461	3.044	2.843	2.951	2.946	0.100593	2.797	3.023	2.909	2.90967	0.113001	2.976	2.904	3.135	3.005	0.118199	3.161	3.344	3.274	3.25967
361.4	3.411	2.92	3.055	3.12867	0.253654	2.78	2.75	2.854	2.79467	0.0535288	3.49	2.945	2.892	3.109	0.331018	2.938	2.789	2.909	2.87867	0.0789958	3.078	2.777	2.732	2.86233	0.188123	3.263	2.762	2.804	2.943	0.277923	3.062	2.881	2.961	2.968	0.0907028	2.854	3.066	2.978	2.966	0.106508	2.988	2.957	3.137	3.02733	0.0962306	3.168	3.442	3.36	3.32333
361.6	3.396	2.927	3.188	3.17033	0.234999	2.683	2.796	2.83	2.76967	0.0769567	3.438	2.936	2.946	3.10667	0.286987	2.885	2.868	2.941	2.898	0.0381969	3.117	2.794	2.779	2.89667	0.190962	3.354	2.761	2.889	3.00133	0.312052	2.998	2.929	2.871	2.93267	0.0635793	2.795	3.015	2.977	2.929	0.117593	2.963	2.956	3.096	3.005	0.078886	3.14	3.51	3.266	3.30533
361.8	3.503	2.896	3.156	3.185	0.304537	2.742	2.755	2.938	2.81167	0.109601	3.489	2.812	2.811	3.03733	0.391155	2.838	2.83	2.849	2.839	0.00953939	2.97	2.751	2.833	2.85133	0.110645	3.295	2.751	2.956	3.00067	0.274737	3.056	2.973	2.904	2.97767	0.0761074	2.858	3.036	3.109	3.001	0.129108	2.982	3.003	3.067	3.01733	0.0442757	3.159	3.386	3.234	3.25967
362	3.569	2.905	3.079	3.18433	0.344304	2.688	2.843	2.845	2.792	0.0900722	3.612	2.825	2.733	3.05667	0.483128	2.797	2.817	2.922	2.84533	0.0671441	2.91	2.736	2.765	2.80367	0.093222	3.32	2.915	3.004	3.07967	0.212839	2.966	2.957	2.897	2.94	0.03751	2.88	3.01	3.229	3.03967	0.176381	2.992	3.1	3.009	3.03367	0.0580718	3.116	3.298	3.249	3.221
362.2	3.446	2.862	3.069	3.12567	0.296095	2.761	2.957	2.873	2.86367	0.0983328	3.617	2.788	2.711	3.03867	0.502329	2.884	2.891	2.936	2.90367	0.0282194	2.967	2.754	2.761	2.82733	0.121006	3.251	2.923	2.996	3.05667	0.17221	2.996	3.034	2.957	2.99567	0.0385011	2.762	3.062	3.178	3.00067	0.214675	2.986	2.941	2.952	2.95967	0.0234592	3.161	3.309	3.287	3.25233
362.4	3.387	2.91	2.996	3.09767	0.254233	2.77	2.992	2.821	2.861	0.11628	3.555	2.764	2.646	2.98833	0.494282	2.808	2.869	2.902	2.85967	0.04769	3.071	2.808	2.8	2.893	0.154204	3.265	2.896	2.922	3.02767	0.205947	2.952	3.017	2.97	2.97967	0.0335609	2.812	3.141	3.057	3.00333	0.17094	3.004	2.881	2.861	2.91533	0.077436	3.214	3.347	3.244	3.26833
362.6	3.372	2.828	2.986	3.062	0.27985	2.827	3.029	2.796	2.884	0.126527	3.644	2.756	2.571	2.99033	0.573599	2.837	2.826	2.859	2.84067	0.0168028	3.026	2.704	2.838	2.856	0.161753	3.266	2.913	2.889	3.02267	0.211074	2.915	3.078	2.808	2.93367	0.135964	2.892	3.097	3.141	3.04333	0.132892	3.035	2.897	2.923	2.95167	0.0733303	3.243	3.354	3.316	3.30433
362.8	3.262	2.811	2.891	2.988	0.240639	2.847	2.915	2.847	2.86967	0.0392598	3.581	2.758	2.657	2.99867	0.506838	2.848	2.736	2.849	2.811	0.0649538	2.953	2.695	2.801	2.81633	0.129682	3.175	2.982	2.881	3.01267	0.14938	2.975	3.252	2.892	3.03967	0.188511	2.859	2.966	3.014	2.94633	0.0793494	2.902	2.889	2.967	2.91933	0.0417892	3.266	3.221	3.321	3.26933
363	3.324	2.814	2.841	2.993	0.286972	2.86	2.893	2.962	2.905	0.0520481	3.543	2.732	2.671	2.982	0.486797	2.77	2.757	2.874	2.80033	0.0641275	3.025	2.882	2.763	2.89	0.131183	3.156	3.022	3.015	3.06433	0.0794628	3.053	3.069	2.904	3.00867	0.0909963	2.863	2.934	2.987	2.928	0.0622174	2.905	2.918	3.024	2.949	0.0652763	3.251	3.31	3.269	3.27667
363.2	3.393	2.816	2.795	3.00133	0.339356	2.79	2.88	2.973	2.881	0.0915041	3.641	2.753	2.679	3.02433	0.535329	2.797	2.791	2.932	2.84	0.0797308	3.012	2.851	2.833	2.89867	0.0985613	3.188	2.965	2.939	3.03067	0.136873	3.095	3.103	2.99	3.06267	0.0630582	2.819	3.083	3.077	2.993	0.150718	2.986	3.038	2.975	2.99967	0.0336502	3.117	3.35	3.248	3.23833
363.4	3.259	2.912	2.863	3.01133	0.21588	2.797	2.82	2.877	2.83133	0.0411866	3.575	2.725	2.701	3.00033	0.497821	2.8	2.697	2.978	2.825	0.142158	2.981	2.876	2.903	2.92	0.0545252	3.147	2.938	2.855	2.98	0.150463	3.104	3.044	2.933	3.027	0.0867583	2.814	3.139	3.15	3.03433	0.190894	2.865	2.968	2.945	2.926	0.0540648	3.188	3.246	3.192	3.20867
363.6	3.327	2.864	2.857	3.016	0.269357	2.769	2.861	2.969	2.86633	0.100107	3.563	2.807	2.673	3.01433	0.47986	2.685	2.679	2.763	2.709	0.0468615	3.124	2.797	2.891	2.93733	0.168352	3.169	2.903	2.835	2.969	0.176511	3.091	3.042	2.956	3.02967	0.0683398	2.803	3.094	3.074	2.99033	0.162543	2.826	2.933	2.989	2.916	0.0828191	3.074	3.234	3.259	3.189
363.8	3.298	2.845	2.845	2.996	0.26154	2.834	2.794	3.049	2.89233	0.137143	3.535	2.77	2.62	2.975	0.490739	2.754	2.733	2.75	2.74567	0.0111505	3.178	2.724	2.933	2.945	0.227238	3.155	2.912	2.886	2.98433	0.148372	3.143	2.928	2.993	3.02133	0.110265	2.865	3.041	3.004	2.97	0.0927955	2.959	2.926	2.974	2.953	0.0245561	3.2	3.254	3.356	3.27
364	3.315	2.903	2.855	3.02433	0.252866	2.797	2.876	3.058	2.91033	0.133844	3.562	2.778	2.726	3.022	0.468376	2.812	2.814	2.689	2.77167	0.0715984	3.141	2.77	2.878	2.92967	0.19082	3.003	2.905	2.78	2.896	0.111772	3.192	2.927	3.009	3.04267	0.13567	2.923	3.019	2.927	2.95633	0.0543078	2.913	2.958	3.079	2.98333	0.0858506	3.262	3.241	3.334	3.279
364.2	3.308	2.983	2.922	3.071	0.207502	2.7	2.924	3.021	2.88167	0.164634	3.674	2.793	2.775	3.08067	0.513921	2.791	2.795	2.803	2.79633	0.0061101	3.186	2.767	2.754	2.90233	0.245749	3.128	2.892	2.834	2.95133	0.155722	3.086	2.895	3.149	3.04333	0.132266	2.986	3	2.922	2.96933	0.0415853	2.976	2.889	3.111	2.992	0.111862	3.371	3.353	3.444	3.38933
[truncated: 179 more rows]
[truncated: 103 more columns]

## Sheet: Figure 5a
Experimantal SAXS intensity																																					OLIGOMER
[truncated: 667 more rows]

[truncated: 12 more sheets: Figure 5b, Supplementary Figure 1, Supplementary Figure 2a, Supplementary Figure 2b, Supplementary Figure 3a, Supplementary Figure 3b, Supplementary Figure 4, Supplementary Figure 5a, Supplementary Figure 5b, Supplementary Figure 6, Supplementaly Figure 10, Supplementary Figure 11]
